# Supplementary material for: Membrane Potential-requiring Succinate Dehydrogenase Constitutes the Key to Propionate Oxidation and Is Unique to Syntrophic Propionate-oxidizing Bacteria
Source: Microbes Environ. 2023 Apr 19;38(2):ME22111. doi: 10.1264/jsme2.ME22111 (PMC10308238; doi:10.1264/jsme2.ME22111)
Supplement: Supplementary file 2 — Supplementary Material 2 [file 38_22111_s2.xlsx]

## Sheet: Supplemental table 3
operon id	clade id	OTU	locus_tag	product	strain	taxonomy	a.a.	n.t.	old_locus_tag	RefSeq ID
1|0|4|2	1	R2601_RS03130_Alpha_Salipiger_bermudensis_HTCC2601	R2601_RS03130	succinate dehydrogenase flavoprotein subunit	Salipiger bermudensis HTCC2601	Alphaproteobacteria	MAAYEYETHNYDVVVVGAGGAGLRATLGMAEQGLRTACVTKVFPTRSHTVAAQGGIAASLSNMGPDNWQWHMYDTVKGSDWLGDTDAMEYLARSAPAAVYELEHYGVPFSRTEEGKIYQRPFGGHTTEFGEGPPVQRTCAAADRTGHAILHTLYGQSLKNNAEFYIEYFAIDLIMSDDGVCQGVVCWKLDDGTFHVFNAKMVVLATGGYGRAYFSATSAHTCTGDGGGMVARAGLALQDMEFVQFHPTGIYGSGCLITEGARGEGGYLTNSEGERFMERYAPTYKDLAPRDYVSRSMTMEIREGRGVGEHGDHIHLNLSHLPAEALAERLPGISESAKIFAGVDVTKEPIPVLPTVHYNMGGIPTNYWGEVLNPTSEDPNAVVPGLMAVGEAGCASVHG…	ATGGCTGCATACGAATACGAGACGCATAACTATGACGTCGTGGTCGTCGGGGCCGGCGGCGCCGGCCTGCGCGCCACGCTCGGCATGGCGGAACAGGGTCTGCGCACCGCCTGCGTGACCAAGGTGTTCCCGACCCGCTCGCACACCGTCGCCGCACAGGGCGGCATCGCCGCGTCGCTGTCCAACATGGGCCCCGACAACTGGCAGTGGCACATGTACGACACCGTCAAGGGCTCGGACTGGCTCGGCGATACCGACGCGATGGAATACCTCGCGCGCTCGGCCCCTGCCGCGGTCTACGAGCTCGAGCATTACGGCGTGCCGTTCTCGCGCACCGAGGAAGGCAAGATCTACCAGCGCCCGTTCGGCGGCCACACCACCGAGTTCGGTGAAGGCCCG…	R2601_10759	GCF_000153725.1
1|0|4|2	1	Ga0080559_RS03220_Alpha_Thiobacimonas_profunda	Ga0080559_RS03220	succinate dehydrogenase flavoprotein subunit	Thiobacimonas profunda	Alphaproteobacteria	MAAYEYETHNYDVVVVGAGGAGLRATLGMAEQGLRTACVTKVFPTRSHTVAAQGGIAASLSNMGPDNWQWHMYDTVKGSDWLGDTDAMEYLARSAPAAVYELEHYGVPFSRTEEGKIYQRPFGGHTTEFGEGPPVQRTCAAADRTGHAILHTLYGQSLKNNAEFYIEYFAIDLIMSEDGVCQGVVCWKLDDGTFHVFNAKMVVLATGGYGRAYFSATSAHTCTGDGGGMVARAGLAMQDMEFVQFHPTGIYGSGCLITEGARGEGGYLTNSEGERFMERYAPTYKDLAPRDYVSRSMTMEIREGRGVGEHGDHIHLNLSHLPAEALAERLPGISESAKIFAGVDVTKEPIPVLPTVHYNMGGIPTNYWGEVLNPTAENPNAVVPGLMAVGEAGCASVHG…	ATGGCTGCATACGAATACGAGACGCATAACTATGACGTCGTGGTCGTGGGGGCCGGCGGCGCCGGCCTGCGTGCCACGCTCGGCATGGCAGAGCAGGGGCTGCGCACGGCCTGCGTGACCAAGGTCTTCCCGACCCGGTCCCACACCGTCGCAGCGCAGGGCGGTATCGCCGCCTCGCTGTCGAACATGGGCCCGGACAACTGGCAGTGGCACATGTACGACACCGTGAAGGGGTCGGACTGGCTTGGCGACACCGACGCGATGGAATACCTCGCGCGATCGGCGCCCGCCGCGGTCTACGAGCTCGAGCACTACGGCGTGCCGTTCTCGCGCACCGAAGAGGGCAAGATCTACCAGCGCCCCTTCGGCGGTCACACCACCGAGTTCGGTGAAGGCCCG…	Ga0080559_TMP1128	GCF_001969385.1
1|0|4|2	1	BM397_RS14390_Alpha_Yangia_pacifica	BM397_RS14390	succinate dehydrogenase flavoprotein subunit	Yangia pacifica	Alphaproteobacteria	MAAYEYETHDYDVVVVGAGGAGLRATLGMAEQGLRTACVTKVFPTRSHTVAAQGGIAASLANMGPDNWQWHMYDTVKGSDWLGDTDAMEYLARSAPAAVYELEHYGVPFSRTEEGKIYQRPFGGHTTEFGEGPAVQRTCAAADRTGHAILHTLYGQSLKNNAEFYIEYFAIDLLMEDGVCKGVLCWKLDDGTFHVFNAKMVVLATGGYGRAYFSATSAHTCTGDGGGMVARAGLALQDMEFVQFHPTGIYGSGCLITEGARGEGGYLTNKDGERFMERYAPQYKDLAPRDYVSRCMTMEIREGRGVGEHGDHIHLNLSHLPKEALAERLPGISESAKIFAGVDVTKEPIPVLPTVHYNMGGIPTNYWGEVLNPTAENPNAVVPGLMAVGEAGCASVHGA…	ATGGCTGCATACGAATACGAGACGCATGACTATGACGTCGTGGTCGTGGGGGCCGGCGGCGCCGGCCTGCGCGCCACCCTCGGCATGGCAGAGCAGGGCCTGCGTACCGCCTGCGTGACCAAGGTCTTCCCCACCCGCTCGCACACCGTCGCGGCGCAGGGCGGCATCGCCGCCTCGCTGGCCAACATGGGCCCGGACAACTGGCAGTGGCACATGTACGACACGGTGAAGGGCTCCGACTGGCTCGGCGATACCGACGCCATGGAATACCTCGCCCGTTCCGCGCCTGCCGCGGTCTACGAGCTCGAGCACTACGGCGTGCCCTTCTCGCGCACCGAGGAAGGCAAGATCTACCAGCGCCCCTTCGGCGGTCACACCACCGAGTTCGGTGAAGGCCCC…	SAMN04488050_106238	GCF_900116195.1
1|0|4|2	1	BLR51_RS08310_Alpha_Salipiger_marinus	BLR51_RS08310	succinate dehydrogenase flavoprotein subunit	Salipiger marinus	Alphaproteobacteria	MAAYEYETHDYDVVVVGAGGAGLRATLGMAEQGLRTACVTKVFPTRSHTVAAQGGIAASLANMGPDNWQWHMYDTVKGSDWLGDTDAMEYLARSAPAAVYELEHYGVPFSRTEEGKIYQRPFGGHTTEFGEGPPVQRTCAAADRTGHAILHTLYGQSLKNNAEFYIEYFAIDLIMSPDGVCQGVVCWKLDDGTMHVFNAKMVVLATGGYGRAYFSATSAHTCTGDGGGMVARAGLALQDMEFVQFHPTGIYGSGCLITEGARGEGGYLTNKEGERFMERYAPNYKDLAPRDYVSRCMTMEIREGRGVGEHGDHIHLNLSHLPKEALAERLPGISESAKIFAGVDVTKEPIPVLPTVHYNMGGIPTNYWGEVLNPTADNPNAIVPGLMAVGEAGCASVHG…	ATGGCTGCATACGAATACGAGACGCATGACTATGACGTCGTGGTCGTGGGGGCAGGCGGTGCCGGCCTGCGTGCGACCCTCGGCATGGCCGAACAGGGGCTGCGCACGGCCTGCGTGACCAAGGTGTTCCCGACCCGGTCGCACACCGTCGCGGCACAGGGCGGCATCGCCGCGAGCCTTGCCAACATGGGCCCGGACAACTGGCAGTGGCACATGTATGACACCGTGAAGGGGTCCGACTGGCTGGGCGATACCGATGCGATGGAATACCTCGCCCGTTCCGCCCCCGCCGCGGTCTATGAGCTGGAACATTACGGCGTGCCCTTCTCGCGCACCGAAGAGGGCAAGATCTACCAGCGCCCCTTTGGCGGCCACACCACCGAATTTGGCGAAGGCCCG…	SAMN04487993_1006102	GCF_900100085.1
1|0|4|2	1	BLT50_RS05430_Alpha_Lutimaribacter_saemankumensis	BLT50_RS05430	succinate dehydrogenase flavoprotein subunit	Lutimaribacter saemankumensis	Alphaproteobacteria	MASYEYETHEYDVVVVGAGGAGLRATLGMAEQGLRTACVTKVFPTRSHTVAAQGGIAASLSNMGPDHWQWHMYDTVKGSDWLGDTDAMEYLAREAPKAVYELEHYGVPFSRTEEGKIYQRPFGGHTTEFGEGPPVQRTCAAADRTGHAILHTLYGQSLKNNAEFYIEYFAIDLIMSDDGQCQGVVCWKLDDGTFHVFNAKMVVLATGGYGRAYFSATSAHTCTGDGGGMVARAGLALQDMEFVQFHPTGIYGSGCLITEGARGEGGYLTNSEGERFMERYAPHYKDLAPRDYVSRCMTMEIREGRGVGENGDHIHLNLSHLPKEALAERLPGISESAKIFAGVDVTKEPIPVLPTVHYNMGGIPTNYWGEVINPTKDDHNAIVPGLMAVGEAGCASVHG…	ATGGCTTCTTACGAATACGAGACGCATGAATATGACGTCGTGGTCGTCGGTGCCGGCGGTGCCGGTCTGCGCGCGACGCTGGGCATGGCCGAACAGGGGCTGCGCACCGCTTGCGTGACCAAGGTTTTCCCGACCCGTTCGCACACCGTTGCCGCGCAGGGCGGCATCGCGGCGTCGCTGTCGAACATGGGCCCCGACCATTGGCAGTGGCACATGTACGACACCGTCAAGGGCTCGGACTGGCTGGGCGATACCGACGCGATGGAGTACCTCGCCCGCGAGGCGCCCAAGGCGGTTTACGAGCTTGAACACTACGGCGTTCCCTTCAGCCGCACCGAAGAAGGCAAGATTTATCAGCGCCCGTTCGGCGGCCACACGACCGAGTTCGGCGAAGGCCCG…	SAMN05421850_102145	GCF_900100005.1
2|4|0|1	1	SALMUC_RS02565_Alpha_Salipiger_mucosus_DSM_16094	SALMUC_RS02565	succinate dehydrogenase flavoprotein subunit	Salipiger mucosus DSM 16094	Alphaproteobacteria	MAAYEYETHDYDVVVVGAGGAGLRATLGMAEQGLRTACVTKVFPTRSHTVAAQGGIAASLSNMGPDNWQWHMYDTVKGSDWLGDTDAMEYLARSAPAAVYELEHYGVPFSRTEEGKIYQRPFGGHTTEFGEGPPVQRTCAAADRTGHAILHTLYGQSLKNNAEFYIEYFAIDLIMSEDGICQGVLCWKLDDGTFHVFNAKMVVLATGGYGRSYFSATSAHTCTGDGGGMVARAGLALQDMEFVQFHPTGIYGSGCLITEGARGEGGYLTNSEGERFMERYAPTYKDLAPRDYVSRSMTMEIREGRGVGEHGDHIHLNLSHLPKEALAERLPGISESAKIFAGVDVTKEPIPVLPTVHYNMGGIPTNYWGEVLNPTSEDPNAIVPGLMAVGEAGCASVHG…	ATGGCTGCATACGAATACGAGACGCATGATTATGACGTCGTGGTCGTCGGGGCAGGGGGCGCGGGTCTGCGCGCCACGCTCGGCATGGCCGAACAGGGGCTGCGCACGGCCTGCGTGACCAAGGTCTTCCCGACCCGGTCGCACACCGTCGCCGCGCAGGGCGGCATCGCCGCCTCGCTCTCCAACATGGGCCCCGACAACTGGCAGTGGCACATGTACGACACCGTCAAGGGGTCGGACTGGCTGGGCGACACCGACGCGATGGAATACCTCGCGCGCTCGGCGCCCGCCGCCGTATACGAGCTGGAACACTACGGCGTGCCCTTCTCGCGCACCGAAGAGGGCAAGATCTACCAGCGTCCCTTCGGCGGCCACACCACCGAGTTCGGCGAGGGCCCG…	Salmuc_04792	GCF_000442255.1
1|0|4|2	1	P73_RS19470_Alpha_Celeribacter_indicus	P73_RS19470	succinate dehydrogenase flavoprotein subunit	Celeribacter indicus	Alphaproteobacteria	MTAAYEYETHEYDVVVVGAGGSGLRATLGMAEQGLRTACVTKVFPTRSHTVAAQGGIAASLSNMGPDNWQWHMYDTVKGSDWLGDTDAMEYLAREAPKAVYELEHYGVPFSRTEEGKIYQRPFGGHTTEFGEGPPVQRTCAAADRTGHAILHTLYGQSVKNNAEFYIEYFAIDLIMSEDGQCQGVVCWKLDDGTFHVFNAKMVVLATGGYGRAYFSATSAHTCTGDGGGMVARAGLALQDMEFVQFHPTGIYGSGCLITEGARGEGGYLTNSEGERFMERYAPTYKDLAPRDYVSRSMTMEIREGRGVGEHKDHIFLNLSHLPAEALAERLPGISESAKIFAGVDVTKEPIPVLPTVHYNMGGIPTNYHGEVLNPTADNPTAVVPGLMAVGEAGCASVH…	ATGACAGCAGCATACGAATACGAAACGCACGAATATGACGTGGTTGTGGTCGGTGCGGGCGGCTCCGGTCTGCGCGCCACCCTCGGCATGGCCGAGCAGGGCCTGCGCACCGCGTGCGTGACGAAGGTGTTCCCGACGCGCTCTCACACGGTGGCCGCGCAGGGCGGCATCGCCGCCTCGCTGTCCAACATGGGGCCGGACAACTGGCAATGGCACATGTACGACACGGTGAAGGGCTCCGACTGGCTCGGCGACACCGACGCGATGGAATACCTTGCCCGCGAAGCGCCCAAGGCCGTCTACGAGCTCGAGCATTACGGTGTGCCGTTTTCGCGTACCGAAGAAGGCAAGATCTACCAGCGCCCCTTCGGCGGCCACACCACCGAATTCGGTGAAGGC…	P73_3862	GCF_000819565.1
1|0|4|2	1	BSF79_RS07075_Alpha_Litorimicrobium_taeanense	BSF79_RS07075	succinate dehydrogenase flavoprotein subunit	Litorimicrobium taeanense	Alphaproteobacteria	MAAYTYETHEYDVVVVGAGGAGLRATLGMAEQGLRTACVTKVFPTRSHTVAAQGGIAASLSNMGPDNWQWHMYDTVKGSDWLGDTDAMEYLTREAPKAVYELEHYGVPFSRTEEGKIYQRPFGGHTTEFGEGPAVQRTCAAADRTGHAILHTLYGQSLKNNAEFYIEYFAIDLIMSDDGVCQGVVCWKLDDGTMHIFNAKMVVLATGGYGRSYFSATSAHTCTGDGGGMVARQGLALQDMEFVQFHPTGIYGSGCLITEGARGEGGYLTNSEGERFMERYAPQYKDLAPRDYVSRSMTMEIREGRGVGAEGDHIHLNLSHLPPEALAERLPGISESAKIFAGVDVTKEPIPVLPTVHYNMGGIPTNYWGEVLNPTAENPTAVVPGLMAVGEAGCASVHG…	ATGGCAGCTTACACCTACGAAACACATGAATATGACGTGGTCGTCGTGGGCGCTGGTGGCGCTGGCCTGCGTGCGACGCTGGGCATGGCCGAACAGGGTCTGCGCACCGCCTGCGTGACCAAGGTTTTCCCGACGCGTTCGCACACCGTTGCCGCACAGGGCGGCATTGCCGCCTCGCTGTCCAACATGGGCCCCGACAACTGGCAGTGGCACATGTATGACACGGTCAAGGGCTCTGACTGGTTGGGTGATACCGACGCGATGGAATACCTGACGCGCGAAGCCCCCAAGGCGGTTTACGAGCTGGAACACTATGGTGTGCCGTTCAGCCGGACCGAGGAGGGCAAGATTTACCAGCGCCCCTTCGGTGGCCACACCACCGAGTTTGGCGAAGGCCCC…	SAMN04488092_10470	GCF_900110775.1
1|0|4|2	1	PFRI_RS11770_Alpha_Planktotalea_frisia	PFRI_RS11770	succinate dehydrogenase flavoprotein subunit	Planktotalea frisia	Alphaproteobacteria	MAAYEYETHDYDVVVVGAGGAGLRATLGMAEQGLRTACVTKVFPTRSHTVAAQGGIAASLSNMGPDNWQWHMYDTVKGSDWLGDTDAMEYLAREAPKAVYELEHYGVPFSRTEEGKIYQRPFGGHTTEFGEGPPVQRTCAAADRTGHAILHTLYGQSLKNNAEFYIEYFAIDLIMSDDGVCQGVVCWKLDDGTMHVFNAKMVVLATGGYGRAYFSATSAHTCTGDGGGMVARQGLALQDMEFVQFHPTGIYGSGCLITEGARGEGGYLTNSEGERFMERYAPNYKDLAPRDYVSRCMTMEIREGRGVGAGGDHIHLNLSHLPAEALAERLPGISESAKVFAGVNVNKEPIPVLPTVHYNMGGIPTNYFGEVLDPTAKDPNAVVPGLMAVGEAGCASVHG…	ATGGCAGCTTATGAATATGAAACCCACGACTATGATGTTGTTGTGGTTGGTGCCGGCGGTGCTGGTTTGCGTGCAACACTTGGCATGGCCGAGCAAGGCTTGCGCACCGCTTGTGTAACCAAGGTTTTCCCAACGCGTTCGCACACTGTTGCGGCGCAAGGTGGCATTGCGGCGTCTTTGTCCAACATGGGGCCCGATAATTGGCAGTGGCATATGTATGACACGGTCAAGGGTTCTGACTGGCTCGGTGACACGGACGCGATGGAATACCTCGCGCGCGAAGCGCCCAAAGCGGTTTACGAACTAGAACACTACGGCGTGCCGTTTTCGCGCACGGAAGAAGGCAAGATTTACCAGCGTCCATTCGGTGGTCACACCACTGAATTTGGCGAAGGTCCT…	PFRI_23530	GCF_001890925.1
1|0|4|2	1	RB2654_RS16335_Alpha_Maritimibacter_alkaliphilus_HTCC2654	RB2654_RS16335	succinate dehydrogenase flavoprotein subunit	Maritimibacter alkaliphilus HTCC2654	Alphaproteobacteria	MAEYEYETHEYDVVVVGAGGAGLRATLGMAEQGLKTACVTKVFPTRSHTVAAQGGIAASLSNMGPDNWQWHMYDTVKGSDWLGDTDAMEYLAREAPAAVYELEHYGVPFSRTEEGKIYQRPFGGHTTEFGEGPAVQRTCAAADRTGHAILHTLYGQSLKNNAEFYIEYFAIDLIMSDDGVCQGVVCWKLDDGTMHVFNAKMVVLATGGYGRAYFSATSAHTCTGDGGGMVARAGLALQDMEFVQFHPTGIYGSGCLITEGARGEGGYLTNSEGERFMERYAPQYKDLAPRDYVSRSMTMEIREGRGVGAEGDHIHLNLSHLPAEALAERLPGISESAKIFAGVDVTKEPIPVLPTVHYNMGGIPTNYYGEVLNPTADNPNAVVPGLMAVGEAGCASVHG…	ATGGCTGAATACGAATACGAAACGCACGAATACGATGTGGTCGTGGTCGGTGCCGGTGGCGCTGGCTTGCGCGCGACGCTGGGCATGGCCGAGCAGGGTCTGAAAACCGCCTGCGTGACCAAGGTGTTCCCGACCCGCTCGCACACGGTGGCAGCACAGGGCGGCATCGCCGCCTCGCTGTCGAACATGGGCCCCGACAACTGGCAGTGGCACATGTACGACACCGTGAAGGGGTCCGACTGGCTGGGCGATACGGACGCGATGGAATACCTCGCCCGCGAAGCGCCCGCCGCCGTCTATGAGCTGGAACACTACGGCGTGCCGTTCTCGCGCACCGAAGAGGGCAAGATCTACCAACGTCCCTTCGGCGGCCACACCACCGAATTCGGTGAAGGCCCG…	RB2654_17251	GCF_000152805.1
2|4|0|1	1	BM025_RS05185_Alpha_Pacificibacter_marinus	BM025_RS05185	succinate dehydrogenase flavoprotein subunit	Pacificibacter marinus	Alphaproteobacteria	MAAAYEYETHDYDVVVIGAGGAGLRATLGMAEQGLRTACVTKVFPTRSHTVAAQGGIAASLGNMGPDNWQWHMFDTVKGSDWLGDTDAMEYLAREAPKAVYELEHYGVPFSRTEEGKIYQRPFGGHTTEFGEGPPVQRTCAAADRTGHAILHTLYGQSLKNNAEFYIEYFAIDLIMSEDGQCQGVVCWKLDDGTMHIFNAKMVVLATGGYGRAYFSATSAHTCTGDGGGMVARAGLALQDMEFVQFHPTGIYGSGCLITEGARGEGGYLTNSEGERFMERYAPTYKDLAPRDYVSRSMTMEIREGRGVGAEGDHIHLNLAHLPPEALAERLPGISESAKIFAGVDVTKEPIPVLPTVHYNMGGIPTNYWGEVLNPNAKDQNAVVPGLMAVGEAGCASVH…	ATGGCAGCAGCTTATGAATATGAAACACACGACTACGACGTCGTTGTGATCGGCGCTGGTGGCGCTGGCTTGCGTGCGACTCTCGGCATGGCCGAACAGGGTTTGCGCACAGCTTGTGTGACCAAAGTTTTCCCAACCCGTTCGCACACTGTTGCGGCGCAGGGCGGCATCGCGGCGTCATTGGGCAACATGGGGCCAGACAACTGGCAGTGGCACATGTTTGACACGGTCAAAGGCTCTGACTGGCTTGGCGACACAGATGCGATGGAATATCTCGCGCGTGAAGCACCAAAAGCGGTTTACGAGCTTGAGCACTACGGCGTGCCATTCTCGCGCACTGAAGAGGGCAAAATCTATCAGCGTCCTTTCGGCGGTCACACCACTGAATTCGGCGAAGGC…	SAMN04488032_10345	GCF_900109555.1
2|4|0|1	1	RC74_RS09395_Alpha_Halocynthiibacter_arcticus	RC74_RS09395	succinate dehydrogenase flavoprotein subunit	Halocynthiibacter arcticus	Alphaproteobacteria	MSAYEYETHDYDVVVIGAGGAGLRATLGMAEQGLRTACVTKVFPTRSHTVAAQGGIAASLSNMGPDNWQWHMFDTVKGSDWLGDTDAMEYLAREAPKAVYELEHYGVPFSRTEEGKIYQRPFGGHTTEFGEGPPVQRTCAAADRTGHAILHTLYGQSLKHNAEFFIEYFAIDLIMSEDGQCQGVVCWKLDDGTIHVFNAKMTVLATGGYGRAFFSATSAHTCTGDGGGMVARAGLALQDMEFVQFHPTGIYGSGCLITEGARGEGGYLTNSEGERFMERYAPTYKDLAPRDYVSRSMTMEIREGRGVGKDGDHIHLNLSHLPKEALAERLPGISESARIFAGVDVTKEPIPVLPTVHYNMGGIPTNYFGEVLNPTAKDPNAILPGLMAVGEAGCASVHG…	ATGTCTGCATATGAATACGAAACCCACGACTATGATGTGGTTGTTATTGGTGCCGGTGGCGCAGGTCTGCGCGCAACCCTTGGGATGGCCGAACAGGGCCTCCGTACCGCTTGCGTAACCAAAGTTTTCCCAACACGAAGCCATACTGTTGCGGCACAGGGCGGCATTGCGGCGTCGCTCTCCAATATGGGGCCGGATAACTGGCAGTGGCACATGTTTGACACCGTTAAAGGCTCCGACTGGCTTGGTGACACCGACGCGATGGAATACCTCGCCCGCGAAGCGCCCAAGGCGGTCTATGAGCTTGAGCATTACGGCGTGCCGTTTTCGCGCACCGAAGAAGGCAAGATTTATCAGCGTCCCTTTGGTGGCCACACAACTGAATTCGGCGAAGGCCCT…	RC74_09395	GCF_000812665.2
1|0|4|2	1	ARCT_RS0119030_Alpha_Pseudophaeobacter_arcticus_DSM_23566	ARCT_RS0119030	succinate dehydrogenase flavoprotein subunit	Pseudophaeobacter arcticus DSM 23566	Alphaproteobacteria	MAAYEYETHDYDVVVVGAGGAGLRATLGMAEQGLRTACVTKVFPTRSHTVAAQGGIAASLSNMGPDNWQWHMFDTVKGSDWLGDTDAMEYLAREAPKAVYELEHYGVPFSRTEEGKIYQRPFGGHTTEFGDGPPVQRTCAAADRTGHAILHTLYGQSLKNNAEFYIEYFAIDLIMSDEGECQGVVCWKLDDGTMHVFNAKMVVLATGGYGRAFFSATSAHTCTGDGGGMVARAGLALQDMEFVQFHPTGIYGSGCLITEGARGEGGYLTNSEGERFMERYAPQYKDLAPRDYVSRSMTMEIREGRGVGEHGDHIHLNLSHLPPEALAERLPGISESAKIFAGVDVTKEPIPVLPTVHYNMGGIPTNYWGEVLNPTADNPTSVVPGLMAVGEAGCASVHG…	ATGGCTGCATACGAATACGAGACGCATGACTATGACGTCGTGGTCGTGGGTGCCGGCGGTGCCGGTCTGCGCGCAACACTTGGCATGGCCGAACAGGGCCTGCGCACTGCCTGTGTGACCAAGGTTTTCCCAACCCGGTCCCACACGGTTGCGGCGCAGGGCGGCATTGCTGCCTCGCTGTCGAATATGGGGCCAGACAATTGGCAGTGGCATATGTTTGACACCGTCAAGGGCTCTGACTGGCTGGGCGACACCGATGCGATGGAATATCTCGCCCGCGAAGCCCCCAAGGCGGTGTATGAGCTGGAACACTACGGTGTGCCCTTCTCCCGCACCGAAGAGGGCAAGATCTACCAGCGTCCCTTTGGTGGCCACACCACCGAGTTTGGCGACGGCCCC…	-	GCF_000473205.1
1|0|4|2	1	TRM7557_RS03180_Alpha_Epibacterium_multivorans	TRM7557_RS03180	succinate dehydrogenase flavoprotein subunit	Epibacterium multivorans	Alphaproteobacteria	MTAAYEYETHEYDVVVVGAGGAGLRATLGMAEQGLRTACVTKVFPTRSHTVAAQGGIAASLGNMGPDSWQWHMYDTVKGSDWLGDTDAMEYLAREAPKAVYELDHYGVPFSRTEEGKIYQRPFGGHTTEYGEGPAVQRTCAAADRTGHAILHTLYGQSLKNNAEFYIEYFAIDLIMSEDGQCQGVVCWKLDDGTMHVFNAKMVVLATGGYGRAYFSATSAHTCTGDGGGMVARAGLALQDMEFVQFHPTGIYGSGCLITEGARGEGGYLTNSEGERFMERYAPNYKDLAPRDYVSRSMTMEIREGRGVGEHGDHIHLNLSHLPADALAERLPGISESAKIFAGVDVTKEPIPVLPTVHYNMGGIPTNYWGEVLNPTAEDPTAVVPGLMAVGEAGCASVH…	ATGACAGCAGCATATGAATATGAAACCCACGAATATGACGTCGTGGTTGTTGGTGCGGGTGGCGCGGGTCTGCGCGCGACGCTCGGCATGGCCGAACAGGGCCTGCGCACCGCTTGTGTAACCAAAGTGTTCCCGACCCGCTCGCACACGGTTGCGGCGCAGGGTGGTATTGCAGCAAGCTTGGGCAATATGGGCCCCGACAGCTGGCAGTGGCACATGTATGACACCGTCAAAGGCTCTGACTGGCTGGGTGACACCGACGCGATGGAATACCTCGCGCGCGAAGCCCCCAAAGCGGTTTACGAGCTGGACCACTATGGCGTGCCGTTTTCGCGCACCGAAGAAGGCAAGATCTACCAGCGTCCGTTTGGCGGCCACACCACGGAATACGGCGAAGGC…	TRM7557_00632	GCF_001458415.1
1|0|4|2	1	PSJ8397_RS05155_Alpha_Pseudooctadecabacter_jejudonensis	PSJ8397_RS05155	succinate dehydrogenase flavoprotein subunit	Pseudooctadecabacter jejudonensis	Alphaproteobacteria	MASYEYETHDYDVVVVGAGGAGLRATLGMAEQGLRTACISKVFPTRSHTVAAQGGIAASLGNMGPDSWQWHMYDTVKGSDWLGDTDAMEYLAREAPKAVYELEHYGVPFSRTEEGKIYQRPFGGHTTEFGEGPAVQRTCAAADRTGHAILHTLYGQSLKQQAEFYIEYFAIDLIMSDDGVCTGVVCWKLDDGTMHVFNAKMVVLATGGYGRAYFSATSAHTCTGDGGGMVARAGLPLQDMEFVQFHPTGIYGSGCLITEGARGEGGYLTNSEGERFMERYAPNYKDLAPRDYVSRCMTMEIREGRGVGSNGDHIHLNLNHLPAEALAERLPGISESAKIFAGVDVTKEPIPVLPTVHYNMGGIPTNYYGEVLSPTEDDPNRIVPGLMAVGEAGCASVHG…	ATGGCTTCTTACGAATACGAGACGCATGATTATGACGTCGTGGTAGTGGGTGCAGGTGGTGCAGGGTTGCGTGCAACCTTGGGCATGGCCGAACAGGGGCTGCGGACGGCCTGTATTTCCAAGGTGTTCCCGACGCGGTCGCATACGGTTGCGGCGCAGGGGGGCATTGCCGCGTCGCTGGGCAACATGGGCCCCGACAGCTGGCAATGGCACATGTACGACACTGTCAAAGGGTCGGATTGGCTGGGCGACACGGACGCGATGGAATACCTCGCCCGTGAGGCCCCCAAGGCAGTGTATGAATTGGAGCACTACGGCGTGCCGTTTTCGCGCACTGAAGAAGGCAAGATTTACCAGCGTCCCTTTGGTGGCCACACGACCGAGTTTGGCGAAGGCCCC…	PSJ8397_01056	GCF_900172275.1
2|4|0|1	1	OA238_RS02320_Alpha_Octadecabacter_arcticus_238	OA238_RS02320	succinate dehydrogenase flavoprotein subunit	Octadecabacter arcticus 238	Alphaproteobacteria	MAEYEYETHEYDVVVVGAGGAGLRATLGMAEQGLRTACISKVFPTRSHTVAAQGGIAASLGNMGPDSWQWHMYDTVKGSDWLGDTDAMEYLAREAPKAVYELEHYGVPFSRTEEGKIYQRPFGGHTTEFGEGPAVQRTCAAADRTGHAILHTLYGQSLKQKAEFYIEYFAIDLIMSDDGVCTGVVCWKLDDGTMHVFNAKMVVLATGGYGRAYFSATSAHTCTGDGGGMVARAGLALQDMEFVQFHPTGIYGSGCLITEGARGEGGYLTNSEGERFMERYAPNYKDLAPRDYVSRCMTMEIREGRGVGDGKDHIHLNLNHLPAAALAERLPGISESAKIFAGVDVNKEPIPVLPTVHYNMGGIPTNYFGEVLHPTKDNPNAVVPGLMAVGEAGCASVHG…	ATGGCTGAATACGAATACGAAACCCACGAATATGATGTCGTCGTCGTCGGCGCGGGCGGTGCAGGTTTGCGCGCCACGTTGGGCATGGCGGAACAAGGTCTGCGGACGGCCTGTATATCCAAGGTGTTCCCGACGCGGTCCCACACGGTTGCAGCACAGGGTGGCATCGCGGCCAGCCTTGGCAACATGGGCCCCGACAGCTGGCAGTGGCATATGTATGACACGGTCAAAGGGTCCGACTGGCTTGGTGACACGGACGCGATGGAATACCTCGCGCGGGAAGCCCCCAAGGCGGTGTATGAGCTTGAGCATTACGGCGTGCCGTTTTCGCGCACCGAAGAGGGCAAGATTTATCAGCGTCCGTTTGGTGGCCACACCACCGAATTTGGCGAAGGCCCC…	OA238_c04320	GCF_000155735.2
2|4|0|1	1	BKY26_RS13705_Alpha_Nioella_sediminis	BKY26_RS13705	succinate dehydrogenase flavoprotein subunit	Nioella sediminis	Alphaproteobacteria	MTESYALNHHSYDVVVVGAGGSGLRATLGMAEQGLKTACISKVFPTRSHTVAAQGGIAASLSNMGPDHWQWHMYDTVKGSDWLGDTDAMEYLAREAPKAVYELEHYGVPFSRTEEGKIYQRPFGGHTTEFGEGPAVQRTCAAADRTGHAILHTLYGQSLKNNAEFYIEYFATDLIMSEDGQCQGVVAWKLDDGTMHVFNAKMVVLATGGYGRAYFSATSAHTCTGDGGGMVARAGLPLQDMEFVQFHPTGIYGSGCLITEGARGEGGYLTNSEGERFMERYAPQYKDLAPRDYVSRSMTMEIREGRGVGAEGDHIHLNLSHLPAEALAERLPGISESAKIFAGVDVTKEPIPVIPTVHYNMGGIPTNYWGEVLNPTKKDPTAIVPGLMAVGEAGCASVH…	ATGACCGAGTCCTACGCACTCAACCATCATTCCTATGACGTCGTTGTCGTCGGTGCCGGGGGCTCCGGCCTGCGCGCGACGCTCGGGATGGCCGAACAGGGGCTGAAGACCGCCTGTATTTCCAAGGTATTCCCAACCCGCAGCCACACCGTGGCGGCACAGGGCGGCATCGCCGCGTCGCTGTCCAACATGGGGCCCGACCACTGGCAGTGGCACATGTATGACACCGTCAAAGGCTCCGATTGGCTGGGTGACACCGACGCGATGGAGTATCTGGCGCGCGAGGCGCCCAAGGCGGTGTATGAGCTGGAACATTACGGCGTTCCGTTCAGCCGCACCGAGGAAGGCAAGATCTACCAGCGCCCCTTCGGCGGCCACACGACCGAATTCGGGGAAGGC…	-	GCF_001879695.1
1|0|4|2	1	TG4357_RS10675_Alpha_Thalassobius_gelatinovorus	TG4357_RS10675	succinate dehydrogenase flavoprotein subunit	Thalassobius gelatinovorus	Alphaproteobacteria	MAAYEYETHDYDVVVVGAGGAGLRATLGMAEQGLRTACVTKVFPTRSHTVAAQGGIAASLSNMGPDNWQWHMYDTVKGSDWLGDTDAMEYLAREAPKAVYELEHYGVPFSRTEEGKIYQRPFGGHTTEFGDGPPVQRTCAAADRTGHAILHTLYGQSLKNNAEFYVEYFAIDLIMSEDGVCQGVVCWKLDDGTMHVFNAKMVVLATGGYGRAFFSATSAHTCTGDGGGMVARAGLALQDMEFVQFHPTGIYGSGCLITEGARGEGGYLTNSEGERFMERYAPQYKDLAPRDYVSRSITMEIREGRGVGEMGDHIHLNLSHLPAEALAERLPGISESAKIFAGVDLHKEPIPVLPTVHYNMGGIPTNYWGEVLNPSKDDPTAIVPGLMAAGEAGCASVHG…	ATGGCTGCATACGAATACGAGACGCACGATTATGACGTGGTTGTCGTCGGTGCCGGCGGTGCCGGACTGCGTGCCACTTTGGGCATGGCCGAACAGGGCCTGCGCACCGCTTGCGTAACCAAGGTGTTCCCGACCCGGTCGCATACTGTGGCGGCACAGGGCGGTATTGCCGCTTCGCTGTCCAACATGGGTCCCGATAACTGGCAATGGCACATGTACGACACCGTCAAGGGGTCGGACTGGCTGGGTGATACCGACGCGATGGAATACCTCGCCCGTGAAGCGCCCAAGGCGGTTTACGAACTGGAACATTACGGCGTGCCATTTTCGCGCACGGAAGAGGGCAAAATCTATCAGCGCCCCTTTGGTGGTCATACCACCGAATTCGGTGACGGCCCG…	TG4357_02145	GCF_001458355.1
2|4|0|1	1	BLP79_RS01175_Alpha_Epibacterium_ulvae	BLP79_RS01175	succinate dehydrogenase flavoprotein subunit	Epibacterium ulvae	Alphaproteobacteria	MTAAYEYETHEYDVVVVGAGGAGLRATLGMAEQGLRTACISKVFPTRSHTVAAQGGIAASLGNMGPDSWQWHMYDTVKGSDWLGDTDAMEYLAREAPKAVYELEHYGVPFSRTEEGKIYQRPFGGHTTEFGEGPPVQRTCAAADRTGHAILHTLYGQSLKNNAEFYIEYFAIDLIMSDDGQCQGVVCWKLDDGTMHVFNAKMVVLATGGYGRAYFSATSAHTCTGDGGGMVARAGLALQDMEFVQFHPTGIYGSGCLITEGARGEGGYLTNSEGERFMERYAPNYKDLAPRDYVSRSMTMEIREGRGVGEHGDHIHLNLSHLPAEALAERLPGISESAKIFAGVDVTKEPIPVLPTVHYNMGGIPTNYWGEVLNPSADNPTAVVPGLMAAGEAGCASVH…	ATGACAGCAGCATATGAATATGAAACCCACGAATATGATGTCGTGGTGGTCGGTGCCGGCGGCGCAGGTTTGCGCGCAACGCTTGGCATGGCCGAGCAGGGCCTGCGCACGGCTTGTATCTCAAAAGTGTTCCCAACCCGCTCGCATACAGTTGCAGCACAGGGCGGTATTGCGGCGTCTTTGGGCAATATGGGCCCAGACAGCTGGCAGTGGCATATGTATGACACTGTTAAAGGCTCTGACTGGCTCGGTGACACCGATGCGATGGAATATCTGGCCCGTGAAGCGCCCAAGGCGGTTTATGAGCTGGAACATTATGGTGTGCCATTCTCACGCACAGAAGAAGGTAAGATCTACCAGCGTCCTTTTGGTGGCCATACCACTGAATTTGGTGAAGGC…	SAMN04488118_101237	GCF_900102795.1
2|4|0|1	1	BUC32_RS04955_Alpha_Pseudopelagicola_gijangensis	BUC32_RS04955	succinate dehydrogenase flavoprotein subunit	Pseudopelagicola gijangensis	Alphaproteobacteria	MAAYEYETHEYDVVVVGAGGAGLRATLGMAEQGLRTACVTKVFPTRSHTVAAQGGIAASLSNMGPDHWQWHMYDTVKGSDWLGDTDAMEYLAREAPKAVYELEHYGVPFSRTEEGKIYQRPFGGHTTEFGEGPAVQRTCAAADRTGHAILHTLYGQSLKNNAEFYVEYFAIDLIMSEDGQCQGVVCWKLDDGTMHVFNAKMVVLATGGYGRAYFSATSAHTCTGDGGGMVARAGLALQDMEFVQFHPTGIYGSGCLITEGARGEGGYLTNSEGERFMERYAPQYKDLAPRDYVSRSMTMEIREGRGVGDGKDHIHLNLNHLPAEALAERLPGISESAKIFAGVDVTKEPIPVLPTVHYNMGGIPTNYWGEVLNPTADDPTATVPGLMAVGEAGCASVHG…	ATGGCTGCTTACGAATACGAAACACACGAATATGACGTGGTCGTGGTTGGCGCCGGTGGCGCCGGTCTGCGGGCCACCCTTGGGATGGCGGAACAGGGTTTGCGCACCGCTTGCGTGACCAAGGTTTTCCCGACACGCTCGCACACGGTTGCCGCCCAAGGCGGTATCGCGGCGTCGCTGTCGAACATGGGCCCCGACCACTGGCAGTGGCACATGTATGACACCGTCAAAGGCTCGGATTGGCTGGGTGACACGGATGCGATGGAATACCTCGCTCGCGAAGCGCCCAAGGCGGTTTACGAGCTGGAACACTACGGCGTGCCATTCTCGCGCACCGAAGAGGGCAAGATTTATCAGCGCCCCTTTGGTGGTCACACGACCGAATTTGGCGAAGGCCCC…	SAMN05444000_104104	GCF_900142085.1
1|0|4|2	1	ATO3_RS11625_Alpha_Marinibacterium_profundimaris	ATO3_RS11625	succinate dehydrogenase flavoprotein subunit	Marinibacterium profundimaris	Alphaproteobacteria	MAEYEYETHEYDVVVVGAGGAGLRATLGMAEQGLRTACVTKVFPTRSHTVAAQGGIAASLSNMGPDHWQWHMYDTVKGSDWLGDTDAMEYLAREAPKAVYELEHYGVPFSRTEEGKIYQRPFGGHTTEFGEGPAVQRTCAAADRTGHAILHTLYGQSLKNNAEFYVEYFAIDLIMSEDGQCQGVVCWKLDDGTMHVFNAKMVVLATGGYGRAYFSATSAHTCTGDGGGMVARAGLALQDMEFVQFHPTGIYGSGCLITEGARGEGGYLTNSEGERFMERYAPQYKDLAPRDYVSRSMTMEIREGRGVGEHKDHIFLNLNHLPAEALAERLPGISESAKIFAGVDVTKEPIPVLPTVHYNMGGIPTNYWGEVLNPTEDNPTAVVPGLMAVGEAGCASVHG…	ATGGCTGAGTACGAATACGAGACGCATGAATATGACGTCGTGGTCGTGGGTGCCGGCGGGGCCGGTCTTCGCGCAACGCTGGGCATGGCGGAACAGGGGCTGCGCACGGCCTGCGTGACCAAGGTTTTCCCGACGCGCTCGCACACGGTTGCGGCGCAGGGCGGGATCGCCGCGTCGCTGTCCAACATGGGGCCAGACCACTGGCAGTGGCACATGTACGATACCGTCAAGGGGTCGGACTGGCTGGGCGACACCGATGCGATGGAATACCTCGCCCGCGAGGCGCCCAAGGCGGTCTACGAGCTGGAACATTACGGCGTTCCGTTCTCGCGCACCGAGGAAGGCAAGATCTATCAGCGTCCCTTCGGCGGCCACACCACCGAGTTCGGTGAAGGCCCC…	ATO3_11590	GCF_002210095.1
1|0|4|2	1	GAL_RS15285_Alpha_Phaeobacter_gallaeciensis_DSM_26640	GAL_RS15285	succinate dehydrogenase flavoprotein subunit	Phaeobacter gallaeciensis DSM 26640	Alphaproteobacteria	MAAYEYETHDYDVVVVGAGGAGLRATLGMAEQGLRTACVTKVFPTRSHTVAAQGGIAASLSNMGPDHWQWHMYDTVKGSDWLGDTDAMEYLAREAPKAVYELEHYGVPFSRTEEGKIYQRPFGGHTTEFGEGPAVQRTCAAADRTGHAILHTLYGQSLKNNAEFYVEYFAIDLIMSEDGQCQGVVCWKLDDGTMHVFNAKMVVLATGGYGRAYFSATSAHTCTGDGGGMVARAGLALQDMEFVQFHPTGIYGSGCLITEGARGEGGYLTNSEGERFMERYAPQYKDLAPRDYVSRSMTMEIREGRGVGEHGDHIHLNLSHLPAEALAERLPGISESAKIFAGVDVTKEPIPVLPTVHYNMGGIPTNYWGEVLNPTAEDPTAVVPGLMAVGEAGCASVHG…	ATGGCTGCTTACGAATACGAAACACATGATTATGACGTGGTCGTGGTTGGCGCCGGTGGTGCCGGCCTGCGCGCCACCCTCGGCATGGCAGAGCAGGGGCTGCGCACGGCTTGCGTGACGAAGGTCTTCCCGACCCGCTCGCATACCGTGGCGGCCCAGGGCGGCATTGCGGCGTCCTTGTCCAACATGGGTCCTGACCACTGGCAGTGGCATATGTATGACACGGTCAAAGGGTCTGACTGGCTCGGCGATACTGACGCGATGGAGTACCTCGCGCGTGAAGCGCCCAAGGCGGTTTACGAGCTCGAGCATTACGGTGTGCCATTCTCGCGGACCGAGGAAGGCAAGATCTACCAGCGTCCCTTCGGTGGGCATACCACCGAGTTCGGCGAAGGCCCT…	Gal_03126	GCF_000511385.1
2|4|0|1	1	NIT7645_RS12035_Alpha_Phaeobacter_italicus	NIT7645_RS12035	succinate dehydrogenase flavoprotein subunit	Phaeobacter italicus	Alphaproteobacteria	MTAAYEYETHDYDVVVVGAGGAGLRATLGMAEQGLRTACVTKVFPTRSHTVAAQGGIAASLANMGPDHWQWHMYDTVKGSDWLGDTDAMEYLAREAPKAVYELEHYGVPFSRTEEGKIYQRPFGGHTTEFGEGPAVQRTCAAADRTGHAILHTLYGQSLKNNAEFYIEYFAIDLIMSEDGQCQGVVCWKLDDGTMHVFNAKMVVLATGGYGRAYFSATSAHTCTGDGGGMVARAGLALQDMEFVQFHPTGIYGSGCLITEGARGEGGYLTNSEGERFMERYAPQYKDLAPRDYVSRSMTMEIREGRGVGEHGDHIHLNLSHLPAEALAERLPGISESAKIFAGVDVTKEPIPVLPTVHYNMGGIPTNYWGEVLNPTAEDPNAVVPGLMAVGEAGCASVH…	ATGACAGCAGCATATGAATACGAAACCCACGACTACGACGTTGTTGTTGTAGGCGCAGGTGGCGCGGGTCTGCGCGCGACGCTGGGGATGGCGGAACAGGGTCTGCGCACGGCCTGTGTGACCAAGGTCTTCCCGACCCGTTCCCACACGGTTGCAGCGCAGGGCGGTATCGCCGCGTCGCTGGCCAACATGGGCCCCGACCACTGGCAGTGGCACATGTATGACACCGTCAAAGGCTCCGACTGGCTGGGCGACACCGACGCAATGGAATACCTCGCACGTGAGGCGCCCAAGGCGGTTTACGAGCTGGAGCACTACGGCGTGCCGTTCTCGCGTACCGAGGAAGGCAAGATCTATCAGCGCCCGTTCGGCGGCCACACCACCGAGTTCGGCGAAGGC…	NIT7645_02436	GCF_001258055.1
1|0|4|2	1	DAEP_RS0110280_Alpha_Leisingera_daeponensis_DSM_23529	DAEP_RS0110280	succinate dehydrogenase flavoprotein subunit	Leisingera daeponensis DSM 23529	Alphaproteobacteria	MAAYEYETHEYDVVVVGAGGAGLRATLGMAEQGLRTACVTKVFPTRSHTVAAQGGIAASLGNMGPDSWQWHMYDTVKGSDWLGDTDAMEYLAREAPKAVYELEHYGVPFSRTEEGKIYQRPFGGHTTEFGEGPAVQRTCAAADRTGHAILHTLYGQSLKNNAEFYIEYFAIDLIMSEDGQCQGVVCWKLDDGTMHVFNAKMVVLATGGYGRAYFSATSAHTCTGDGGGMVARAGLALQDMEFVQFHPTGIYGSGCLITEGARGEGGYLTNSEGERFMERYAPQYKDLAPRDYVSRSMTMEIREGRGVGAEGDHIHLNLSHLPAEALAERLPGISESAKIFAGVDVTKEPIPVLPTVHYNMGGIPTNYWGEVLNPTADDPTAVVPGLMAVGEAGCASVHG…	ATGGCTGCTTACGAATACGAAACACATGAATATGACGTGGTCGTGGTTGGCGCCGGCGGGGCTGGCCTCCGTGCGACGCTGGGCATGGCGGAACAGGGGCTGCGCACCGCTTGCGTGACCAAGGTGTTCCCGACCCGCTCCCACACCGTGGCGGCGCAGGGCGGCATTGCCGCGTCCCTGGGCAACATGGGCCCGGACAGCTGGCAGTGGCACATGTATGACACCGTCAAGGGCTCCGACTGGCTGGGCGACACCGACGCGATGGAATACCTGGCCCGCGAGGCGCCCAAGGCGGTCTATGAGCTGGAGCATTACGGCGTGCCGTTCTCGCGCACCGAGGAAGGCAAAATCTACCAGCGCCCGTTCGGCGGCCACACGACTGAGTTCGGCGAAGGCCCC…	-	GCF_000473145.1
2|4|0|1	1	SPO_RS01830_Alpha_Ruegeria_pomeroyi_DSS-3	SPO_RS01830	succinate dehydrogenase flavoprotein subunit	Ruegeria pomeroyi DSS-3	Alphaproteobacteria	MAAYEYETHEYDVVVVGAGGAGLRATLGMAEQGLRTACVTKVFPTRSHTVAAQGGIAASLSNMGPDHWQWHMYDTVKGSDWLGDTDAMEYLAREAPKAVYELEHYGVPFSRTEEGKIYQRPFGGHTTEFGEGPAVQRTCAAADRTGHAILHTLYGQSLKNNAEFYIEYFAIDLIMSEDGQCQGVVCWKLDDGTFHVFNAKMVVLATGGYGRAYFSATSAHTCTGDGGGMVARAGLALQDMEFVQFHPTGIYGSGCLITEGARGEGGYLTNSEGERFMERYAPQYKDLAPRDYVSRSMTMEIREGRGVGKDGDHIHLNLSHLPAEALAERLPGISESAKIFAGVDVTKEPIPVLPTVHYNMGGIPTNYWGEVLNPTADNPTAIVPGLMAVGEAGCASVHG…	ATGGCTGCTTACGAATACGAAACGCATGAATACGATGTGGTCGTGGTCGGCGCCGGCGGTGCCGGTCTGCGGGCCACGCTGGGCATGGCCGAACAGGGGCTGCGCACCGCTTGCGTGACCAAGGTGTTCCCGACCCGCTCGCACACCGTGGCCGCGCAGGGCGGGATTGCCGCGTCGCTGTCGAACATGGGTCCGGACCACTGGCAATGGCACATGTACGATACCGTCAAGGGCTCGGACTGGCTGGGCGATACTGACGCGATGGAATACCTGGCGCGCGAGGCCCCCAAGGCGGTGTACGAGCTGGAGCATTACGGCGTGCCGTTCTCGCGCACCGAAGAGGGCAAGATCTATCAGCGCCCGTTCGGCGGGCATACGACCGAGTTCGGTGAAGGCCCG…	SPO0360	GCF_000011965.2
2|4|0|1	1	BMX57_RS16760_Alpha_Cribrihabitans_marinus	BMX57_RS16760	succinate dehydrogenase flavoprotein subunit	Cribrihabitans marinus	Alphaproteobacteria	MAEYEYETHEYDVVVVGAGGAGLRATLGMAEQGLRTACVTKVFPTRSHTVAAQGGIAASLSNMGPDHWQWHMYDTVKGSDWLGDTDAMEYLAREAPKAVYELEHYGVPFSRTEEGKIYQRPFGGHTTEFGEGPAVQRTCAAADRTGHAILHTLYGQSLKNNAEFYVEYFAIDLIMSEDGQCQGVVCWKLDDGTMHVFNAKMVVLATGGYGRAYFSATSAHTCTGDGGGMVARAGLPLQDMEFVQFHPTGIYGSGCLITEGARGEGGYLTNSEGERFMERYAPQYKDLAPRDYVSRSMTMEIREGRGVGAEGDHIHLNLSHLPAEALAERLPGISESAKIFAGVDVTKEPIPVLPTVHYNMGGIPTNYWGEVLNPTKDDPTAVVPGLMAVGEAGCASVHG…	ATGGCTGAATACGAATACGAGACCCACGAATACGATGTCGTGGTGGTGGGTGCCGGCGGCGCCGGGCTGCGGGCGACGCTGGGCATGGCCGAACAGGGGCTGCGCACGGCCTGCGTGACCAAGGTGTTCCCGACCCGCTCGCACACTGTCGCCGCACAGGGCGGGATTGCCGCGTCGCTTTCCAACATGGGCCCCGACCACTGGCAGTGGCACATGTACGACACCGTGAAAGGGTCGGACTGGCTGGGCGACACCGACGCGATGGAATATCTGGCGCGCGAGGCGCCCAAGGCGGTCTATGAGCTGGAGCATTACGGGGTGCCGTTCTCGCGCACCGAAGAAGGCAAGATCTATCAGCGCCCGTTCGGCGGCCACACCACCGAGTTCGGCGAAGGCCCT…	SAMN05444007_11133	GCF_900109035.1
2|4|0|1	1	BLW27_RS10590_Alpha_Citreimonas_salinaria	BLW27_RS10590	succinate dehydrogenase flavoprotein subunit	Citreimonas salinaria	Alphaproteobacteria	MAAYEYETHDYDVVVVGAGGAGLRATLGMAEQGLRTACVTKVFPTRSHTVAAQGGIAASLSNMGPDSWQWHMYDTVKGSDWLGDTDAMEYLAREAPKAVYELEHYGVPFSRTEEGKIYQRPFGGHTTEFGEGPPVQRTCAAADRTGHAILHTLYGQSLKQKAEFYIEYFAIDLLMEDGACRGVLCWKLDDGTFHVFNAKTVVLATGGYGRAYFSATSAHTCTGDGGGMVARAGLPLQDMEFVQFHPTGIYGSGCLITEGARGEGGYLTNSEGERFMERYAPNYKDLAPRDYVSRCMTMEIREGRGVGEHGDHIHLNLSHLPKEALAERLPGISESAKIFAGVDVTKEPIPVIPTVHYNMGGIPTNYWGEVLNPTERDPNAVVPGLMAVGEAGCASVHGA…	ATGGCTGCATACGAGTACGAAACGCATGACTACGACGTGGTCGTGGTGGGGGCCGGCGGCGCGGGCCTGCGGGCGACATTGGGCATGGCCGAGCAGGGATTGCGCACCGCCTGCGTGACGAAGGTGTTCCCGACCCGGTCGCACACCGTGGCCGCGCAGGGTGGCATCGCCGCATCGCTGTCCAACATGGGGCCCGACTCTTGGCAGTGGCACATGTACGACACGGTCAAGGGCAGCGACTGGCTGGGCGACACCGACGCCATGGAGTACCTCGCGCGCGAGGCGCCCAAGGCAGTCTACGAGCTCGAACATTACGGTGTGCCCTTCAGCCGTACCGAAGAGGGCAAGATCTACCAGCGGCCATTCGGCGGGCATACGACCGAGTTCGGCGAAGGCCCT…	SAMN05444340_10765	GCF_900107235.1
1|0|4|2	1	MALG_RS13440_Alpha_Marinovum_algicola_DG_898	MALG_RS13440	succinate dehydrogenase flavoprotein subunit	Marinovum algicola DG 898	Alphaproteobacteria	MTAAYEYETHDYDVVVVGAGGAGLRATLGMAEQGLRTACVTKVFPTRSHTVAAQGGIAASLSNMGPDHWQWHMYDTVKGSDWLGDTDAMEYLAREAPKAVYELEHYGVPFSRTEEGKIYQRPFGGHTTEFGEGPAVQRTCAAADRTGHAILHTLYGQSLKQKAEFYVEYFAIDLLMSEDGACQGVLCWKLDDGTMHVFNAKTVVLATGGYGRAYFSATSAHTCTGDGGGMVARAGLPLQDMEFVQFHPTGIYGSGCLITEGARGEGGYLTNSEGERFMERYAPQYKDLAPRDYVSRSMTMEIREGRGVGEDGDHIHLNLSHLPPEALAERLPGISESAKIFAGVDVTKEPIPVLPTVHYNMGGIPTNYWGEVLNPTADDPNRVVPGLMAVGEAGCASVH…	ATGACAGCAGCTTACGAATACGAGACGCATGATTATGACGTCGTTGTGGTGGGCGCCGGCGGTGCTGGCCTGCGCGCGACGCTGGGCATGGCCGAACAGGGCCTGCGCACCGCCTGTGTGACCAAGGTCTTTCCGACCCGCTCGCATACCGTGGCGGCGCAGGGCGGTATCGCCGCTTCGCTTTCCAACATGGGCCCCGACCACTGGCAGTGGCACATGTATGACACGGTCAAGGGCTCCGACTGGCTCGGCGACACCGACGCGATGGAATACCTCGCGCGCGAGGCGCCCAAGGCGGTCTATGAACTCGAGCACTACGGCGTCCCGTTCTCGCGCACCGAGGAAGGCAAGATCTACCAGCGTCCCTTCGGCGGCCACACCACCGAGTTTGGCGAAGGC…	MALG_02739	GCF_001046955.1
1|0|4|2	1	SSE37_RS11430_Alpha_Sagittula_stellata_E-37	SSE37_RS11430	succinate dehydrogenase flavoprotein subunit	Sagittula stellata E-37	Alphaproteobacteria	MAAYEYETHDYDVVVVGAGGAGLRATLGMAEQGLKTACVTKVFPTRSHTVAAQGGIAASLSNMGPDNWQWHMYDTVKGSDWLGDTDAMEYLAREAPKAVYELEHYGVPFSRTEEGKIYQRPFGGHTTEFGEGPPVQRTCAAADRTGHAILHTLYGQSLKESAEFYVEYFAIDLLMEDGVCKGVLTWKLDDGTFHVFNAKMVVLATGGYGRAYFSATSAHTCTGDGGGMVARAGLALQDMEFVQFHPTGIYGSGCLITEGARGEGGYLTNSEGERFMERYAPTYKDLAPRDYVSRSMTMEIREGRGVGKDGDHIHLNLSHLPAEALAERLPGISESAKIFAGVDVTKEPIPVLPTVHYNMGGIPTNYWGEVLNPTEDNPTAVVPGLMAVGEAGCASVHGA…	ATGGCTGCATACGAATACGAGACGCACGATTACGACGTCGTTGTTGTGGGTGCCGGCGGCGCCGGACTGCGCGCCACGCTGGGCATGGCAGAGCAGGGACTCAAGACCGCCTGCGTGACCAAGGTCTTCCCGACCCGGTCGCACACCGTCGCCGCGCAGGGTGGCATCGCCGCGTCGTTGTCCAACATGGGACCCGACAACTGGCAGTGGCACATGTACGACACGGTAAAGGGGTCCGACTGGCTGGGCGACACCGACGCCATGGAATACCTCGCCCGCGAGGCACCGAAGGCCGTTTACGAGCTTGAGCACTACGGCGTCCCGTTCTCGCGGACCGAAGAAGGCAAGATCTACCAGCGCCCCTTCGGCGGTCATACCACCGAGTTCGGTGAAGGCCCG…	SSE37_11244	GCF_000169415.1
2|4|0|1	1	BLQ71_RS06910_Alpha_Mameliella_alba	BLQ71_RS06910	succinate dehydrogenase flavoprotein subunit	Mameliella alba	Alphaproteobacteria	MAAYEYETHDYDVVVVGAGGAGLRATLGMAEQGLRTACVTKVFPTRSHTVAAQGGIAASLSNMGPDNWQWHMYDTVKGSDWLGDTDAMEYLAREAPKAVYELEHYGVPFSRTEEGKIYQRPFGGHTTEFGEGPPVQRTCAAADRTGHAILHTLYGQSLKNNAEFYIEYFAIDLLMENGECKGVLCWKLDDGTFHVFNAKMVVLATGGYGRAYFSATSAHTCTGDGGGMVARAGLPLQDMEFVQFHPTGIYGSGCLITEGARGEGGYLTNSEGERFMERYAPTYKDLAPRDYVSRSMTMEIREGRGVGAEGDHIHLNLSHLPAEALAERLPGISESAKIFAGVDVTKEPIPVLPTVHYNMGGIPTNYWGEVLNPSADDPTAVVPGLMAVGEAGCASVHGA…	ATGGCAGCATACGAATACGAGACGCATGATTATGACGTCGTGGTTGTCGGGGCTGGCGGCGCGGGTCTGCGCGCCACGCTCGGCATGGCCGAACAGGGCCTGCGCACGGCCTGCGTGACCAAGGTTTTCCCGACCCGCTCGCACACCGTCGCAGCCCAGGGCGGCATCGCCGCCTCGCTGTCGAACATGGGGCCCGACAACTGGCAGTGGCACATGTACGACACCGTCAAGGGCTCGGACTGGCTGGGCGACACGGACGCGATGGAATACCTCGCCCGCGAGGCGCCCAAGGCGGTCTACGAGCTTGAACACTACGGCGTGCCCTTCAGCCGCACCGAGGAAGGCAAGATCTACCAGCGTCCCTTTGGCGGCCACACCACCGAATTCGGTGAAGGCCCG…	SAMN05216376_103279	GCF_900101505.1
1|0|4|2	1	CHB90_RS16095_Alpha_Antarctobacter_heliothermus	CHB90_RS16095	succinate dehydrogenase flavoprotein subunit	Antarctobacter heliothermus	Alphaproteobacteria	MAAYEYETHDYDVVVVGAGGAGLRATLGMAEQGLRTACVTKVFPTRSHTVAAQGGIAASLSNMGPDHWQWHMYDTVKGSDWLGDTDAMEYLAREAPKAVYELEHYGVPFSRTEEGKIYQRPFGGHTTEFGEGPPVQRTCAAADRTGHAILHTLYGQSLKNNAEFYIEYFAIDLLMEDGVCKGVLCWKLDDGTFHVFNAKMVVLATGGYGRAYFSATSAHTCTGDGGGMVARAGLPLQDMEFVQFHPTGIYGSGCLITEGARGEGGYLTNSEGERFMERYAPTYKDLAPRDYVSRSMTMEIREGRGVGAEGDHIHLNLSHLPAEALAERLPGISESAKIFAGVDVTKEPIPVLPTVHYNMGGIPTNYWGEVLNPTEADANAVVPGLMAVGEAGCASVHGA…	ATGGCAGCATACGAATACGAGACGCATGATTATGACGTCGTGGTCGTCGGGGCCGGGGGCGCAGGGCTGCGCGCCACGCTCGGTATGGCCGAACAGGGGCTGCGCACCGCCTGCGTGACCAAGGTCTTTCCGACACGCTCGCACACCGTGGCCGCTCAGGGTGGCATCGCCGCATCGCTGTCGAACATGGGGCCCGACCACTGGCAGTGGCACATGTACGACACCGTCAAAGGCTCTGACTGGCTGGGCGACACCGACGCCATGGAATACCTCGCCCGTGAGGCGCCCAAGGCGGTCTATGAGCTGGAACACTACGGCGTCCCGTTCAGCCGCACAGAAGAAGGCAAGATCTATCAGCGTCCCTTTGGCGGCCACACCACCGAATTCGGTGAAGGCCCC…	SAMN04488078_103411	GCF_900188425.1
2|4|0|1	1	ACMU_RS12905_Alpha_Actibacterium_mucosum_KCTC_23349	ACMU_RS12905	succinate dehydrogenase flavoprotein subunit	Actibacterium mucosum KCTC 23349	Alphaproteobacteria	MAAYEFETHEYDVVVVGAGGAGLRATLGMAEQGLRTACVTKVFPTRSHTVAAQGGIAASLGNMGPDSWQWHMYDTVKGSDWLGDTDAMEYLAREAPKAVYELEHYGVPFSRTEEGKIYQRPFGGHTTEFGEGPPVQRTCAAADRTGHAILHTLYGQSVKNNAEFFIEYFAIDLLMSDDGECQGVLCWKLDDGTFHVFNAKMTVLATGGYGRAYFSATSAHTCTGDGGGMVMRAGLPMQDMEFVQFHPTGIYGSGCLITEGARGEGGYLTNAEGERFMERYAPTYKDLAPRDYVSRSMTMEIREGRGVGAEGDHIFLNLNHLPAEALAERLPGISESARIFAGVDVTKEPIPVLPTVHYNMGGIPTNYWGEVLNPTADNPTAVVPGLMAVGEAGCASVHG…	ATGGCTGCTTACGAATTTGAGACCCACGAATACGATGTTGTGGTTGTTGGCGCTGGCGGCGCCGGTCTGCGCGCGACGCTTGGCATGGCCGAACAGGGCCTGCGCACCGCCTGTGTGACCAAAGTGTTCCCGACCCGCTCGCACACGGTGGCCGCCCAGGGCGGCATCGCCGCATCGCTGGGCAATATGGGCCCCGACAGCTGGCAGTGGCACATGTATGACACCGTCAAAGGCTCGGACTGGCTGGGCGATACCGACGCGATGGAATACCTGGCGCGCGAGGCGCCCAAAGCCGTGTACGAGCTGGAACATTACGGCGTGCCCTTCTCGCGCACCGAAGAGGGCAAGATCTATCAGCGCCCGTTCGGCGGCCACACCACCGAGTTTGGCGAAGGCCCG…	ACMU_14855	GCF_000647975.1
2|4|0|1	1	SHM7688_RS18545_Alpha_Shimia_marina	SHM7688_RS18545	succinate dehydrogenase flavoprotein subunit	Shimia marina	Alphaproteobacteria	MTAAYEYETHEYDVVVVGAGGAGLRATLGMAEQGLRTACVTKVFPTRSHTVAAQGGIAASLANMGPDNWQWHMYDTVKGSDWLGDTDAMEYLAREAPKAVYELDHYGVPFSRTEEGKIYQRPFGGHTTEFGEGPAVQRTCAAADRTGHAILHTLYGQSVKNNAEFYIEYFAIDLLMSDDGECQGVVCWKLDDGTFHVFHAKMVVLATGGYGRAYFSATSAHTCTGDGGGMVMRAGLPMQDLEFVQFHPTGIYGSGCLITEGARGEGGYLTNSEGERFMERYAPQYKDLAPRDYVSRSMTMEIREGRGVGDEGDHIHLNLSHLPADALAERLPGISESAKIFAGVDVTKEPIPVLPTVHYNMGGIPTNYWGEVLNPTEDNPTGVVPGLMAVGEAGCASVH…	ATGACTGCTGCATACGAATATGAAACCCACGAATACGACGTCGTTGTTGTAGGCGCAGGTGGAGCGGGTCTGCGCGCGACGCTGGGCATGGCAGAGCAGGGGTTGCGCACCGCCTGTGTGACCAAGGTTTTCCCAACCCGTTCTCATACCGTTGCCGCACAGGGCGGTATCGCCGCCTCTTTGGCAAACATGGGCCCCGACAACTGGCAGTGGCACATGTATGACACTGTGAAGGGGTCCGACTGGTTGGGTGACACGGATGCGATGGAATACCTCGCCCGCGAAGCCCCCAAGGCTGTTTATGAACTGGACCACTACGGTGTGCCATTCTCCCGGACGGAAGAAGGCAAAATCTACCAGCGTCCCTTTGGCGGCCACACGACCGAGTTTGGCGAAGGC…	SHM7688_03768	GCF_001458175.1
1|0|4|2	1	AKJ29_RS05045_Alpha_Aliiroseovarius_crassostreae	AKJ29_RS05045	succinate dehydrogenase flavoprotein subunit	Aliiroseovarius crassostreae	Alphaproteobacteria	MAAYEYETHEYDVVVVGAGGAGLRATLGMAEQGLRTACVTKVFPTRSHTVAAQGGIAASLSNMGPDNWQWHMYDTVKGSDWLGDTDAMEYLAREAPKAVYELEHYGVPFSRTEEGKIYQRPFGGHTTEFGEGPPVQRTCAAADRTGHAILHTLYGQSVKNNAEFYIEYFAIDLLMSDDGQCQGVVCWKLDDGTFHVFKAKMVVLATGGYGRAYFSATSAHTCTGDGGGMVMRAGLPMQDLEFVQFHPTGIYGSGCLITEGARGEGGYLVNSEGERFMERYAPQYKDLAPRDYVSRSMTMEIREGRGVGKDGDHIFLHLDHLPAEALAERLPGISESAKIFAGVDVNKEPIPVLPTVHYNMGGIPTNYWGEVLNPTAEDPTAVVPGLMAAGEAGCASVHG…	ATGGCAGCTTACGAATACGAAACCCACGAATATGACGTGGTCGTGGTCGGTGCCGGTGGCGCCGGTCTGCGCGCAACCCTCGGCATGGCAGAACAAGGCCTGCGCACCGCTTGTGTGACCAAAGTTTTCCCCACCCGTAGCCACACTGTGGCCGCACAGGGTGGCATCGCCGCATCGCTTTCCAACATGGGCCCGGACAACTGGCAGTGGCACATGTATGACACGGTGAAAGGCTCTGACTGGCTGGGTGACACCGATGCAATGGAATATCTGGCCCGCGAAGCGCCCAAGGCGGTTTACGAGCTGGAACATTACGGTGTGCCGTTCTCGCGCACCGAAGAAGGTAAGATTTACCAACGTCCGTTTGGCGGCCACACCACCGAGTTTGGTGAAGGCCCC…	AKJ29_17135	GCF_001307765.1
2|4|0|1	1	PEL8287_RS04630_Alpha_Pelagicola_litorisediminis	PEL8287_RS04630	succinate dehydrogenase flavoprotein subunit	Pelagicola litorisediminis	Alphaproteobacteria	MAAYEYETHDYDVVVVGAGGAGLRATLGMAEQGLRTACVTKVFPTRSHTVAAQGGIAASLSNMGPDHWQWHMYDTVKGSDWLGDTDAMEYLAREAPKAVYELEHYGVPFSRTEEGKIYQRPFGGHTTEFGEGPAVQRTCAAADRTGHAILHTLYGQSLKNNAEFYIEYFAIDLVMTDGTCTGVVCWKLDDGTMHVFNAKMVVLATGGYGRAYFSATSAHTCTGDGGGMVARAGLPLQDMEFVQFHPTGIYGAGCLITEGARGEGGYLTNSEGERFMERYAPQYKDLAPRDYVSRSMTMEIREGRGVGPEGDHIHLNLSHLPPEALNLRLPGISESAKIFAGVDVTKEPIPVLPTVHYNMGGIPTNYWGEVLNPTKKDPHAVVPGLMAVGEAGCASVHGA…	ATGGCTGCTTACGAATACGAGACACATGATTATGACGTGGTTGTTGTGGGGGCTGGCGGTGCTGGTCTGCGCGCCACGCTTGGCATGGCCGAACAGGGGCTGCGCACCGCCTGTGTAACCAAGGTTTTCCCGACACGAAGCCACACGGTGGCCGCACAAGGCGGCATTGCCGCGTCGCTTTCGAACATGGGCCCGGACCACTGGCAGTGGCACATGTATGACACCGTCAAGGGGTCTGACTGGCTGGGCGATACCGATGCGATGGAATATCTGGCCCGTGAAGCGCCCAAAGCGGTTTACGAGTTGGAACATTACGGTGTCCCCTTCAGCCGTACCGAAGAAGGCAAGATTTATCAGCGCCCGTTTGGTGGCCACACCACCGAATTTGGTGAAGGCCCC…	PEL8287_00940	GCF_900172295.1
2|4|0|1	1	MCRY_RS03355_Alpha_Marivita_cryptomonadis	MCRY_RS03355	succinate dehydrogenase flavoprotein subunit	Marivita cryptomonadis	Alphaproteobacteria	MAEYEYETHEYDVVVVGAGGAGLRATLGMAEQGLRTACVTKVFPTRSHTVAAQGGIAASLSNMGPDHWQWHMYDTVKGSDWLGDTDAMEYLAREAPKAVYELEHYGVPFSRTEEGKIYQRPFGGHTTEFGEGPPVQRTCAAADRTGHAILHTLYGQSLKNNAEFYIEYFAIDLVMSDDGVCTGVVCWKLDDGTMHVFNAKMVVLATGGYGRAYFSATSAHTCTGDGGGMVARAGLPLQDMEFVQFHPTGIYGSGCLITEGARGEGGYLTNSEGERFMERYAPNYKDLAPRDYVSRSMTMEIREGRGVGEEGDHIHLNLSHLPKEALAERLPGISESAKIFAGVDVTKEPIPVLPTVHYNMGGIPTNYWGEVLNPTAKDPNAVVPGLMAVGEAGCASVHG…	ATGGCTGAATACGAATACGAGACGCATGAATATGACGTCGTGGTCGTCGGCGCAGGCGGCGCAGGTTTGCGCGCCACGCTAGGCATGGCCGAACAAGGGTTGCGCACGGCGTGTGTGACCAAGGTGTTCCCGACCCGCTCGCACACGGTTGCGGCACAGGGCGGGATTGCGGCATCACTGTCCAACATGGGACCGGATCACTGGCAGTGGCACATGTACGATACCGTCAAGGGGTCGGACTGGCTGGGTGACACGGACGCGATGGAGTACCTAGCCCGTGAAGCGCCCAAGGCGGTGTACGAGCTTGAGCATTACGGCGTGCCTTTCTCGCGGACCGAAGAAGGCAAGATCTACCAGCGCCCTTTCGGGGGTCACACGACCGAATTCGGTGAAGGCCCG…	MCRY_03355	GCF_002115725.1
2|4|0|1	1	BLV93_RS03130_Alpha_Lentibacter_algarum	BLV93_RS03130	succinate dehydrogenase flavoprotein subunit	Lentibacter algarum	Alphaproteobacteria	MAEYEYETHDYDVVVVGAGGAGLRATLGMAEQGLRTACVTKVFPTRSHTVAAQGGIAASLSNMGPDHWQWHMYDTVKGSDWLGDTDAMEYLAREAPKAVYELEHYGVPFSRTEEGKIYQRPFGGHTTEFGEGPAVQRTCAAADRTGHAILHTLYGQSLKNNAEFYIEYFAIDLVMSEDGQCQGVVCWKLDDGTMHVFNAKMVVLATGGYGRAYFSATSAHTCTGDGGGMVARAGLGLQDMEFVQFHPTGIYGSGCLITEGARGEGGYLTNSEGERFMERYAPQYKDLAPRDYVSRSMTMEIREGRGVGAEGDHIHLNLSHLPADALAERLPGISESAKIFAGVDVTKEPIPVIPTVHYNMGGVPTNYWGEVINPTKKDANAIVPGLMAVGEAGCASVHG…	ATGGCTGAATACGAATACGAAACACACGATTATGACGTTGTTGTTGTCGGTGCGGGTGGCGCTGGTTTGCGTGCAACTCTCGGTATGGCCGAGCAGGGCTTGCGCACCGCTTGTGTGACCAAGGTTTTCCCAACACGCTCCCACACGGTTGCGGCGCAAGGCGGTATTGCCGCTTCGCTTTCCAACATGGGACCGGATCACTGGCAGTGGCATATGTATGACACGGTCAAAGGCTCTGACTGGCTTGGTGACACAGATGCGATGGAATATCTCGCTCGCGAAGCGCCCAAGGCGGTTTATGAGCTTGAGCACTATGGCGTTCCGTTTTCGCGCACAGAAGAGGGCAAGATTTATCAACGTCCCTTCGGTGGCCACACAACAGAGTTTGGCGAAGGCCCA…	SAMN05444486_101635	GCF_900107355.1
1|0|4|2	1	OB2597_RS13460_Alpha_Pseudooceanicola_batsensis_HTCC2597	OB2597_RS13460	succinate dehydrogenase flavoprotein subunit	Pseudooceanicola batsensis HTCC2597	Alphaproteobacteria	MAAYEYETHEYDVVVVGAGGAGLRATLGMAEQGLRTACVTKVFPTRSHTVAAQGGIAASLSNMGPDHWQWHMYDTVKGSDWLGDTDAMEYLARSAPAAVYELEHYGVPFSRTEEGKIYQRPFGGHTTEFGEGPAVQRTCAAADRTGHAILHTLYGQSLKNNAEFYIEYFAIDLIMSDDGVCTGVLCWKLDDGTMHVFRSKMVVLATGGYGRAYFSATSAHTCTGDGGGMVARAGLPLQDMEFVQFHPTGIYGSGCLITEGARGEGGYLTNSEGERFMERYAPQYKDLAPRDYVSRSMTMEIREGRGVGEHGDHIHLNLSHLPAEALAERLPGISESARIFAGVDVTKEPIPVLPTVHYNMGGIPTNYWGEVLNPSEGDPNAVVPGLMAVGEAGCASVHG…	ATGGCTGCTTACGAATACGAAACGCATGAATACGACGTGGTCGTCGTCGGGGCTGGGGGCGCGGGTCTGCGCGCCACGCTCGGCATGGCCGAACAGGGGCTGCGCACGGCCTGCGTGACCAAGGTCTTCCCGACCCGCTCGCATACCGTGGCCGCGCAGGGCGGGATCGCCGCCTCGCTGTCCAACATGGGGCCCGACCACTGGCAGTGGCACATGTATGACACCGTCAAGGGCTCGGACTGGCTGGGCGATACCGACGCGATGGAATACCTTGCCCGTTCGGCGCCCGCCGCCGTGTACGAGCTGGAACATTACGGCGTGCCCTTCTCGCGCACCGAAGAGGGCAAGATCTATCAGCGGCCCTTCGGCGGGCACACCACGGAATTCGGCGAAGGCCCC…	OB2597_09549	GCF_000152725.1
1|0|4|2	1	CHB75_RS08385_Alpha_Puniceibacterium_sediminis	CHB75_RS08385	succinate dehydrogenase flavoprotein subunit	Puniceibacterium sediminis	Alphaproteobacteria	MAAYEYETHDYDVVVVGAGGAGLRATLGMAEQGLRTACVTKVFPTRSHTVAAQGGIAASLSNMGPDHWQWHMYDTVKGSDWLGDTDAMEYLAREAPKAVYELEHYGVPFSRTEEGKIYQRPFGGHTTEFGEGPAVQRTCAAADRTGHAILHTLYGQSLKNNAEFYIEYFAIDLIMTDGACTGVVCWKLDDGTMHVFNAKTVVLATGGYGRAYFSATSAHTCTGDGGGMVARAGLPLQDMEFVQFHPTGIYGAGCLITEGARGEGGYLTNSEGERFMERYAPNYKDLAPRDYVSRCMTMEIREGRGVGKEGDHIHLNLSHLPKEALHLRLPGISESARIFAGVDVTKEPIPVIPTVHYNMGGIPTNYWGEVLNPTADDANAVVPGLMAVGEAGCASVHGA…	ATGGCTGCATACGAATACGAGACGCATGATTATGACGTCGTGGTTGTTGGCGCCGGCGGCGCAGGTCTTCGCGCGACCCTCGGCATGGCCGAGCAGGGGCTGCGCACGGCCTGTGTGACCAAGGTTTTCCCGACCCGTTCGCACACCGTCGCCGCACAGGGCGGCATCGCCGCATCGCTGTCCAACATGGGCCCGGACCACTGGCAGTGGCATATGTATGATACTGTCAAAGGATCGGACTGGCTGGGTGACACGGACGCTATGGAATACCTCGCCCGCGAGGCACCCAAGGCAGTTTACGAGCTTGAGCATTACGGTGTGCCGTTTTCGCGCACCGAAGAGGGCAAGATCTACCAACGTCCGTTCGGCGGTCACACGACCGAATTCGGCGAAGGCCCA…	SAMN06265370_10667	GCF_900188035.1
2|4|0|1	1	BM225_RS07145_Alpha_Donghicola_eburneus	BM225_RS07145	succinate dehydrogenase flavoprotein subunit	Donghicola eburneus	Alphaproteobacteria	MAAYEYETHDYDVVVVGAGGAGLRATLGMAEQGLRTACVTKVFPTRSHTVAAQGGIAASLGNMGPDSWQWHMYDTVKGSDWLGDTDAMEYLAREAPAAVYELEHYGVPFSRTEEGKIYQRPFGGHTTEFGEGPPVQRTCAAADRTGHAILHTLYGQSVKNNAEFYIEYFALDLIMSDDGVCTGVVCWKLDDGTMHVFNAKMVVLATGGYGRAYFSATSAHTCTGDGGGMVARAGLALQDMEFVQFHPTGIYGAGCLITEGARGEGGYLTNSEGERFMERYAPNYKDLAPRDYVSRCMTMEIREGRGVGAEGDHIHLNLSHLPAEALHLRLPGISESARIFAGVDVTKEPIPVIPTVHYNMGGIPTNYWGEVLNPTSEDPTAVVPGLMAVGEAGCASVHG…	ATGGCTGCATACGAATACGAAACCCACGATTATGACGTGGTGGTGGTTGGCGCTGGTGGCGCTGGCCTGCGTGCAACCCTTGGCATGGCCGAACAGGGCCTGCGCACCGCTTGTGTGACCAAGGTTTTTCCGACCCGCTCGCACACTGTTGCGGCGCAGGGTGGTATTGCTGCTTCGCTGGGGAACATGGGGCCCGACAGCTGGCAGTGGCACATGTACGATACTGTAAAAGGCTCGGACTGGCTCGGTGACACCGACGCGATGGAATATCTCGCGCGTGAAGCCCCCGCCGCTGTGTACGAACTGGAGCACTATGGTGTGCCCTTCAGCCGTACCGAAGAAGGCAAAATCTACCAGCGTCCCTTTGGTGGTCACACCACCGAGTTCGGCGAAGGCCCG…	SAMN05421764_103371	GCF_900115865.1
2|4|0|1	1	NANH_RS0117970_Alpha_Sedimentitalea_nanhaiensis_DSM_24252	NANH_RS0117970	succinate dehydrogenase flavoprotein subunit	Sedimentitalea nanhaiensis DSM 24252	Alphaproteobacteria	MAAYEYETHEYDVVVVGAGGAGLRATLGMAEQGLRTACVTKVFPTRSHTVAAQGGIAASLSNMGPDNWQWHMFDTVKGSDWLGDTDAMEYLAREAPKAVYELEHYGVPFSRTEEGKIYQRPFGGHTTEFGDGPPVQRTCAAADRTGHAILHTLYGQSLKNNAEFYVEYFAIDLIMSDDGQCQGVVCWKLDDGTMHVFNAKMVVLATGGYGRAYFSATSAHTCTGDGGGMIARAGLPMQDMEFVQFHPTGIYGSGCLITEGARGEGGYLTNSEGERFMERYAPNYKDLAPRDYVSRSMTMEIREGRGVGAEGDHIHLNLSHLPPEALHERLPGISESARIFAGVDVTKEPIPVIPTVHYNMGGIPTNYWGEVVNPTEQDQNAVVPGLMAVGEAGCASVHG…	ATGGCTGCTTACGAATACGAAACACATGAATATGACGTCGTTGTGGTCGGGGCCGGCGGTGCCGGTCTGCGCGCCACCCTGGGGATGGCGGAACAGGGGCTGCGCACCGCCTGCGTGACCAAGGTGTTCCCGACCCGCAGCCATACCGTGGCCGCCCAGGGTGGCATTGCCGCCTCGCTGTCCAACATGGGTCCGGACAACTGGCAATGGCACATGTTCGACACCGTCAAGGGCAGCGACTGGCTGGGCGATACCGACGCGATGGAATACCTTGCTCGCGAAGCGCCCAAGGCGGTCTACGAGCTGGAGCATTACGGCGTGCCGTTTTCGCGCACCGAAGAGGGCAAGATCTATCAGCGCCCGTTTGGCGGGCACACCACCGAATTCGGCGATGGTCCC…	-	GCF_000473225.1
2|4|0|1	1	BMW66_RS17015_Alpha_Salinihabitans_flavidus	BMW66_RS17015	succinate dehydrogenase flavoprotein subunit	Salinihabitans flavidus	Alphaproteobacteria	MAAYEYETHEYDVVVVGAGGAGLRATLGMAEQGLRTACVTKVFPTRSHTVAAQGGIAASLSNMGPDNWQWHMYDTVKGSDWLGDTDAMEYLAREAPKAVYELEHYGVPFSRTEEGKIYQRPFGGHTTEFGEGPPVQRTCAAADRTGHAILHTLYGQSLKQKAEFYIEYFAIDLIMSDDGVCQGVVCWKLDDGTMHVFNAKMIVLATGGYGRAYFSATSAHTCTGDGGGMVARAGLPLQDMEFVQFHPTGIYGSGCLITEGARGEGGYLTNSEGERFMERYAPNYKDLAPRDYVSRSMTMEIREGRGVGAESDHIYLNLNHLPPEALAERLPGISESAKIFAGVDVTKEPIPVLPTVHYNMGGIPTNYWGEVLDPTKDDPSAVVPGLMAVGEASCASVHG…	ATGGCTGCTTACGAATACGAGACACATGAATACGACGTGGTCGTGGTGGGCGCGGGTGGCGCGGGTCTGCGCGCGACGCTTGGCATGGCCGAGCAGGGGTTGCGCACCGCCTGCGTGACCAAGGTCTTCCCGACCCGCTCGCACACCGTGGCGGCGCAGGGCGGGATCGCCGCGTCGCTGTCGAACATGGGGCCGGACAACTGGCAATGGCACATGTATGACACGGTGAAGGGGTCCGACTGGCTCGGCGATACCGACGCGATGGAATATCTCGCCCGCGAGGCGCCCAAGGCCGTCTATGAGCTGGAGCATTACGGCGTGCCCTTCTCGCGCACCGAAGAGGGCAAGATCTATCAGCGCCCGTTCGGCGGGCACACGACAGAATTCGGCGAAGGCCCC…	SAMN04490248_12917	GCF_900110425.1
1|0|4|2	1	ISM_RS04940_Alpha_Roseovarius_nubinhibens_ISM	ISM_RS04940	succinate dehydrogenase flavoprotein subunit	Roseovarius nubinhibens ISM	Alphaproteobacteria	MAAYEYETHEYDVVVVGAGGAGLRATLGMAEQGLRTACVTKVFPTRSHTVAAQGGIAASLGNMGPDNWQWHMYDTVKGSDWLGDTDAMEYLAREAPKAVYELEHYGVPFSRTEEGKIYQRPFGGHTTEFGEGPPVQRTCAAADRTGHAILHTLYGQSLKQKAEFYIEYFAIDLIMSDDGACTGVVCWKLDDGTMHVFNAKMVVLATGGYGRAYFSATSAHTCTGDGGGMVARAGLPLQDMEFVQFHPTGIYGSGCLITEGARGEGGYLTNSEGERFMERYAPQYKDLAPRDYVSRSMTMEIREGRGVGEHGDHIHLNLSHLPPEALQLRLPGISESARIFAGVDVTKEPIPVLPTVHYNMGGIPTNYWGEVVNPTKDDPNAIVPGLMAVGEAGCASVHG…	ATGGCTGCTTACGAATACGAGACGCATGAGTATGACGTCGTGGTCGTCGGGGCCGGTGGCGCCGGTTTGCGGGCGACACTGGGCATGGCGGAACAAGGTCTGCGTACGGCCTGTGTGACCAAGGTTTTCCCGACCCGGTCGCATACCGTGGCCGCGCAGGGCGGCATTGCCGCGAGCCTTGGCAACATGGGGCCGGACAATTGGCAGTGGCATATGTATGACACGGTCAAGGGCTCGGACTGGCTCGGCGATACGGATGCGATGGAATATCTCGCCCGCGAAGCGCCCAAGGCGGTGTATGAGCTCGAACATTACGGCGTGCCGTTTTCGCGCACCGAAGAGGGCAAGATCTATCAGCGTCCCTTTGGCGGCCACACCACCGAATTCGGGGAAGGCCCG…	ISM_04990	GCF_000152625.1
2|4|0|1	1	ATO8_RS05790_Alpha_Roseivivax_marinus	ATO8_RS05790	succinate dehydrogenase flavoprotein subunit	Roseivivax marinus	Alphaproteobacteria	MAAYDYETHDYDVVVVGAGGSGLRATLGMAEQGLKTACVTKVFPTRSHTVAAQGGIAASLSNMGPDHWQWHMYDTVKGSDWLGDTDAMEYLARHAPEAVYELEHYGVPFSRTEEGKIYQRPFGGHTTEFGEGPPVQRTCAAADRTGHAILHTLYGQSLKNNAEFYIEYFAIDLMMSEDGACTGVVCWKLDDGTIHVFNAKTVVLATGGYGRAYFSATSAHTCTGDGGGMVARAGLPLQDMEFVQFHPTGIYGAGCLITEGARGEGGYLTNSEGERFMERYAPTYKDLAPRDYVSRSMTMEIREGRGVGEHGDHIHLNLSHLPKEALQLRLPGISESARIFAGVDVTKEPIPVLPTVHYNMGGIPTNYWGEVLNPTQDEPNRIVPGLMAVGEAGCASVHG…	ATGGCAGCATACGACTACGAGACGCATGACTACGACGTCGTGGTGGTGGGCGCCGGGGGTTCCGGCCTTCGCGCGACGCTCGGCATGGCCGAGCAGGGGCTCAAGACCGCCTGCGTGACCAAGGTCTTCCCGACCCGCTCGCACACGGTGGCGGCACAGGGCGGCATCGCCGCTTCGCTGTCGAACATGGGCCCGGACCACTGGCAGTGGCACATGTACGACACCGTAAAGGGCTCGGACTGGCTGGGCGACACCGATGCGATGGAATACCTCGCGCGGCACGCCCCCGAGGCGGTCTACGAGCTCGAGCATTACGGCGTGCCGTTCTCGCGCACCGAGGAAGGCAAGATCTACCAGCGCCCCTTCGGCGGCCACACCACCGAGTTCGGTGAGGGCCCC…	ATO8_05801	GCF_000520615.1
1|0|4|2	1	G568_RS0105520_Alpha_Sediminimonas_qiaohouensis_DSM_21189	G568_RS0105520	succinate dehydrogenase flavoprotein subunit	Sediminimonas qiaohouensis DSM 21189	Alphaproteobacteria	MAAYEYETHDYDVVVVGAGGAGLRATLGMAEQGLRTACVTKVFPTRSHTVAAQGGIAASLSNMGPDHWQWHMYDTVKGSDWLGDTDAMEYLAREAPKAVYELEHYGVPFSRTEEGEIYQRPFGGHTTEFGEGPPVQRTCAAADRTGHAILHTLYGQSLKQKAEFFVEYFAIDLLMSDDGQCTGVVCWKLDDGTMHVFNAKTVVLATGGYGRAYFSATSAHTCTGDGGGMVARAGLPLQDMEFVQFHPTGIYGAGCLITEGARGEGGYLTNSEGERFMERYAPTYKDLAPRDYVSRSMTMEIREGRGVGPNGDHIHLNLSHLPPEALQLRLPGISESARIFAGVDVTKEPIPVLPTVHYNMGGIPTNYWGEVLNPTADDPNAVVPGLMAVGEAACASVHG…	ATGGCTGCATACGAATACGAAACGCATGACTATGACGTGGTCGTTGTCGGGGCTGGCGGCGCGGGCCTCAGGGCAACGCTTGGGATGGCCGAGCAGGGGTTGCGCACCGCCTGCGTGACCAAGGTGTTCCCGACCCGGTCGCACACCGTGGCTGCGCAGGGGGGTATCGCCGCGTCCCTGTCCAACATGGGCCCGGACCATTGGCAGTGGCACATGTACGATACGGTAAAGGGATCGGACTGGTTGGGCGATACCGACGCGATGGAATACCTCGCGCGCGAGGCGCCCAAGGCCGTTTACGAGCTTGAGCATTACGGCGTGCCGTTTTCCCGGACCGAAGAGGGTGAGATTTATCAGCGGCCGTTTGGCGGCCACACCACCGAGTTTGGCGAGGGCCCT…	-	GCF_000423645.1
1|0|4|2	1	AQS8620_RS13735_Alpha_Aquimixticola_soesokkakensis	AQS8620_RS13735	succinate dehydrogenase flavoprotein subunit	Aquimixticola soesokkakensis	Alphaproteobacteria	MASYEYETHEYDVVVVGAGGSGLRATLGMAEQGLRTACVTKVFPTRSHTVAAQGGIAASLGNMGPDSWQWHLYDTVKGSDWLGDTDAMEYLAREAPKAVYELEHYGVPFSRTEEGKIYQRPFGGHTTEFGEGPPVQRTCAAADRTGHAILHTLYGQSLKHNAEFYIEYFAIDLIMSEDGVCQGVVCWKLDDGTIHVFTAKMVVLATGGYGRSYFSATSAHTCTGDGGGMVARQGLALQDMEFVQFHPTGIYGSGCLITEGARGEGGYLTNSEGERFMERYAPTYKDLASRDVVSRCITMEIREGRGVGPEKDHMFLHLDHLPPEALHERLPGISESARIFAGVDVTKEPIPILPTVHYNMGGIPTNYWGEVLNPTAKDQDAVVPGLMAVGEAGCASVHG…	ATGGCATCTTACGAATATGAAACCCACGAATATGACGTGGTTGTTGTCGGCGCGGGCGGTTCCGGTCTGCGTGCGACCCTTGGCATGGCTGAACAGGGTCTGCGCACGGCTTGTGTGACCAAGGTCTTCCCGACCCGCTCGCACACGGTCGCCGCGCAGGGCGGCATTGCGGCGTCTTTGGGCAACATGGGTCCCGACAGCTGGCAATGGCACCTCTACGATACCGTGAAAGGGTCGGACTGGCTCGGTGACACCGACGCGATGGAATATCTCGCGCGCGAAGCCCCCAAAGCGGTTTACGAGCTCGAGCATTACGGCGTGCCCTTCTCGCGCACCGAAGAGGGCAAGATCTACCAGCGTCCCTTTGGCGGCCACACCACCGAATTCGGGGAAGGCCCG…	AQS8620_02780	GCF_900172375.1
1|0|4|2	1	CG50_RS02265_Alpha_Paenirhodobacter_enshiensis	CG50_RS02265	succinate dehydrogenase flavoprotein subunit	Paenirhodobacter enshiensis	Alphaproteobacteria	MASYTYETHNYDVVVVGAGGAGLRATLGMAEQGLRTACVSKVFPTRSHTVAAQGGIAASLSNMGPDNWQWHLYDTVKGSDWLGDTDAQEYLVRHAPAAVYELEHYGVPFSRTEEGKIYQRPFGGHTTEFGEGPPVQRTCAAADRTGHAILHTLYGQSLKNNAEFYIEYFAIDLIMSDDGVCQGVLCWKLDDGTFHLFSAKMVVLATGGYGRAYFSATSAHTCTGDGGGMVARAGLALQDMEFVQFHPTGIYGSGCLITEGARGEGGYLTNSEGERFMERYAPHYKDLASRDVVSRCMTIEIREGRGVGEHKDHIFLNLSHLPPEALAERLPGISESARIFAGVDVTKEPIPVLPTVHYNMGGIPTNYWGEVINPTADNPDALVPGLMAVGEAGCASVHG…	ATGGCATCATACACTTACGAAACCCACAACTATGACGTCGTGGTCGTCGGCGCCGGCGGCGCCGGCCTGCGTGCCACGCTCGGCATGGCGGAGCAGGGGCTGCGCACGGCCTGCGTGTCCAAGGTCTTCCCGACCCGCTCGCATACCGTCGCGGCGCAGGGCGGCATCGCCGCCTCGCTGTCCAACATGGGCCCCGACAACTGGCAGTGGCACCTTTACGACACCGTGAAGGGCTCTGACTGGCTGGGCGACACCGACGCGCAGGAATATCTGGTGCGTCACGCCCCCGCCGCGGTCTACGAGCTGGAGCACTACGGCGTTCCGTTCAGCCGCACCGAAGAGGGCAAGATCTATCAGCGTCCGTTCGGCGGCCACACCACCGAATTCGGCGAAGGCCCG…	CG50_08670	GCF_000740785.1
1|0|4|2	1	G455_RS0108245_Alpha_Pseudodonghicola_xiamenensis_DSM_18339	G455_RS0108245	succinate dehydrogenase flavoprotein subunit	Pseudodonghicola xiamenensis DSM 18339	Alphaproteobacteria	MAAYEYETHNYDVVVVGAGGAGLRATLGMAEQGLKTACVTKVFPTRSHTVAAQGGIAASLSNMGPDNWQWHLYDTVKGSDWLGDTDAQEYLVREAPKAVYELEHYGVPFSRTEEGKIYQRPFGGHTTEFGEGPPVQRTCAAADRTGHAILHTLYGQSLKQKAEFYIEYFAIDLIMSEDGQCQGVVCWKLDDGTMHVFNAKMVVLATGGYGRAYFSATSAHTCTGDGGGMVARAGLALQDMEFVQFHPTGIYGSGCLITEGARGEGGYLTNSEGERFMERYAPTYKDLASRDVVSRCMTIEIREGRGVGEHKDHIHLNLSHLPKEALAERLPGISESARIFAGVDVTKEPIPVLPTVHYNMGGIPTNYWGEVINPTASDPDAIVPGLMAVGEAGCASVHG…	ATGGCTGCTTACGAATACGAGACGCATAATTATGACGTCGTGGTTGTCGGTGCCGGCGGTGCCGGGCTTCGCGCCACGCTCGGCATGGCGGAACAGGGGCTCAAGACTGCCTGTGTGACCAAGGTCTTCCCGACCCGTTCGCATACCGTCGCGGCACAGGGGGGCATCGCTGCCTCGCTGTCGAACATGGGGCCGGACAATTGGCAGTGGCACCTTTACGACACCGTGAAGGGCTCTGACTGGCTGGGCGACACCGACGCGCAGGAATACCTGGTGCGTGAGGCGCCCAAGGCGGTTTACGAGCTGGAGCACTACGGCGTGCCCTTCTCGCGGACCGAGGAAGGCAAAATTTACCAGCGGCCCTTCGGCGGCCATACCACCGAATTCGGTGAAGGCCCC…	-	GCF_000429365.1
1|0|4|2	1	DT23_RS15255_Alpha_Thioclava_indica	DT23_RS15255	succinate dehydrogenase flavoprotein subunit	Thioclava indica	Alphaproteobacteria	MAAYEYETHNYDVVVVGAGGSGLRATLGMAEQGLRTACVTKVFPTRSHTVAAQGGIAASLGNMGPDSWQWHMYDTIKGSDWLGDSDAMEYLAREAPKAVYELEHYGVPFSRTEEGKIYQRPFGGHTTEYGEGPPVQRTCAAADRTGHAILHTLYGQSLKHNAEFYIEYFAIDLIMSDDGQCQGVVCWKLDDGTMHVFNAKMVVLATGGYGRAFFSATSAHTCTGDGGGMVARAGLALQDMEFVQFHPTGIYGSGCLITEGARGEGGYLTNSEGERFMERYAPTYKDLASRDVVSRCMTLEIREGRGVGEHKDHIFLNLSHLPPEALHERLPGISESAKIFAGVDVTKEPIPVLPTVHYNMGGIPTNYHGEVINPAADNPDAIVPGLMAVGEAGSASVHG…	ATGGCAGCTTACGAATACGAAACGCATAACTACGACGTGGTTGTGGTGGGTGCTGGCGGCTCTGGCCTGCGCGCAACCCTTGGCATGGCCGAACAGGGCCTGCGCACCGCCTGCGTGACCAAGGTGTTCCCGACCCGCTCGCATACCGTGGCCGCGCAAGGGGGCATCGCCGCCTCTCTGGGCAATATGGGCCCCGATAGCTGGCAGTGGCACATGTATGACACGATCAAGGGCTCTGACTGGCTGGGCGATAGCGACGCGATGGAATATCTCGCGCGTGAGGCTCCGAAGGCCGTCTACGAGCTTGAGCATTATGGCGTGCCGTTCTCGCGCACCGAAGAGGGCAAGATTTATCAGCGCCCGTTTGGCGGCCACACCACCGAATACGGTGAAGGCCCG…	DT23_06740	GCF_000714545.1
1|0|4|2	1	B0B01_RS04455_Alpha_Pontibaca_methylaminivorans	B0B01_RS04455	succinate dehydrogenase flavoprotein subunit	Pontibaca methylaminivorans	Alphaproteobacteria	MAAYEYETHEFDVVVVGAGGAGLRATLGMAEQGLRTACVTKVFPTRSHTVAAQGGIAASLSNMGPDNWQWHMFDTVKGSDWLGDMDAMEYLARAAPEAVYELEHYGVPFSRTEEGKIYQRPFGGHTTEFGEGPPVQRTCAAADRTGHAILHTLYGQSLKQKAEFYIEYFAIDLVITDGACTGVVCWKLDDGTIHVFNAKMVVLATGGYGRAYFSCTSAHTCTGDGGGMAARAGLPLQDMEFVQFHPTGIYGSGCLITEGARGEGGYLTNSEGERFMERYAPHYKDLASRDVVSRCITMEIREGRGVGRDKDHIHLNLMHLPPEALHERLPGISESARVFAGVDVTRDPIPVLPTVHYNMGGIPTNYLGEVLDPSEDDPQRVYPGLMAVGEAGCASVHGA…	ATGGCAGCTTATGAATACGAAACCCACGAATTCGATGTCGTGGTGGTGGGCGCCGGCGGCGCGGGGTTGCGGGCAACGCTCGGCATGGCCGAACAGGGGTTGCGCACGGCCTGCGTGACCAAGGTGTTCCCGACCCGCAGCCACACGGTGGCCGCGCAGGGCGGCATTGCCGCAAGCCTGTCGAACATGGGCCCGGACAACTGGCAGTGGCACATGTTCGACACGGTGAAGGGCAGCGACTGGCTCGGCGACATGGACGCGATGGAATATCTCGCCCGCGCCGCGCCCGAGGCGGTTTACGAGCTTGAACATTACGGCGTGCCGTTTTCGCGCACCGAAGAAGGCAAGATCTATCAGCGCCCCTTCGGCGGCCACACCACCGAATTCGGCGAAGGCCCG…	SAMN05421849_0907	GCF_900156525.1
1|0|4|2	1	G560_RS0101140_Alpha_Pseudorhodobacter_ferrugineus_DSM_5888	G560_RS0101140	succinate dehydrogenase flavoprotein subunit	Pseudorhodobacter ferrugineus DSM 5888	Alphaproteobacteria	MTAYEYETHEYDVVVVGAGGAGLRATLGMAEQGLRTACVTKVFPTRSHTVAAQGGIAASLSNMGPDNWQWHMYDTVKGSDWLGDTDAMEYLAREAPKAVYELEHYGVPFSRTEEGKIYQRPFGGHTTEFGEGPPVQRTCAAADRTGHAILHTLYGQSLKNNAEFFIEYFALDLLMDDDGKCQGVVCWKLDDGTIHVFKAKMTVLATGGYGRAYFSATSAHTCTGDGGGMVARQGLPLQDMEFVQFHPTGIYGSGCLITEGARGEGGYLTNSEGERFMERYAPHYKDLAPRDYVSRCMTIEIREGRGVGPNKDHIHLHLNHLPPEQLALRLPGISESAKIFAGVDLNKEPIPVLPTVHYNMGGIPTNYWGEVLNPTATDPDATVSGLMAVGEAGCASVHG…	ATGACCGCATATGAATATGAAACACATGAATACGACGTTGTTGTCGTGGGGGCTGGCGGCGCTGGCCTGCGCGCCACGCTTGGCATGGCCGAACAAGGCCTGCGCACCGCCTGCGTAACCAAGGTTTTCCCAACCCGTTCGCACACCGTCGCGGCCCAAGGTGGTATCGCGGCGTCCTTGTCAAACATGGGACCAGATAACTGGCAGTGGCACATGTATGACACCGTCAAAGGGTCTGACTGGCTGGGCGATACCGACGCGATGGAATACCTCGCGCGTGAGGCGCCAAAGGCGGTCTATGAACTGGAACATTACGGCGTGCCGTTTTCGCGCACCGAAGAAGGCAAGATTTATCAGCGCCCCTTTGGCGGCCACACCACCGAATTCGGCGAAGGCCCG…	-	GCF_000420745.1
2|4|0|1	1	G481_RS0100610_Alpha_Gemmobacter_nectariphilus_DSM_15620	G481_RS0100610	succinate dehydrogenase flavoprotein subunit	Gemmobacter nectariphilus DSM 15620	Alphaproteobacteria	MAAYAYETHDYDVVVVGAGGAGLRATLGMAEQGLRTACITKVFPTRSHTVAAQGGIAASLSNMGPDNWQWHMYDTVKGSDWLGDTDAMEYLARSAPAAVYELEHYGVPFSRTEEGKIYQRPFGGHTTEFGEGPPVQRTCAAADRTGHAILHTLYGRSLKEQAEFYIEYFALDLIVTDGVCTGVVAWKLDDGTIHVFNAKMVVLATGGYGRAYFSATSAHTCTGDGGGMVARAGLPLQDMEFVQFHPTGIYGSGCLITEGARGEGGYLTNANGERFMERYAPHYKDLAPRDYVSRCMTLEIREGRGVGKNGDHIHLHLNHLPPATLAERLPGISESAKIFAGVNVNKEPIPVLPTVHYNMGGIPTNYWGEVLNPTAENPDAVFPGLMAVGEAGCASVHGA…	ATGGCAGCTTACGCATACGAAACGCACGACTATGACGTCGTGGTGGTCGGCGCCGGTGGCGCGGGCCTGCGTGCCACCCTTGGCATGGCAGAACAGGGCCTGCGCACCGCCTGTATCACCAAGGTGTTCCCGACCCGCAGCCACACCGTTGCCGCCCAGGGCGGCATTGCCGCCTCGCTGTCGAACATGGGGCCGGACAACTGGCAGTGGCACATGTACGACACCGTCAAGGGATCGGACTGGCTGGGCGATACCGATGCGATGGAATATCTCGCGCGTTCCGCCCCCGCCGCAGTCTATGAGCTGGAGCACTATGGCGTGCCCTTCAGCCGGACCGAGGAAGGCAAGATCTACCAGCGTCCGTTCGGGGGCCACACCACCGAATTCGGCGAAGGCCCG…	-	GCF_000429765.1
2|4|0|1	1	PDEN_RS02835_Alpha_Paracoccus_denitrificans_PD1222	PDEN_RS02835	succinate dehydrogenase flavoprotein subunit	Paracoccus denitrificans PD1222	Alphaproteobacteria	MAAYKYETHEYDVVVVGAGGAGLRATLGMAEQGLRTACVTKVFPTRSHTVAAQGGIAASLSNMGPDNWQWHMYDTVKGSDWLGDTDAMEYLAREAPKAVYELEHYGVPFSRTEEGKIYQRPFGGHTTEFGEGPPVQRTCAAADRTGHAILHTLYGQSLKEKAEFFIEYFALDLIITDGACTGVVCWKLDDGTIHVFNAKMVVLATGGYGRAYFSATSAHTCTGDGGGMVARAGLPLQDMEFVQFHPTGIYGSGCLITEGARGEGGYLTNSEGERFMERYAPTYKDLASRDVVSRCITIEIREGRGVGPHKDHMHLNLMHLPPESLAERLPGISESAKIFAGVDVTREPIPILPTVHYNMGGIPTNYWGEVLNPTQDNPDQVFPGLMAVGEAGCASVHGA…	ATGGCTGCTTACAAATACGAAACGCACGAATATGACGTCGTGGTCGTCGGTGCCGGTGGCGCGGGCCTGCGCGCGACGCTGGGCATGGCCGAACAGGGGTTGCGCACCGCCTGCGTGACCAAGGTTTTCCCGACCCGTTCGCACACGGTCGCGGCGCAGGGCGGCATCGCCGCCTCGCTGTCGAACATGGGCCCGGACAACTGGCAGTGGCACATGTATGACACCGTCAAGGGCTCGGACTGGCTGGGCGACACCGACGCCATGGAATACCTGGCGCGCGAGGCCCCCAAGGCGGTCTATGAGCTGGAGCATTACGGCGTGCCCTTCTCGCGCACCGAGGAAGGCAAGATCTATCAGCGCCCCTTCGGCGGCCACACCACCGAGTTCGGCGAAGGCCCG…	Pden_0569	GCF_000203895.1
2|4|0|1	1	RSP_0976_Alpha_Rhodobacter_sphaeroides_2.4.1	RSP_0976	succinate dehydrogenase subunit A	Rhodobacter sphaeroides 2.4.1	Alphaproteobacteria	MAAYTYETHDYDVVVVGAGGAGLRATLGMAEQGLRTACVTKVFPTRSHTVAAQGGIAASLANMGPDNWQWHMYDTVKGSDWLGDTDAMEYLAREAPKAVYELEHYGVPFSRTEEGKIYQRPFGGHTTQFGEGPPVQRTCAAADRTGHAILHTLYGQSVKNNAEFFIEYFALDLIIQDGRCTGVVAWKLEDGTIHVFNAKLTVLATGGYGRAYFSATSAHTCTGDGGGMVARAGLPLQDMEFVQFHPTGIYGSGCLITEGARGEGGYLTNSNGERFMERYAPTYKDLASRDVVSRCMTLEIREGRGVGEHGDHIHLHLNHLPPETLALRLPGISESAKIFAGVDLHKEPIPVLPTVHYNMGGIPTNYWGEVLAPTEGDPDRVFPGLMAVGEAGCASVHGA…	ATGGCAGCTTACACTTACGAGACGCATGACTACGACGTCGTGGTGGTGGGCGCCGGCGGCGCCGGCCTCCGCGCGACGCTCGGCATGGCCGAACAGGGCCTGCGCACCGCCTGCGTCACCAAGGTTTTCCCCACGCGCAGCCACACGGTGGCGGCGCAGGGCGGCATCGCCGCCTCTCTCGCCAACATGGGCCCGGACAACTGGCAGTGGCACATGTACGACACCGTGAAAGGGTCGGACTGGCTGGGCGACACGGACGCGATGGAATATCTCGCCCGCGAGGCCCCGAAGGCGGTCTACGAGCTCGAGCATTACGGCGTGCCCTTCTCGCGTACCGAGGAGGGCAAGATCTACCAGCGCCCGTTCGGCGGCCACACCACCCAGTTCGGCGAGGGCCCG…	-	GCF_000012905.2
2|4|0|1	1	BMX96_RS01515_Alpha_Maribius_pelagius	BMX96_RS01515	succinate dehydrogenase flavoprotein subunit	Maribius pelagius	Alphaproteobacteria	MAAYDYTTHNYDAIVVGAGGSGLRATLGLAEQGLRTACITKVFPTRSHTVAAQGGIAASLGNMGDDNWQWHMYDTVKGSDWLGDTDAMEYLAREAPKAVYELEHYGVPFSRTETGKIYQRPFGGHTTQFGEGPPVQRTCAAADRTGHAILHTLYGQSLKNDAEFYIEYFAIDLIMSEDGQCQGVVAWCLEDGTIHVFNAKMTVLATGGYGRAYFSATSAHTCTGDGGGMVARQGLPLQDMEFVQFHPTGIYGAGCLITEGARGEGGYLTNSEGERFMERYAPTYKDLASRDVVSRCMTMEIREGRGVGKDGDHIHLNLNHLPKEALQERLPGISESARIFAGVDVTKEPIPVLPTVHYNMGGIPTNYMGEVLNPTADDPDRVVPGLMAVGEAGCASVHG…	ATGGCCGCTTACGATTATACCACCCACAACTACGACGCCATCGTGGTGGGCGCGGGCGGATCGGGCCTGCGCGCCACGCTGGGCCTGGCCGAGCAGGGCCTGCGCACCGCTTGCATCACCAAGGTGTTCCCGACCCGCAGCCACACGGTGGCCGCGCAGGGCGGCATCGCCGCATCGCTGGGCAACATGGGCGACGACAACTGGCAGTGGCACATGTACGACACCGTGAAGGGGTCCGACTGGCTGGGTGACACCGACGCCATGGAATATCTCGCCCGCGAGGCGCCCAAGGCGGTCTACGAACTCGAGCATTACGGCGTGCCGTTCTCGCGCACCGAGACCGGCAAGATCTACCAGCGGCCTTTCGGCGGCCACACCACCCAGTTCGGCGAAGGCCCC…	SAMN04488011_101307	GCF_900110115.1
1|0|4|2	1	OCGS_RS01050_Alpha_Oceaniovalibus_guishaninsula_JLT2003	OCGS_RS01050	succinate dehydrogenase flavoprotein subunit	Oceaniovalibus guishaninsula JLT2003	Alphaproteobacteria	MAAYDYTTHTYDAIVVGAGGSGLRATLGLAEQGLRTACITKVFPTRSHTVAAQGGIAASLGNMGPDNWQWHMYDTVKGSDWLGDTDAMEYLAREAPKAVYELEHYGVPFSRTEDGKIYQRPFGGHTTQFGEGPPVQRTCAAADRTGHAILHTLYGQSLKHHAEFHIEYFAIDLIMSDDGVCQGVVAWSLEDGTMHVFNAKMTVLATGGYGRAYFSATSAHTCTGDGGGMVARAGLPLQDMEFVQFHPTGIYGAGCLITEGARGEGGYLTNSEGERFMERYAPTYKDLASRDVVSRCMTLEIREGRGVGKNGDHIHLNLNHLPKEALAERLPGISESARIFAGVDVTKEPIPVLPTVHYNMGGIPTNYWGEVLNPTEDDPDRIVPGLMAVGEAGCASVHG…	ATGGCTGCCTATGATTACACCACGCATACCTATGACGCGATCGTCGTGGGGGCAGGGGGGTCGGGCCTGCGGGCGACGCTGGGTCTGGCCGAACAGGGCCTTCGGACCGCCTGCATCACCAAGGTCTTCCCGACGCGCAGCCATACGGTCGCGGCGCAGGGCGGCATCGCGGCCAGTCTGGGCAATATGGGCCCCGACAACTGGCAATGGCACATGTACGACACCGTGAAGGGGTCCGACTGGCTGGGCGATACCGACGCGATGGAATACCTCGCCCGCGAGGCGCCCAAGGCCGTCTATGAACTCGAACATTACGGCGTGCCCTTTTCGCGCACCGAGGACGGCAAGATCTATCAGCGTCCCTTCGGCGGCCACACCACGCAATTCGGCGAAGGCCCC…	OCGS_0201	GCF_000299575.1
1|0|4|2	1	PAM7066_RS04805_Alpha_Palleronia_marisminoris	PAM7066_RS04805	succinate dehydrogenase flavoprotein subunit	Palleronia marisminoris	Alphaproteobacteria	MAAYEYETHNYDAIVVGAGGSGLRATLGLAEQGLRTACVTKVFPTRSHTVAAQGGIAASLGNMGPDNWQWHMYDTVKGSDWLGDTDAMEYLAREAPKAVYELEHYGVPFSRTEEGKIYQRPFGGHTTEFGEGPPVQRTCAAADRTGHAILHTLYGQSLKQKAEFYIEYFAIDLLMSDDGRCQGVVAWCLEDGSIHVFNAKMTVLATGGYGRAYFSATSAHTCTGDGGGMAARANLPLQDMEFVQFHPTGIYGAGCLITEGARGEGGYLTNSEGERFMERYAPTYKDLASRDVVSRCMTMEIREGRGVGKDKDHIHLHLNHLPKEALHERLPGISESAKIFAGVDVTKEPIPVLPTVHYNMGGIPTNYWGEVLSPTSADPDRIVPGLMAVGEAGCASVHG…	ATGGCTGCCTACGAATACGAGACGCATAACTACGACGCCATCGTCGTCGGCGCCGGCGGCTCTGGCCTGCGCGCAACGCTGGGCCTGGCCGAGCAGGGACTTCGCACAGCCTGCGTCACCAAGGTCTTCCCGACCCGCTCGCATACCGTCGCGGCGCAGGGCGGCATCGCCGCGTCGCTCGGCAACATGGGCCCGGACAACTGGCAGTGGCACATGTACGACACAGTGAAGGGGTCGGACTGGCTCGGCGACACTGACGCCATGGAATATCTCGCGCGCGAGGCCCCCAAGGCGGTCTACGAGCTCGAGCATTACGGCGTGCCGTTCTCGCGCACCGAGGAAGGCAAGATCTACCAGCGGCCCTTCGGCGGCCACACCACCGAATTCGGCGAAGGCCCC…	PAM7066_00979	GCF_900172315.1
1|0|4|2	1	DSHI_RS14540_Alpha_Dinoroseobacter_shibae_DFL_12_DSM_16493	DSHI_RS14540	succinate dehydrogenase flavoprotein subunit	Dinoroseobacter shibae DFL 12 = DSM 16493	Alphaproteobacteria	MSAYEYETHNYDVVVVGAGGAGLRATLGMAEQGLRTACISKVFPTRSHTVAAQGGIAASLSNMGPDHWQWHMYDTVKGSDWLGDTDAMEYLAREAPKAVYELEHYGVPFSRTEEGKIYQRPFGGHTTEFGEGPPVQRTCAAADRTGHAILHTLYGQSLKNNAEFFIEYFAIDLIMSEDGQCQGVVCWKLDDGTIHVFNAKMTVLATGGYGRAYFSATSAHTCTGDGGGMVARQGLPLQDMEFVQFHPTGIYGAGCLITEGARGEGGYLTNSEGERFMERYAPTYKDLASRDVVSRCMTMEIREGRGVGPDGDHIHLHLNHLPPETLALRLPGISESARIFAGVDVNKEPIPVLPTVHYNMGGIPTNYWGEVLNPTAEDPDRIAPGLMAVGEAGCASVHG…	ATGTCTGCTTACGAATACGAGACGCATAACTATGACGTCGTGGTCGTCGGGGCCGGTGGCGCGGGCCTGCGCGCGACCCTCGGCATGGCCGAGCAGGGGCTGCGCACCGCCTGCATCTCCAAGGTCTTTCCGACCCGCTCGCACACCGTGGCGGCCCAGGGCGGTATCGCCGCCTCGCTGTCCAACATGGGCCCCGACCATTGGCAGTGGCACATGTACGACACCGTCAAGGGCTCCGACTGGCTGGGCGATACCGACGCCATGGAATACCTCGCCCGCGAGGCGCCCAAGGCGGTGTACGAGCTGGAACATTACGGCGTACCGTTCTCGCGCACCGAAGAGGGCAAGATCTACCAGCGGCCCTTCGGCGGCCATACCACCGAGTTCGGCGAAGGCCCC…	Dshi_2865	GCF_000018145.1
2|4|0|1	1	BM162_RS08150_Alpha_Tranquillimonas_alkanivorans	BM162_RS08150	succinate dehydrogenase flavoprotein subunit	Tranquillimonas alkanivorans	Alphaproteobacteria	MAAYEYETHTYDVVVVGAGGSGLRATLGMAEQGLKTACVTKVFPTRSHTVAAQGGIAASLSNMGPDHWQWHMYDTVKGSDWLGDTDAMEYLAREAPKAVYELEHYGVPFSRTEEGKIYQRPFGGHTTEFGEGPPVQRTCAAADRTGHAILHTLYGQSLKNNAEFFIEYFAIDLIMSDDGQCQGVVCWKLDDGTMHVFNAKMVVLATGGYGRAYFSATSAHTCTGDGGGMVARQGLPLQDMEFVQFHPTGIYGSGCLITEGARGEGGYLTNSEGERFMERYAPTYKDLASRDVVSRCMTMEIREGRGVGEGKDHIHLHLNHLPPETLAERLPGISESARIFAGVDVTKEPIPVLPTVHYNMGGIPTNYWGEVLDPVEGDPDRVAPGLMAVGEAGCASVHG…	ATGGCTGCTTACGAATACGAAACGCATACCTACGACGTAGTCGTCGTCGGTGCCGGAGGCTCGGGCCTTCGCGCCACGCTGGGCATGGCCGAGCAGGGCCTGAAGACGGCCTGCGTCACCAAGGTGTTCCCGACGCGCTCGCACACCGTCGCCGCGCAGGGCGGCATCGCCGCGTCGCTGAGCAACATGGGCCCCGACCACTGGCAGTGGCACATGTACGACACCGTGAAGGGCTCGGACTGGCTGGGCGACACGGACGCGATGGAATACCTCGCCCGCGAGGCGCCGAAAGCGGTCTACGAGCTGGAACACTACGGCGTGCCGTTCTCGCGCACAGAAGAGGGAAAGATTTACCAGCGTCCGTTCGGTGGCCACACCACCGAGTTCGGCGAGGGTCCC…	SAMN04488047_10583	GCF_900115595.1
1|0|4|2	1	ROSELON_RS08060_Alpha_Roseibacterium_elongatum_DSM_19469	ROSELON_RS08060	succinate dehydrogenase flavoprotein subunit	Roseibacterium elongatum DSM 19469	Alphaproteobacteria	MTASYDITEHDYDVVVVGAGGSGLRATLGMAEQGLKTACVTKVFPTRSHTVAAQGGIAASLGNMGPDHWHWHMYDTVKGSDWLGDTDAMEYLAREAPKAVYELEHYGVPFSRTEEGKIYQRPFGGHTTEFGEGPPVQRTCAAADRTGHAILHTLYGQSLKNNAEFYIEYFATDLLMTEDGRCVGVVAWKLDDGTLHVFRSKMVVLATGGYGRAYFSATSAHTCTGDGGGMVARQGLPLQDMEFVQFHPTGIYGAGCLITEGARGEGGYLTNSEGERFMERYAPTYKDLASRDVVSRCMTMEIREGRGVGEGKDHIHLHLNHLPPETLALRLPGISESARIFAGVDVTKEPIPVLPTVHYNMGGIPTNYWGEVLNPTKKNPDAIVPGLMAVGEAGCASVH…	ATGACGGCAAGCTATGACATCACCGAGCACGATTATGACGTCGTGGTGGTGGGGGCCGGCGGATCGGGCCTGCGCGCCACGCTTGGCATGGCCGAACAGGGCCTCAAGACCGCCTGCGTGACCAAGGTTTTCCCGACGCGCAGCCATACGGTCGCAGCCCAGGGCGGGATCGCCGCCAGCCTTGGCAACATGGGGCCGGACCACTGGCACTGGCACATGTACGATACCGTGAAAGGGTCGGACTGGCTGGGTGATACGGACGCGATGGAATACCTCGCCCGCGAGGCGCCCAAGGCCGTCTACGAGCTGGAGCATTACGGGGTTCCGTTCAGCCGCACCGAAGAGGGCAAGATCTATCAGCGCCCCTTTGGCGGTCACACGACCGAGTTCGGCGAAGGC…	roselon_01721	GCF_000590925.1
2|4|0|1	1	BV394_RS11165_Alpha_Brevirhabdus_pacifica	BV394_RS11165	succinate dehydrogenase flavoprotein subunit	Brevirhabdus pacifica	Alphaproteobacteria	MAAYEYETHVYDVVVIGAGGAGLRATLGMAERGLRTACVTKVFPTRSHTVAAQGGIAASLGNMGPDSWQWHMYDTVKGSDWLGDTDAMEYLAREAPKAVYELEHYGVPFSRTEEGKIYQRPFGGHTTEFGEGPPVQRTCAAADRTGHAILHTLYGQSLKQKAEFFVEYFAIDLLMSDDGKCEGVVCWKLDDGTIHVFAAKMVVLATGGYGRAYFSATSAHTVTGDGGGMVARAGLPLQDMEFVQFHPTGIFGAGCLITEGARGEGGYLTNSEGERFMERYAPTYKDLASRDVVSRCMTIEIREGRGVGADGDHIHLHLNHLPPETLAERLPGISESARIFAGVDLTKEPIPVIPTVHYNMGGIPTNYWGEVLNPTPEAPDAVTPGLMAVGEAGCASVHG…	ATGGCCGCATATGAATATGAGACCCATGTCTACGACGTGGTGGTGATCGGCGCCGGCGGTGCCGGCCTGCGCGCGACCCTCGGCATGGCCGAGCGCGGTCTGCGCACCGCCTGCGTGACCAAGGTCTTCCCCACCCGCTCGCACACCGTGGCGGCCCAGGGTGGCATCGCCGCAAGCCTTGGCAACATGGGCCCCGACAGCTGGCAGTGGCATATGTACGACACGGTCAAAGGCTCGGACTGGCTGGGCGACACCGACGCGATGGAATACCTGGCGCGCGAGGCGCCCAAGGCGGTCTACGAGCTTGAGCATTACGGCGTGCCCTTCTCGCGCACCGAGGAAGGCAAAATCTACCAGCGACCCTTCGGCGGTCACACCACCGAATTCGGCGAAGGCCCC…	BV394_11165	GCF_001981245.1
1|0|4|2	1	ATO11_RS09280_Alpha_Pseudaestuariivita_atlantica	ATO11_RS09280	succinate dehydrogenase flavoprotein subunit	Pseudaestuariivita atlantica	Alphaproteobacteria	MAAYDYETHDYDVVVVGAGGAGLRATLGMAEQGLRTACVTKVFPTRSHTVAAQGGIAASLSNMGPDHWQWHMYDTVKGSDWLGDTDAMEYLAREAPKAVYELEHYGVPFSRTEEGKIYQRPFGGHTTEFGEGPPVQRTCAAADRTGHAILHTLYGQSLKQKAEFYIEYFAIDLLMSDDGQCQGVLCWKLDDGTMHVFNAKMVVLATGGYGRAYFSATSAHTCTGDGGGMTARAGLPLQDMEFVQFHPTGIYGSGCLITEGARGEGGYLTNSEGERFMERYAPTYKDLASRDVVSRCMTLEIREGRGVGKDGDHIHLNLSHLPPETLAERLPGISESARIFAGVDVTKEPIPVLPTVHYNMGGIPTNYWGEVLAPTKDNDDRVAPGLMAVGEAGCASVHG…	ATGGCTGCATACGATTACGAGACGCATGACTATGACGTCGTGGTGGTCGGTGCCGGGGGCGCTGGCCTCCGCGCGACGCTTGGCATGGCGGAGCAGGGATTGCGCACCGCCTGCGTGACCAAGGTGTTCCCGACCCGGTCGCACACCGTGGCGGCACAGGGCGGCATCGCTGCGTCCCTGTCGAACATGGGCCCCGATCACTGGCAATGGCACATGTACGATACCGTCAAGGGCTCGGACTGGCTGGGTGACACGGACGCGATGGAATACCTCGCCCGCGAGGCACCCAAGGCCGTGTACGAGCTGGAGCATTACGGCGTTCCCTTCTCGCGGACCGAGGAAGGCAAGATCTATCAACGCCCCTTCGGCGGCCACACGACCGAGTTCGGCGAAGGCCCC…	ATO11_09290	GCF_001205715.1
2|4|0|1	1	NIG5292_RS09235_Alpha_Nereida_ignava	NIG5292_RS09235	succinate dehydrogenase flavoprotein subunit	Nereida ignava	Alphaproteobacteria	MTAYDYETHEYDVVVVGAGGAGLRATLGMAEQGLRTACVTKVFPTRSHTVAAQGGIAASLSNMGPDNWQWHMYDTVKGSDWLGDTDAMEYLAREAPKAVYELEHYGVPFSRTEEGKIYQRPFGGHTTEFGEGPPVQRTCAAADRTGHAILHTLYGQSLKNNAEFYIEYFAIDLIMSDDGQCQGVLCWKLDDGTLHLFSAKMVVLATGGYGRAYFSATSAHTCTGDGGGMVARAGLPLQDMEFVQFHPTGIYGAGCLITEGARGEGGYLTNSEGERFMERYAPTYKDLASRDVVSRCMTMEIREGRGVGAEGDHIHLHLNHLPKETLDLRLPGISESARIFAGVDLTKEPIPVLPTVHYNMGGIPTNYWGEVLAPTKDNPDNVAPGLMAVGEAGCASVHG…	ATGACTGCATACGATTACGAAACACACGAATATGACGTAGTTGTCGTTGGCGCCGGTGGCGCCGGCCTGCGTGCAACGCTTGGTATGGCCGAGCAGGGCCTGCGTACGGCTTGTGTAACCAAGGTTTTCCCAACCCGCTCGCACACGGTTGCAGCGCAGGGTGGCATCGCGGCCTCTTTGTCTAACATGGGCCCTGATAACTGGCAGTGGCACATGTATGACACCGTCAAAGGATCTGACTGGCTGGGTGATACAGACGCGATGGAGTATCTGGCGCGCGAAGCACCCAAGGCCGTTTATGAGCTTGAGCACTACGGTGTGCCTTTCTCACGGACCGAAGAAGGTAAAATTTACCAACGCCCGTTTGGTGGTCACACAACCGAATTCGGTGAAGGCCCG…	-	GCF_001049735.1
2|4|0|1	1	BWR18_RS01065_Alpha_Tateyamaria_omphalii	BWR18_RS01065	succinate dehydrogenase flavoprotein subunit	Tateyamaria omphalii	Alphaproteobacteria	MAAYDYETHEYDVVVVGAGGAGLRATLGMAEQGLRTACVTKVFPTRSHTVAAQGGIAASLSNMGPDNWQWHMYDTVKGSDWLGDTDAMEYLAREAPKAVYELEHYGVPFSRTEEGKIYQRPFGGHTTEFGEGPPVQRTCAAADRTGHAILHTLYGQSLKNNAEFYIEYFAIDLIMSDDGVCQGVLCWKLDDGTMHLFAAKMVVLATGGYGRAYFSATSAHTCTGDGGGMTARAGLPLQDMEFVQFHPTGIYGSGCLITEGARGEGGYLTNSEGERFMERYAPTYKDLASRDVVSRCMTMEIREGRGVGADGDHIHLHLNHLPPETLAERLPGISESARIFAGVDLTKEPIPVLPTVHYNMGGIPTNYWGEVLAPTKDNPDNVSPGLMAVGEAGCASVHG…	ATGGCTGCATATGATTACGAGACGCATGAATATGACGTCGTGGTCGTCGGTGCCGGGGGCGCGGGACTGCGCGCCACGCTGGGCATGGCGGAACAGGGGCTGCGCACCGCCTGCGTGACCAAGGTGTTCCCGACCCGCTCGCACACCGTCGCGGCACAGGGCGGCATCGCCGCATCGCTGTCCAACATGGGCCCCGACAACTGGCAGTGGCACATGTACGACACGGTCAAGGGCTCCGACTGGCTCGGCGACACGGACGCGATGGAATACCTCGCACGCGAAGCGCCCAAGGCGGTCTATGAACTTGAACACTACGGCGTCCCCTTCTCGCGCACCGAAGAGGGCAAGATCTACCAACGCCCCTTCGGCGGCCACACCACCGAATTTGGTGAAGGTCCC…	BWR18_01065	GCF_001969365.1
2|4|0|1	1	Z947_RS0108675_Alpha_Sulfitobacter_geojensis	Z947_RS0108675	succinate dehydrogenase flavoprotein subunit	Sulfitobacter geojensis	Alphaproteobacteria	MAAYEYETHEYDVVVVGAGGAGLRATLGMAEQGLRTACVSKVFPTRSHTVAAQGGIAASLSNMGPDNWQWHMYDTVKGSDWLGDTDAMEYLAREAPKAVYELEHYGVPFSRTEQGKIYQRPFGGHTTEFGEGPPVQRTCAAADRTGHAILHTLYGQSLKNNAEFYIEYFAIDLIMSDDGVCQGVLCWKLDDGTMHLFSAKMVVLATGGYGRAYFSATSAHTCTGDGGGMTARAGLPLQDMEFVQFHPTGIYGAGCLITEGARGEGGYLTNSEGERFMERYAPTYKDLASRDVVSRCMTMEIREGRGVGENKDHIHLHLNHLPPETLDLRLPGISESARIFAGVDLTKEPIPVLPTVHYNMGGIPTNYWGEVLAPTDDDPDKVSPGLMAVGEAGCASVHG…	ATGGCCGCATATGAGTATGAAACCCACGAATATGACGTGGTTGTTGTGGGCGCTGGCGGGGCTGGCCTGCGCGCAACATTGGGGATGGCAGAGCAGGGGTTGCGTACCGCCTGTGTCTCCAAAGTGTTCCCGACACGCTCGCACACCGTTGCCGCGCAGGGCGGCATTGCTGCATCGCTTAGCAACATGGGGCCCGACAACTGGCAGTGGCACATGTATGACACGGTCAAGGGGTCCGACTGGCTGGGCGACACCGACGCGATGGAATACCTTGCGCGCGAAGCCCCAAAGGCGGTGTATGAACTTGAGCACTACGGCGTGCCGTTTTCACGTACAGAGCAAGGCAAGATTTACCAGCGTCCCTTTGGCGGTCACACAACCGAATTCGGCGAAGGCCCC…	-	GCF_000622325.1
1|0|4|2	1	OIHEL45_RS00600_Alpha_Sulfitobacter_indolifex_HEL-45	OIHEL45_RS00600	succinate dehydrogenase flavoprotein subunit	Sulfitobacter indolifex HEL-45	Alphaproteobacteria	MAAYEYETHEYDVVVVGAGGAGLRATLGMAEQGLRTACISKVFPTRSHTVAAQGGIAASLSNMGPDNWQWHMYDTVKGSDWLGDTDAMEYLAREAPKAVYELEHYGVPFSRTEEGKIYQRPFGGHTTEFGEGPPVQRTCAAADRTGHAILHTLYGQSLKQKAEFFIEYFAIDLIMSDDGVCQGVLCWKLDDGTMHLFSAKMVVLATGGYGRAYFSATSAHTCTGDGGGMAARAGLPLQDMEFVQFHPTGIYGAGCLITEGARGEGGYLTNSEGERFMERYAPTYKDLASRDVVSRCMTMEIREGRGVGENKDHIHLHLNHLPPETLDLRLPGISESARIFAGVDLTKEPIPVLPTVHYNMGGIPTNYWGEVLNPTADNPDAIAPGLMAVGEAGCASVHG…	ATGGCAGCATATGAATATGAAACCCACGAATATGACGTTGTCGTGGTGGGGGCAGGCGGTGCTGGCCTGCGCGCGACATTGGGCATGGCGGAGCAGGGGCTGCGCACGGCTTGTATCTCCAAGGTTTTCCCAACCCGCTCGCACACCGTAGCGGCGCAGGGCGGCATTGCGGCGTCGCTGAGCAACATGGGACCGGACAACTGGCAGTGGCATATGTATGACACGGTCAAAGGCTCTGACTGGCTGGGCGACACGGATGCGATGGAATACCTCGCCCGCGAAGCGCCCAAGGCGGTTTACGAGCTGGAACACTACGGCGTGCCGTTTTCGCGCACCGAAGAGGGCAAGATCTACCAGCGCCCCTTTGGCGGCCACACCACTGAATTTGGCGAAGGCCCG…	OIHEL45_01740	GCF_000172095.1
2|4|0|1	1	RD1_RS07520_Alpha_Roseobacter_denitrificans_OCh_114	RD1_RS07520	succinate dehydrogenase flavoprotein subunit	Roseobacter denitrificans OCh 114	Alphaproteobacteria	MAEYEYETHEYDVVVVGAGGAGLRATLGMAEQGLRTACVTKVFPTRSHTVAAQGGIAASLANMGPDNWQWHMYDTVKGSDWLGDTDAMEYLAREAPKAVYELEHYGVPFSRTEEGKIYQRPFGGHTTEFGEGPAVQRTCAAADRTGHAILHTLYGQSLKNNAEFYIEYFAIDLIMSDDGICQGVLCWKLDDGTLHLFSSKMVVLATGGYGRAYFSATSAHTCTGDGGGMTARAGLPLQDMEFVQFHPTGIYGAGCLITEGARGEGGYLTNSEGERFMERYAPQYKDLAPRDYVSRCMTMEIREGRGVGANGDHIHLNLNHLPPETLKLRLPGISESARVFAGVNLNKEPIPVLPTVHYNMGGIPTNYWGEVLAPTPDDPDRISPGLMAVGEAGCASVHG…	ATGGCTGAATACGAATATGAAACACATGAATACGACGTTGTCGTCGTAGGAGCAGGCGGTGCTGGCCTGCGTGCGACTCTCGGCATGGCCGAGCAGGGGCTTCGCACCGCCTGCGTCACCAAAGTATTCCCGACCCGCTCTCATACGGTTGCCGCGCAGGGCGGGATCGCCGCCTCGCTGGCGAATATGGGGCCGGATAACTGGCAGTGGCATATGTATGACACGGTCAAAGGGTCGGACTGGCTGGGCGATACGGATGCGATGGAATACCTCGCCCGCGAAGCGCCCAAGGCGGTTTATGAGCTGGAACACTACGGTGTCCCCTTCAGCCGGACAGAAGAGGGCAAGATTTACCAGCGCCCCTTCGGCGGCCACACCACCGAATTCGGCGAAGGCCCC…	RD1_1628	GCF_000014045.1
2|4|0|1	1	THS5294_RS05175_Alpha_Thalassobacter_stenotrophicus	THS5294_RS05175	succinate dehydrogenase flavoprotein subunit	Thalassobacter stenotrophicus	Alphaproteobacteria	MAAYDYETHEYDVVVIGAGGAGLRATLGMAEQGLRTACVTKVFPTRSHTVAAQGGIAASLGNMGPDSWQWHMYDTVKGSDWLGDTDAMEYLAREAPKAVYELEHYGVPFSRTEEGKIYQRPFGGHTTEYGEGPPVQRTCAAADRTGHAILHTLYGQSLKNNAEFYIEYFAIDLIMSEDGQCQGVLCWKLDDGTLHLFNAKMTVLATGGYGRAYFSATSAHTCTGDGGGMVARAGLALQDMEFVQFHPTGIYGSGCLITEGARGEGGYLTNSEGERFMERYAPTYKDLASRDVVSRCMTMEIREGRGVGAEGDHIHLHLNHLPPETLAERLPGISESARIFAGVDLTKEPIPVLPTVHYNMGGVPTNYWGEVLAPTKDKPDNVAPGLMAVGEAGCASVHG…	ATGGCTGCATACGACTACGAGACGCATGAATATGACGTCGTGGTGATCGGCGCTGGTGGCGCTGGTCTTCGCGCGACTTTGGGCATGGCTGAGCAAGGTCTGCGGACCGCTTGCGTGACCAAAGTGTTCCCCACACGCTCCCACACTGTGGCGGCACAGGGCGGCATCGCGGCCAGCTTGGGCAATATGGGCCCTGACAGCTGGCAGTGGCACATGTACGACACCGTCAAAGGCTCCGACTGGCTGGGCGACACCGACGCGATGGAATACCTCGCGCGCGAAGCCCCCAAAGCGGTCTATGAGCTAGAGCACTACGGCGTGCCGTTCTCGCGCACCGAAGAAGGCAAAATCTACCAGCGGCCCTTCGGCGGCCACACCACCGAATACGGCGAAGGCCCC…	THS5294_01051	GCF_001458315.1
2|4|0|1	1	jaqu_RS02615_Alpha_Jannaschia_aquimarina	jaqu_RS02615	succinate dehydrogenase flavoprotein subunit	Jannaschia aquimarina	Alphaproteobacteria	MPAYEYETHEYDVVVVGAGGAGLRATLGMAEQGLRTACVTKVFPTRSHTVAAQGGIAASLGNMGPDSWQWHMYDTVKGSDWLGDTDAMEYLAREAPKAVYELEHYGVPFSRTEEGKIYQRPFGGHTTEYGEGPPVQRTCAAADRTGHAILHTLYGQSLKQQAQFFIEYFAIDLIMSEDGACQGVLCWKLDDGTLHLFSAKMTVLATGGYGRAYFSATSAHTCTGDGNGMVARAGLPLQDMEFVQFHPTGIYGAGCLITEGARGEGGYLTNSEGERFMERYAPTYKDLASRDVVSRCMTLEIREGRGVGKEGDHIHLHLNHLPPDVLAERLPGISESARIFAGVDVTKEPIPVLPTVHYNMGGIPTNYWGEVLAPTKDDSDRVSPGLMAVGEAGCASVHG…	ATGCCCGCTTACGAATACGAGACCCACGAATACGACGTCGTCGTCGTCGGTGCCGGCGGTGCCGGGCTGCGCGCCACGCTCGGCATGGCCGAGCAGGGCCTGCGCACGGCCTGCGTGACCAAGGTGTTCCCGACCCGCTCTCATACGGTGGCCGCGCAGGGGGGCATCGCCGCCTCGCTGGGCAATATGGGCCCCGATAGCTGGCAGTGGCACATGTACGACACCGTCAAGGGCTCGGACTGGCTGGGCGACACCGACGCGATGGAATACCTCGCCCGCGAGGCGCCCAAGGCCGTCTACGAGCTGGAGCATTACGGCGTCCCCTTCTCGCGCACCGAGGAAGGCAAGATCTATCAGCGCCCCTTCGGCGGCCACACGACAGAATATGGCGAAGGCCCC…	jaqu_05260	GCF_000877395.1
1|0|4|2	1	THALAR_RS08290_Alpha_Litoreibacter_arenae_DSM_19593	THALAR_RS08290	succinate dehydrogenase flavoprotein subunit	Litoreibacter arenae DSM 19593	Alphaproteobacteria	MAAYEYETHEYDVVVVGAGGAGLRATLGMAEQGLRTACVTKVFPTRSHTVAAQGGIAASLSNMGPDNWQWHMYDTVKGSDWLGDTDAMEYLAREAPKAVYELEHYGVPFSRTEEGKIYQRPFGGHTTEFGEGPPVQRTCAAADRTGHAILHTLYGQSLKNNAEFYIEYFATDLIMNDEGVCTGVLCWKLDDGTLHVFSAKMVVLATGGYGRAYFSATSAHTCTGDGGGMVARAGLPLQDMEFVQFHPTGIYGAGCLITEGARGEGGYLTNSEGERFMERYAPTYKDLASRDVVSRCMTMEIREGRGVGEHKDHIHLHLNHLPPETLALRLPGISESARVFAGVDLHKEPIPVLPTVHYNMGGIPTNYWGEVLNPTKDNSEAIAPGLMAVGEAGCASVHG…	ATGGCTGCTTACGAATACGAAACTCACGAATATGACGTTGTGGTGGTTGGTGCCGGTGGCGCTGGCCTGAGGGCCACGTTGGGCATGGCTGAACAAGGTCTGCGCACGGCCTGCGTGACCAAGGTGTTCCCGACCCGGTCCCACACGGTTGCGGCACAGGGCGGCATCGCCGCGTCGCTGTCGAATATGGGGCCGGATAACTGGCAGTGGCATATGTATGACACCGTCAAGGGCTCGGACTGGCTGGGCGACACGGATGCGATGGAATATCTGGCGCGGGAGGCCCCGAAGGCGGTCTACGAGCTGGAGCATTACGGCGTTCCGTTTTCGCGGACCGAAGAGGGCAAGATTTACCAGCGCCCGTTCGGTGGCCACACCACCGAGTTTGGCGAAGGCCCG…	thalar_00133	GCF_000442275.2
2|4|0|1	1	BM234_RS16825_Alpha_Poseidonocella_pacifica	BM234_RS16825	succinate dehydrogenase flavoprotein subunit	Poseidonocella pacifica	Alphaproteobacteria	MAAYEYETHEYDVVVVGAGGAGLRATLGMAEQGLRTACVTKVFPTRSHTVAAQGGIAASLSNMGPDHWQWHMYDTVKGSDWLGDTDAMEYLAREAPKAVYELEHYGVPFSRTEAGKIYQRPFGGHTTEFGEGPPVQRTCAAADRTGHAILHTLYGQSLKHNAEFYIEYFAIDLVMSEDGQCQGVLAWKLDDGTMHLFSAKMVVLATGGYGRAYFSATSAHTCTGDGGGMAARQGLALQDMEFVQFHPTGIYGAGCLITEGARGEGGYLTNSEGERFMERYAPTYKDLASRDVVSRCMTMEIREGRGVGAEGDHIHLHLNHLPPETLHERLPGISESARIFAGVDLTKEPIPVLPTVHYNMGGIPTNYWGEVLDPTDEDPDRIFPGLMAVGEAGCASVHG…	ATGGCAGCTTACGAATACGAAACGCATGAATACGACGTGGTCGTGGTGGGCGCGGGCGGCGCGGGTCTCCGCGCGACCCTCGGCATGGCCGAACAGGGGCTGCGCACCGCTTGCGTGACCAAGGTGTTTCCGACCCGGTCCCATACCGTGGCGGCGCAGGGCGGCATCGCCGCGTCCCTGTCGAACATGGGGCCCGACCACTGGCAGTGGCACATGTACGACACGGTAAAGGGCTCCGACTGGCTCGGCGACACGGATGCGATGGAATACCTCGCCCGCGAAGCGCCCAAGGCCGTCTATGAGCTGGAGCATTACGGCGTGCCCTTCTCCCGTACCGAAGCGGGCAAGATCTATCAGCGGCCCTTTGGTGGTCACACCACCGAATTTGGTGAGGGCCCG…	SAMN05421688_3437	GCF_900111875.1
2|4|0|1	1	AKL17_RS17185_Alpha_Defluviimonas_alba	AKL17_RS17185	succinate dehydrogenase flavoprotein subunit	Defluviimonas alba	Alphaproteobacteria	MAAYAYETHIYDVVVVGAGGSGLRATLGMAEQGLRTACVTKVFPTRSHTVAAQGGIAASLGNMGPDSWQWHMYDTVKGSDWLGDTDAMEYLAREAPKAVYELEHYGVPFSRTEEGRIYQRPFGGHTTEYGEGPPVQRTCAAADRTGHAILHTLYGQSLKHNAEFYIEYFAIDLIMEEGRCTGVLAWKLDDGTLHVFSAKMVVLATGGYGRAYFSATSAHTCTGDGGGMVARAGLPLQDMEFVQFHPTGIYGSGCLITEGARGEGGYLTNSEGERFMERYAPTYKDLASRDVVSRCMTMEIREGRGVGPDKDHIFLHLNHLPPATLNERLPGISESARIFAGVDLTKEPIPVLPTVHYNMGGIPTNYWGEVLNPQPGNPDAVFPGLMAVGEAGCASVHGA…	ATGGCAGCTTACGCTTACGAGACGCATATCTATGACGTCGTGGTGGTTGGCGCCGGGGGCTCTGGCCTTCGCGCAACCTTGGGCATGGCAGAGCAGGGGCTTCGCACCGCCTGCGTGACCAAGGTGTTCCCCACCCGGTCCCATACCGTGGCGGCCCAGGGCGGCATCGCGGCCAGCCTTGGCAACATGGGCCCCGACAGCTGGCAATGGCACATGTACGACACCGTCAAGGGGTCGGACTGGCTGGGCGACACCGACGCGATGGAATACCTCGCCCGCGAGGCGCCCAAGGCGGTGTACGAGCTGGAGCATTACGGCGTGCCGTTCAGCCGCACCGAAGAGGGCCGCATCTACCAGCGCCCGTTCGGCGGCCACACCACCGAATACGGCGAAGGCCCG…	AKL17_3644	GCF_001620265.1
2|4|0	1	KVU_2462_Alpha_Ketogulonicigenium_vulgare_WSH-001	KVU_2462	succinate dehydrogenase flavoprotein subunit	Ketogulonicigenium vulgare WSH-001	Alphaproteobacteria	MAAYTYETHEYDVVVVGAGGAGLRATLGMAEQGLRTACISKVFPTRSHTVAAQGGIAASLGNMGPDSWQWHMYDTVKGSDWLGDTDAMEYLAREAPKAVYELEHYGVPFSRTEEGKIYQRPFGGHTTEYGEGPPVQRTCAAADRTGHAILHTLYGQSLKQQAEFYIEYFALDLIMSEDGVCTGVLAWKLDDGTFHVFSAKMVVLATGGYGRAYFSATSAHTCTGDGGGMVARAGLPLQDMEFVQFHPTGIYGSGCLITEGARGEGGYLTNAAGERFMERYAPTYKDLASRDVVSRCMTIEIREGRGVGPNKDHIYLHLNHLPPETLHERLPGISESARIFAGVDLTKEPIPVLPTVHYNMGGIPTNYWGEVLNPTADNPDRVQPGLMAVGEAGCASVHG…	GTGGCTGCTTACACATACGAGACGCATGAATATGACGTCGTGGTGGTTGGTGCCGGTGGCGCGGGCCTGCGCGCAACGCTGGGCATGGCGGAACAAGGCCTGCGGACGGCCTGTATTTCCAAGGTTTTCCCGACCCGCTCGCATACAGTTGCGGCGCAGGGCGGCATTGCGGCCAGCCTAGGGAATATGGGCCCCGATAGCTGGCAGTGGCATATGTATGACACGGTGAAGGGCAGCGACTGGCTGGGCGACACCGATGCGATGGAATATCTGGCCCGCGAAGCGCCCAAGGCGGTCTACGAGCTGGAACATTACGGTGTGCCGTTTTCCCGCACCGAAGAGGGCAAGATCTATCAGCGCCCCTTTGGCGGTCACACCACCGAATATGGCGAAGGCCCG…	-	GCF_000223375.1
2|4|0|1	1	CN97_RS05015_Alpha_Haematobacter_massiliensis	CN97_RS05015	succinate dehydrogenase flavoprotein subunit	Haematobacter massiliensis	Alphaproteobacteria	MAAYPYETHTYDVVVVGAGGSGLRATLGMAEQGLRTACITKVFPTRSHTVAAQGGIAASLANMGPDNWQWHLYDTVKGSDWLGDTDAMEYLARQAPKAVYELEHYGVPFSRTEEGKIYQRPFGGHTTEFGEGPPVQRTCAAADRTGHAILHTLYGQSLKEKAEFFIEYFAIDLIMSEDGKQCVGVLAWKLDDGTMHVFSSKMVVLATGGYGRAYFSATSAHTCTGDGGGMVARAGLPLQDMEFVQFHPTGIYGSGCLITEGARGEGGYLTNSEGERFMERYAPTYKDLASRDVVSRCMTLEIREGRGVGEHKDHIFLHLNHLPPETLHERLPGISESARIFAGVDVTKEPIPVLPTVHYNMGGIPTNYHGEVLNPTPDNPDAIFPGLMAVGEAGCASVH…	ATGGCAGCCTATCCTTACGAGACCCATACCTATGACGTCGTTGTCGTGGGTGCGGGCGGCTCCGGGCTCCGCGCCACGCTCGGCATGGCCGAGCAGGGGCTTCGCACGGCGTGTATCACCAAGGTTTTCCCGACGCGTTCCCATACCGTCGCCGCACAGGGTGGCATCGCGGCCAGCCTTGCCAACATGGGGCCGGACAACTGGCAGTGGCACCTCTACGACACGGTGAAAGGGTCGGACTGGCTCGGCGACACCGACGCGATGGAGTACCTGGCTCGGCAGGCGCCCAAGGCGGTTTACGAGCTTGAGCACTACGGTGTCCCCTTCTCCCGCACGGAAGAGGGCAAAATCTACCAGCGCCCCTTTGGCGGCCACACGACGGAATTCGGCGAAGGCCCG…	CN97_10415	GCF_000740795.1
1|0|4|2	1	OG2516_RS07995_Alpha_Oceanicola_granulosus_HTCC2516	OG2516_RS07995	succinate dehydrogenase flavoprotein subunit	Oceanicola granulosus HTCC2516	Alphaproteobacteria	MAAYEYETHEYDVVVVGAGGAGLRATLGMAEQGLRTACITKVFPTRSHTVAAQGGIAASLSNMGPDNWQWHMYDTVKGSDWLGDTDAMEYLAREAPKAVYELEHYGVPFSRTEEGKIYQRPFGGHTTEFGEGPPVQRTCAAADRTGHAILHTLYGQSLKEQAEFYIEYFAIDLLMSEDGQCRGVLAWKLDDGTMHVFAAKMVVLATGGYGRAYFSATSAHTCTGDGGGMIARAGLPLQDMEFVQFHPTGIYGSGCLITEGARGEGGYLTNSEGERFMERYAPTYKDLASRDVVSRCMTLEIREGRGVGPDGDHIHLHLNHLPPETLAERLPGISESARIFAGVDLTKEPIPVLPTVHYNMGGIPTNYWGEVLNPTADDPDAIAPGLMAVGEAGCASVHG…	ATGGCCGCATACGAATACGAGACTCACGAATACGACGTCGTGGTGGTGGGCGCCGGCGGCGCCGGGCTCCGCGCGACGCTGGGGATGGCCGAGCAGGGACTGCGCACCGCCTGCATCACCAAGGTGTTTCCGACCCGCTCCCACACCGTCGCCGCCCAGGGCGGCATCGCCGCGTCGCTGTCCAACATGGGCCCCGACAACTGGCAGTGGCACATGTACGACACCGTGAAGGGCTCCGACTGGCTCGGCGACACCGACGCGATGGAATACCTCGCCCGCGAGGCGCCCAAGGCGGTCTACGAGCTCGAGCATTACGGCGTGCCCTTCAGCCGCACCGAGGAGGGCAAGATCTACCAGCGCCCCTTCGGCGGCCACACCACCGAGTTCGGCGAGGGCCCG…	OG2516_08067	GCF_000153305.1
2|0|1	1	MBELCI_RS07990_Alpha_Limimaricola_cinnabarinus_LL-001	MBELCI_RS07990	succinate dehydrogenase flavoprotein subunit	Limimaricola cinnabarinus LL-001	Alphaproteobacteria	MAAYEYETHEFDVVVVGAGGAGLRATLGMAEQGLRTACISKVFPTRSHTVAAQGGIAASLGNMGPDSWQWHMYDTVKGSDWLGDTDAMEYLAREAPKAVYELEHYGVPFSRTEEGKIYQRPFGGHTTEYGEGPPVQRTCAAADRTGHAILHTLYGQSLKQKAEFYIEYFAIDLLMDDDGTCRGVLAWKLDDGTMHVFAAKTVVLATGGYGRAYFSATSAHTCTGDGGGMVARAGLPLQDMEFVQFHPTGIYGAGCLITEGARGEGGYLTNSEGERFMERYAPTYKDLASRDVVSRCMTMEIREGRGVGKDGDHIHLHLNHLPPETLAERLPGISESARIFAGVDLTKEPIPVLPTVHYNMGGIPTNYWGEVLNPTAENPDAVTPGLMAVGEAGCASVHG…	ATGGCAGCCTACGAATACGAGACCCACGAATTCGACGTGGTGGTGGTCGGCGCCGGTGGTGCCGGTCTGCGTGCGACCCTCGGCATGGCCGAGCAGGGTCTGCGCACCGCCTGCATCTCCAAGGTCTTTCCGACCCGCAGCCACACCGTGGCCGCACAGGGTGGCATCGCCGCCTCGCTTGGCAACATGGGCCCCGACAGCTGGCAATGGCACATGTATGACACGGTGAAGGGCTCCGACTGGCTCGGCGACACCGACGCCATGGAGTACCTCGCCCGCGAGGCCCCGAAGGCGGTCTACGAGTTGGAGCATTACGGCGTGCCCTTCTCGCGCACCGAAGAGGGCAAGATCTACCAACGCCCCTTCGGCGGCCACACCACCGAATACGGCGAAGGCCCG…	MBE-LCI_1633	GCF_000466965.1
1|0|4|2	1	A6W98_RS18695_Alpha_Rhodovulum_sulfidophilum_DSM_1374	A6W98_RS18695	succinate dehydrogenase flavoprotein subunit	Rhodovulum sulfidophilum DSM 1374	Alphaproteobacteria	MAAYEYETHEYDVVVVGAGGAGLRATLGMAEQGLRTACVTKVFPTRSHTVAAQGGIAASLGNMGPDHWQWHMYDTVKGSDWLGDTDAMEYLAREAPKAVYELEHYGVPFSRTEAGRIYQRPFGGHTTEFGEGPPVQRTCAAADRTGHAILHTLYGQSLKQKAEFFIEYFAIDLLMSEDGQCQGVLAWKLDDGTMHVFSAKMVVLATGGYGRAFFSATSAHTCTGDGGGMIARAGLPLQDMEFVQFHPTGIYGAGCLITEGARGEGGYLTNSEGERFMERYAPTYKDLASRDVVSRCMTIEIREGRGVGPNKDHIHLNLSHLPPETLAERLPGISESARIFAGVDVTKEPIPVLPTVHYNMGGIPTNYWGEVLNPVEGDFDRVAPGLMAVGEAGCASVHG…	ATGGCCGCTTACGAATACGAGACGCATGAATATGACGTGGTTGTCGTGGGGGCCGGCGGGGCCGGTCTGCGCGCCACGCTGGGCATGGCCGAACAGGGCCTGCGCACCGCCTGCGTGACCAAGGTCTTCCCGACCCGGTCGCATACGGTGGCCGCCCAGGGCGGCATCGCCGCGAGCCTCGGCAACATGGGCCCCGACCACTGGCAATGGCACATGTACGACACCGTGAAGGGGTCGGACTGGCTGGGCGATACCGATGCGATGGAATACCTCGCGCGCGAGGCCCCGAAGGCGGTCTACGAGCTGGAACATTACGGCGTGCCCTTCTCGCGCACCGAAGCCGGGCGGATCTACCAGCGCCCGTTCGGCGGCCATACCACCGAATTCGGCGAAGGCCCG…	A6W98_18690	GCF_001633165.1
2|4|0|1	1	ROA7023_RS03405_Alpha_Roseisalinus_antarcticus	ROA7023_RS03405	succinate dehydrogenase flavoprotein subunit	Roseisalinus antarcticus	Alphaproteobacteria	MAAYEYETHEYDVVVVGAGGAGLRATLGMAEQGLRTACVTKVFPTRSHTVAAQGGIAASLSNMGPDHWQWHMYDTVKGSDWLGDTDAMEYLAREAPKAVYELEHYGVPFSRTEKGEIYQRPFGGHTTEFGEGPPVQRTCAAADRTGHAILHTLYGQSLKQQAEFYIEYFAIDLLMSEDGQCQGVLAWKLDDGTMHVFSAKMVVLATGGYGRAYFSATSAHTCTGDGGGMIARAGLPLQDMEFVQFHPTGIYGAGCLITEGARGEGGYLTNSEGERFMERYAPTYKDLASRDVVSRCMTMEIREGRGVGPNKDHIHLHLNHLPPETLALRLPGISESARIFAGVDLTKEPIPVLPTVHYNMGGIPTNYWGEVLNPTKDNPDATAPGLMAVGEAGCASVHG…	ATGGCCGCTTACGAATACGAGACGCACGAATACGACGTTGTGGTTGTGGGGGCCGGCGGCGCCGGTCTGCGCGCCACGCTCGGCATGGCCGAGCAGGGGCTGCGCACCGCCTGCGTGACCAAGGTCTTTCCGACCCGGTCGCACACCGTGGCCGCCCAGGGCGGCATCGCCGCCAGCCTGTCCAACATGGGGCCGGACCACTGGCAGTGGCACATGTACGACACCGTCAAGGGCTCCGACTGGCTCGGCGATACCGACGCCATGGAATACCTCGCCCGCGAGGCGCCCAAGGCTGTCTATGAGCTGGAGCATTACGGCGTGCCCTTCAGCCGCACCGAGAAGGGCGAGATCTATCAGCGCCCCTTCGGCGGGCACACCACCGAGTTCGGCGAGGGCCCG…	ROA7023_00690	GCF_900172355.1
2|4|0|1	1	A37W_RS0116990_Alpha_Wenxinia_marina_DSM_24838	A37W_RS0116990	succinate dehydrogenase flavoprotein subunit	Wenxinia marina DSM 24838	Alphaproteobacteria	MAAYEYETHQYDVVVVGAGGAGLRATLGMAEQGLRTACITKVFPTRSHTVAAQGGIAASLSNMGPDHWQWHMYDTVKGSDWLGDTDAMEYLAREAPAAVYELEHYGVPFSRTEEGRIYQRPFGGHTTEFGEGPPVQRTCAAADRTGHAILHTLYGQSLKQKAEFYIEYFAIDLLMAEDGTCEGVLAWKLDDGTMHVFAAKMVVLATGGYGRAYFSATSAHTCTGDGNGMIARAGLPLQDMEFVQFHPTGIYGAGCLITEGARGEGGYLTNSEGERFMERYAPTYKDLASRDVVSRCMTMEIREGRGVGNDKDHIHLHLNHLPPETLNERLPGISESARIFAGVDVTKEPIPVLPTVHYNMGGIPTNYWGEVLNPTDDSPDAVAPGLMAVGEAGCASVHG…	ATGGCCGCCTACGAGTACGAGACCCATCAATACGACGTCGTCGTCGTCGGCGCTGGCGGGGCCGGTCTGCGCGCGACCCTCGGCATGGCCGAGCAGGGACTGCGCACTGCCTGCATCACCAAGGTCTTCCCGACCCGCTCGCACACGGTGGCCGCGCAGGGCGGCATCGCCGCCTCGCTCTCCAACATGGGCCCCGACCACTGGCAGTGGCACATGTACGACACGGTGAAGGGCTCGGACTGGCTGGGCGACACCGACGCGATGGAATACCTCGCCCGCGAGGCGCCCGCCGCGGTGTACGAGTTGGAACATTACGGCGTCCCCTTCTCCCGGACCGAGGAGGGGCGCATCTACCAGCGGCCCTTCGGCGGCCACACGACCGAGTTCGGGGAGGGTCCG…	-	GCF_000379485.1
1|0|4|2	1	BM075_RS17135_Alpha_Tropicimonas_isoalkanivorans	BM075_RS17135	succinate dehydrogenase flavoprotein subunit	Tropicimonas isoalkanivorans	Alphaproteobacteria	MTAYDITHHIYDVVVVGAGGAGLRATLGMAEQGLKTACVTKVFPTRSHTVAAQGGIAASLGNMGPDSWQWHMYDTVKGSDWLGDTDAMEYLAREAPKAVYELEHYGVPFSRTEEGRIYQRPFGGHTTEFGEGPPVQRTCAAADRTGHAILHTLYGQSVKNDAQFFIEYFATDLIMGEDGSCQGILAWKLDDGTLHAFNAKMVVLATGGYGRAYFSATSAHTCTGDGNAMITRAGLPLQDMEFVQFHPTGIYGSGCLITEGARGEGGYLTNSEGERFMERYAPTYKDLASRDVVSRCMTIEIREGRGVGPNKDHIFLHLNHLPPETLAERLPGITESAEIFAGVDLTKEPIPVLPTVHYNMGGIPTNYWGEVLNPTEENPDAIAPGLMAVGEAGCASVHG…	ATGACCGCTTACGACATCACCCACCACATCTATGACGTTGTCGTCGTAGGGGCCGGCGGCGCGGGCCTGCGCGCCACGCTCGGCATGGCCGAACAGGGGCTGAAGACCGCTTGCGTGACCAAGGTCTTCCCGACCCGCTCGCACACCGTCGCTGCACAGGGCGGCATCGCCGCCTCGCTCGGCAACATGGGCCCGGACTCCTGGCAGTGGCACATGTACGACACCGTGAAGGGCTCCGACTGGCTCGGCGACACCGACGCGATGGAGTACCTGGCCCGCGAGGCGCCGAAGGCCGTTTACGAGCTGGAGCACTACGGCGTGCCCTTCTCCCGCACAGAAGAGGGGCGGATCTACCAGCGGCCGTTCGGCGGCCACACCACCGAATTCGGTGAAGGCCCC…	SAMN04488094_1123	GCF_900112335.1
2|4|0|1	1	ARC39_RS10565_Alpha_Pseudoruegeria_marinistellae	ARC39_RS10565	succinate dehydrogenase flavoprotein subunit	Pseudoruegeria marinistellae	Alphaproteobacteria	MTAYDITHHTYDVVVVGAGGAGLRATLGMAEQGLKTACVTKVFPTRSHTVAAQGGIAASLSNMGPDHWQWHMYDTVKGSDWLGDTDAMEYLAREAPKAVYELEHYGVPFSRTEKGRIYQRPFGGHTTEFGEGPPVQRTCAAADRTGHAILHTLYGQSVKNDAQFFIEYFATDLIMSEDGSCQGILAWKLDDGTLHAFNAKMVVLATGGYGRAYFSATSAHTCTGDGNAMIARQGLPLQDMEFVQFHPTGIYGSGCLITEGARGEGGYLTNSEGERFMERYAPTYKDLASRDVVSRCMTIEIRDGRGVGPNKDHIYLHLNHLPPETLAERLPGITESAEIFAGVDLTKEPIPVLPTVHYNMGGIPTNYWGEVLNPTADNPDAIAPGLMAVGEAGCASVHG…	ATGACCGCATACGATATCACCCACCACACCTATGACGTTGTCGTCGTCGGGGCCGGCGGCGCCGGCCTCCGGGCAACGCTCGGCATGGCCGAACAGGGGCTCAAGACGGCCTGCGTGACGAAGGTCTTTCCGACCCGCTCGCACACCGTCGCCGCGCAGGGCGGCATCGCCGCCTCGCTCTCCAACATGGGTCCCGACCATTGGCAGTGGCACATGTACGACACCGTGAAGGGCTCCGACTGGCTCGGCGACACCGACGCGATGGAGTACCTCGCCCGCGAGGCGCCCAAGGCGGTGTATGAGCTGGAACACTACGGCGTACCCTTCTCCCGCACCGAAAAAGGCCGGATCTACCAGCGGCCCTTCGGCGGCCATACCACCGAGTTCGGCGAAGGCCCC…	-	GCF_001509585.1
1|0|4|2	1	BLV13_RS08415_Alpha_Roseicitreum_antarcticum	BLV13_RS08415	succinate dehydrogenase flavoprotein subunit	Roseicitreum antarcticum	Alphaproteobacteria	MTTYKVEHHNYDVVVVGAGGAGLRATLGMAEQGLRTACVTKVFPTRSHTVAAQGGIAASLSNMGPDHWQWHMYDTVKGSDWLGDTDAMEYLAREAPKAVYELEHYGVPFSRTEDGRIYQRPFGGHTTEFGEGPPVQRTCAAADRTGHAMLHTLYGQSLKQKAEFYIEYFATDLIMSEDGQCQGVLAWKLDDGTLHAFNAKMVVLATGGYGRAYFSATSAHTCTGDGNGMIARAGLPLQDMEFVQFHPTGIFGAGCLITEGARGEGGYLTNSEGERFMERYAPTYKDLASRDVVSRCMTIEIREGRGVGPNKDHIHLNLSHLPPETLHLRLPGISESARIFAGVDLTKEPIPVLPTVHYNMGGIPTNYWGEVLSPTAENPDRIAPGLMAVGEAASASVHG…	ATGACAACGTATAAGGTGGAACACCACAATTATGATGTGGTGGTTGTGGGCGCGGGCGGCGCAGGGCTGCGGGCAACGCTGGGCATGGCGGAACAGGGGTTGCGCACGGCCTGCGTGACCAAGGTATTCCCGACCCGGTCGCACACCGTGGCGGCGCAGGGCGGCATTGCCGCTTCGCTGTCGAACATGGGCCCGGACCATTGGCAGTGGCACATGTATGACACCGTCAAGGGCTCTGACTGGCTGGGCGACACGGATGCGATGGAATATCTGGCGCGCGAGGCGCCCAAAGCGGTATATGAGCTGGAACATTATGGCGTGCCGTTTTCGCGCACCGAAGATGGCCGGATCTACCAGCGTCCGTTCGGCGGCCACACGACCGAATTCGGCGAAGGCCCC…	SAMN04488238_104153	GCF_900107025.1
1|0|4|2	1	AWT76_RS07040_Alpha_Roseibaca_calidilacus	AWT76_RS07040	succinate dehydrogenase flavoprotein subunit	Roseibaca calidilacus	Alphaproteobacteria	MSAYKIEEHTYDVVVVGAGGAGLRATLGMAEQGLKTACVTKVFPTRSHTVAAQGGIAASLGNMGPDSWQWHMYDTVKGSDWLGDTDAMEYLAREAPKAVYELEHYGVPFSRTEDGKIYQRPFGGHTTEFGEGPPVQRTCAAADRTGHAMLHTLYGQSVKQKAEFFIEYFATDLIMSDDGQCQGVMAWKLDDGTLHVFNAKMVVLATGGYGRAYFSATSAHTCTGDGNGMVARAGLPLQDMEFVQFHPTGIFGAGCLITEGARGEGGYLTNSEGERFMERYAPTYKDLASRDVVSRCMTIEIREGRGVGPNKDHIHLNLSHLPKEALHLRLPGISESARVFAGVDVTKEPIPVLPTVHYNMGGIPTNYWGEVLNADAENPDRIAPGLMAVGEAACASVHG…	ATGTCTGCATATAAGATCGAAGAACATACCTATGATGTCGTTGTAGTCGGCGCAGGCGGCGCAGGTTTGCGCGCCACGCTGGGCATGGCGGAACAGGGTCTGAAAACCGCCTGCGTGACCAAGGTTTTCCCGACCCGGTCACACACCGTGGCCGCCCAAGGCGGGATCGCGGCCAGCCTTGGCAATATGGGCCCCGATAGCTGGCAGTGGCACATGTATGACACTGTGAAAGGGTCGGACTGGCTGGGCGATACGGACGCCATGGAATATTTGGCCCGCGAAGCGCCCAAGGCCGTGTATGAACTGGAACATTACGGTGTCCCCTTTTCGCGGACCGAGGATGGCAAGATCTACCAGCGCCCCTTTGGTGGCCACACCACCGAATTCGGCGAAGGCCCG…	Ga0058931_1425	GCF_001517585.1
1|0|4|2	1	BG457_RS10205_Alpha_Natronohydrobacter_thiooxidans	BG457_RS10205	succinate dehydrogenase flavoprotein subunit	Natronohydrobacter thiooxidans	Alphaproteobacteria	MSAYKIEEHFYDVVVVGAGGAGLRATLGMAEQGLKTACVTKVFPTRSHTVAAQGGIAASLGNMGPDSWQWHMYDTVKGSDWLGDTDAMEYLAREAPKAVYELEHYGVPFSRTEDGRIYQRPFGGHTTEFGEGPPVQRTCAAADRTGHAMLHTLYGQSVKEKAEFYIEYFATDLIMSEDGVCQGVLAWKLDDGTLHLFNAKMVVLATGGYGRAYFSATSAHTCTGDGNGMVARAGLPLQDMEFVQFHPTGIYGAGCLITEGARGEGGYLTNSEGERFMERYAPTYKDLASRDVVSRCMTIEIREGRGVGPNKDHIHLHLNHLPPETLKLRLPGISESARVFAGVDVNKEPIPVLPTVHYNMGGIPTNYWGEVLNADSENPGRIAPGLMAVGEAACASVHG…	ATGTCTGCATACAAGATCGAAGAACATTTCTACGATGTCGTCGTCGTGGGCGCGGGTGGGGCTGGACTGCGCGCCACGCTCGGCATGGCCGAACAGGGGCTGAAAACCGCCTGCGTGACCAAGGTCTTCCCGACGCGCTCGCACACGGTTGCGGCGCAGGGGGGCATTGCCGCCAGTCTGGGGAATATGGGCCCCGATAGCTGGCAATGGCATATGTATGACACGGTGAAAGGGTCCGACTGGCTGGGCGATACCGATGCGATGGAATATCTCGCCCGCGAAGCCCCCAAGGCGGTCTATGAGCTGGAACATTACGGCGTGCCGTTTTCGCGCACCGAGGATGGCCGGATCTATCAGCGCCCCTTTGGCGGGCACACAACCGAATTCGGCGAAGGCCCG…	-	GCF_001884735.1
2|4|0|1	1	BG454_RS13660_Alpha_Rhodobaca_barguzinensis	BG454_RS13660	succinate dehydrogenase flavoprotein subunit	Rhodobaca barguzinensis	Alphaproteobacteria	MSAYKIEEHFYDVVVVGAGGAGLRATLGMAEQGLKTACVTKVFPTRSHTVAAQGGIAASLGNMGPDSWQWHMYDTVKGSDWLGDTDAMEYLAREAPKAVYELEHYGVPFSRTEEGKIYQRPFGGHTTEYGEGPPVQRTCAAADRTGHAMLHTLYGQSVKQKAEFFIEYFATDLIMSEDGVCQGVLAWKLDDGTLHLFSAKMVVLATGGYGRAYFSATSAHTCTGDGNGMIARAGLPLQDMEFVQFHPTGIYGAGCLITEGARGEGGYLTNSEGERFMERYAPTYKDLASRDVVSRCMTMEIREGRGVGPNKDHIHLHLNHLPPETLKLRLPGISESARVFAGVDVNKEPIPVLPTVHYNMGGIPTNYWGEVLNADSENPDRIAPGLMAVGEAACASVHG…	ATGTCTGCATACAAGATTGAAGAACATTTTTACGACGTTGTCGTGGTTGGCGCAGGTGGCGCTGGCTTGCGCGCGACACTGGGGATGGCCGAGCAAGGGCTGAAGACCGCTTGCGTGACCAAGGTTTTCCCGACCCGCTCGCACACAGTTGCGGCGCAGGGTGGCATTGCGGCCAGTCTGGGCAATATGGGCCCGGATAGCTGGCAGTGGCATATGTATGACACAGTCAAGGGCAGCGACTGGCTGGGTGATACGGATGCCATGGAGTACTTGGCCCGCGAAGCGCCCAAGGCCGTGTATGAACTGGAACATTACGGCGTTCCGTTTTCGCGCACCGAGGAAGGCAAGATCTACCAGCGCCCCTTTGGCGGCCATACAACCGAATATGGTGAAGGCCCG…	BG454_13685	GCF_001870665.2
2|4|0|1	1	BG455_RS14915_Alpha_Roseinatronobacter_thiooxidans	BG455_RS14915	succinate dehydrogenase flavoprotein subunit	Roseinatronobacter thiooxidans	Alphaproteobacteria	MSAYKIEEHTYDVVVVGAGGAGLRATLGMAEQGLKTACVTKVFPTRSHTVAAQGGIAASLGNMGPDSWQWHMYDTVKGSDWLGDTDAMEYLAREAPKAVYELEHYGVPFSRTEEGKIYQRPFGGHTTEYGEGPPVQRTCAAADRTGHAMLHTLYGQSVKQKAEFFIEYFATDLIMSEDGVCQGVLAWKLDDGTLHLFSAKMVVLATGGYGRAYFSATSAHTCTGDGNGMAARAGLPLQDMEFVQFHPTGIYGAGCLITEGARGEGGYLTNSEGERFMERYAPTYKDLASRDVVSRCMTMEIREGRGVGPNKDHIHLHLNHLPPETLKLRLPGISESARVFAGVDLNKEPIPVLPTVHYNMGGIPTNYWGEVLNADSENPDRIAPGLMAVGEAACASVHG…	ATGTCTGCATATAAGATTGAAGAACATACCTATGATGTTGTGGTGGTCGGCGCGGGCGGTGCCGGATTGCGTGCAACGCTTGGCATGGCCGAACAAGGGCTGAAAACCGCCTGTGTGACCAAGGTTTTCCCCACACGTTCGCACACTGTGGCCGCGCAGGGCGGCATTGCCGCCAGCCTTGGCAATATGGGGCCGGACAGCTGGCAGTGGCATATGTATGACACGGTCAAAGGCTCTGACTGGCTGGGCGATACGGATGCCATGGAATATCTGGCGCGCGAGGCCCCCAAGGCCGTGTATGAGCTGGAGCATTACGGCGTGCCGTTTTCGCGCACCGAAGAGGGCAAGATCTACCAGCGCCCCTTTGGCGGCCACACCACCGAATATGGCGAAGGCCCG…	-	GCF_001870675.1
2|4|0|1	1	BLQ14_RS10695_Alpha_Albidovulum_xiamenense	BLQ14_RS10695	succinate dehydrogenase flavoprotein subunit	Albidovulum xiamenense	Alphaproteobacteria	MAAYEYETHHYDVVVVGAGGAGLRATLGMAEQGLRTACVTKVFPTRSHTVAAQGGIAASLGNMGPDHWQWHMYDTVKGSDWLGDVDAMEYLAREAPAAVYELEHYGVPFSRTEEGKIYQRPFGGHTTEFGEGPPVQRTCAAADRTGHAILHTLYGQSLKQKAEFFIEYFAIDLIMGEDGACQGVLAWRLDDGTLHLFSAKMTVLATGGYGRAYFNCTSAHTCTGDGNGMIARAGLPLQDMEFVQFHPTGIYGAGCLITEGVRGEGGYLTNSEGERFMERYAPTYKDLASRDVVSRCMILEIREGRGVGPNKDHIHLNLMHLPPEVIEERLPGIAESARIFAGVDVTKEPIPVLPTVHYNMGGIPTNYWGEVLNPTKEDPDRVAPGLMAVGEAACASVHG…	ATGGCAGCGTATGAATACGAGACCCATCACTACGACGTGGTGGTGGTGGGCGCGGGCGGCGCGGGGCTCCGCGCCACGCTGGGCATGGCCGAGCAGGGGCTGAGGACGGCCTGCGTCACCAAGGTGTTCCCCACCCGGAGCCACACCGTCGCGGCGCAGGGCGGCATTGCCGCGAGCCTCGGCAACATGGGCCCCGACCACTGGCAGTGGCACATGTACGACACCGTCAAGGGCTCGGACTGGCTCGGCGACGTGGATGCGATGGAGTATCTCGCCCGCGAAGCGCCGGCCGCGGTCTATGAGCTTGAGCATTACGGCGTGCCCTTCTCGCGCACCGAGGAGGGCAAGATCTACCAGCGCCCCTTCGGAGGCCATACCACCGAATTCGGCGAGGGGCCG…	SAMN05216257_104343	GCF_900102905.1
2|4|0|1	1	RUTHE_RS13065_Alpha_Rubellimicrobium_thermophilum_DSM_16684	RUTHE_RS13065	succinate dehydrogenase flavoprotein subunit	Rubellimicrobium thermophilum DSM 16684	Alphaproteobacteria	MPAYPVETHRYDAIVVGAGGSGLRATLGLAERGLRTACITKVFPTRSHTVAAQGGIAASLGNMGPDHWHWHLYDTVKGSDWLGDVDAMEYLAREAPKAVYELEHYGVPFSRTEDGRIYQRPFGGHTTEFGEGPPVQRTCAAADRTGHAILHTLYGRSLKEKAEFYIEYFAIDLLMGPEGDCRGVLAWKLDDGTLHAFSAKMTVLATGGYGRAYFSATSAHTCTGDGNGMVARAGLPLQDMEFVQFHPTGIYGAGCLITEGARGEGGYLTNSEGERFMERYAPTYKDLASRDVVSRCMTLEIREGRGVGKLKDHIHLHLSHLPPEVLHERLPGISESARIFAGVDVTREPIPVLPTVHYNMGGIPTNYWGEVLSPTPEDPDRVTPGLMAVGEAACASVHG…	ATGCCCGCCTATCCCGTCGAAACCCACCGTTACGATGCGATTGTCGTCGGCGCCGGGGGATCGGGCCTGCGCGCGACGCTGGGTCTGGCGGAGCGGGGCCTGCGCACCGCCTGCATCACCAAGGTCTTTCCCACCCGCTCGCACACCGTGGCGGCGCAGGGGGGAATCGCTGCCTCGCTGGGCAACATGGGGCCGGATCACTGGCACTGGCACCTCTATGACACCGTGAAGGGGTCGGACTGGCTGGGCGATGTCGATGCGATGGAATATCTCGCGCGGGAGGCGCCCAAGGCGGTCTACGAGCTCGAACATTACGGGGTGCCCTTCTCGCGCACGGAAGACGGGCGCATCTATCAGCGCCCCTTCGGCGGCCACACCACCGAGTTCGGCGAAGGCCCC…	ruthe_02861	GCF_000442315.1
2|4|0|1	1	BLV24_RS10465_Alpha_Albimonas_donghaensis	BLV24_RS10465	succinate dehydrogenase flavoprotein subunit	Albimonas donghaensis	Alphaproteobacteria	MAAYEYVDHTYDVVVVGAGGSGLRATLGMAEQGLKTACVTKVFPTRSHTVAAQGGIAASLSNMGPDNWQWHMYDTVKGSDWLGDTDAMEYLAREAPKAVYELEHYGVPFSRTEEGKIYQRPFGGHTTEFGEGPPVQRTCAAADRTGHAILHTLYGQSLKHNAEFYIEYFATDLIMSDDGQCTGVIAWKLDDGTMHRFNAKMVVLATGGYGRAYFSATSAHTCTGDGAGMAARAGLPLQDMEFVQFHPTGIYGSGCLITEGARGEGGYLTNSEGERFMERYAPTYKDLASRDVVSRCMTLEIREGRGVGPEGDHIHLHLNHLPPETLALRLPGISESARIFAGVDLTKDPIPVLPTVHYNMGGIPTNYFGEVLRADAEGKDEIVPGLMAVGEAGCASVHG…	ATGGCCGCCTATGAATATGTGGATCACACCTACGACGTCGTCGTGGTCGGGGCCGGCGGCTCCGGCCTCCGGGCGACGCTGGGCATGGCAGAGCAGGGGCTCAAGACCGCCTGCGTGACCAAGGTGTTCCCCACCCGCTCCCACACCGTCGCAGCCCAGGGCGGCATCGCCGCGTCGCTGTCCAACATGGGCCCCGACAACTGGCAGTGGCACATGTACGACACGGTGAAGGGCTCCGACTGGCTCGGCGACACCGACGCCATGGAATACCTGGCCCGCGAGGCCCCCAAGGCGGTCTACGAGCTGGAGCATTACGGCGTGCCGTTCAGCCGGACCGAAGAGGGCAAGATCTACCAGCGCCCCTTCGGCGGCCACACCACCGAGTTCGGCGAGGGCCCG…	SAMN05444336_103187	GCF_900106695.1
1|0|4|2	1	BUA20_RS08920_Alpha_Oceanicella_actignis	BUA20_RS08920	succinate dehydrogenase flavoprotein subunit	Oceanicella actignis	Alphaproteobacteria	MAAYEIHDHTYDVVVVGAGGAGLRATLGMAEQGLRTACVTKVFPTRSHTVAAQGGIAASLGNMGPDNWQWHMYDTVKGSDWLGDMDAMEYLAREAPKAVYELEHYGVPFSRTEDGRIYQRPFGGHTTEFGEGPPVQRTCAAADRTGHAILHTLYGQSLKQKAEFYIEYFAIDLIMTEDGACQGVLAWKLDDGTLHRFNAKMVVLATGGYGRAYFSATSAHTCTGDGGGMVARAGLPLQDMEFVQFHPTGIYGAGCLITEGARGEGGYLTNSEGERFMERYAPTYKDLASRDVVSRCMTIEIREGRGVGPLKDHIYLHLDHLPPETLAERLPGISESARIFAGVDVTKEPIPVLPTVHYNMGGIPTNYWGEALNPVEGDPDRTVPGLMAVGEAGCASVHG…	ATGGCGGCTTACGAGATTCACGACCACACCTATGACGTCGTCGTCGTCGGCGCCGGCGGCGCCGGCCTTCGGGCGACCCTCGGCATGGCCGAGCAGGGGCTCAGGACGGCCTGCGTGACCAAGGTGTTCCCCACCCGCTCGCACACCGTCGCCGCGCAGGGCGGCATCGCCGCGAGCCTGGGCAACATGGGCCCCGACAACTGGCAGTGGCACATGTACGACACCGTCAAGGGGTCGGACTGGCTGGGCGACATGGACGCGATGGAATACCTCGCGCGCGAGGCGCCCAAGGCGGTCTACGAGCTGGAGCACTACGGCGTGCCCTTCTCGCGCACCGAGGACGGCCGGATCTATCAGCGCCCCTTCGGCGGCCACACCACCGAGTTCGGCGAGGGGCCG…	SAMN05216200_105145	GCF_900143155.1
2|4|0|1	1	G489_RS0109000_Alpha_Cucumibacter_marinus_DSM_18995	G489_RS0109000	succinate dehydrogenase flavoprotein subunit	Cucumibacter marinus DSM 18995	Alphaproteobacteria	MAAGSAYKTVTHQFDVVVVGAGGAGLRATLGMAEQGLKTACITKVFPTRSHTVAAQGGIAASLGNMGADSWQWHMYDTVKGSDWLGDNDAMEYLAREAPAAVYELEHYGVPFSRTEEGKIYQRPFGGHMQNYGEGPPVQRTCAAADRTGHAILHTLYGQSLRNNAQFFIEYFALDLLMSEDGACEGVIAWNLDDGTIHRFRAKTVVLATGGYGRAYFSATSAHTCTGDGNGMVARAGLPLQDMEFVQFHPTGIYGAGVLITEGARGEGGYLTNSEGERFMERYAPNAKDLASRDVVSRCMTMEIREGRGVGPNKDHIYLHLDHLDPDVLAERLPGITESAKIFAGVDLRAEPIPVIPTVHYNMGGVPTNYWGEVLNPTAENPDQIVPGLMAVGEAGCAS…	ATGGCCGCGGGTTCCGCATACAAGACCGTCACCCACCAGTTCGACGTGGTGGTCGTTGGCGCCGGCGGCGCCGGGCTTCGGGCGACGCTCGGCATGGCCGAGCAAGGGCTCAAGACCGCCTGCATCACCAAGGTGTTTCCCACCCGCTCGCACACCGTTGCGGCCCAGGGCGGCATCGCCGCCTCGCTCGGCAATATGGGTGCGGATAGCTGGCAATGGCATATGTACGACACCGTCAAGGGGTCGGACTGGCTGGGCGACAATGACGCCATGGAATATCTCGCCCGCGAGGCCCCGGCGGCGGTCTATGAGCTCGAGCATTACGGTGTGCCCTTCTCGCGCACCGAAGAAGGTAAGATCTATCAGCGCCCGTTTGGCGGGCACATGCAGAATTACGGG…	-	GCF_000429865.1
2|4|0|1	1	G549_RS0116480_Alpha_Maritalea_myrionectae_DSM_19524	G549_RS0116480	succinate dehydrogenase flavoprotein subunit	Maritalea myrionectae DSM 19524	Alphaproteobacteria	MAKHGDYEVIDHEFDVVVVGAGGAGLRATLGMAEQGLRTACISKVFPTRSHTVAAQGGIAASLGNMGPDSWQWHMYDTVKGSDWLGDNDAMEYLAREAPKAVYELEHYGVPFSRTEEGKIYQRPFGGHMQNFGEGPPVQRTCAAADRTGHAILHTLYGQSLRNNAQFFIEYFATDLLMSEDGECQGVIAWKLDDGTIHRFRAKQTVLATGGYGRAYFSATSAHTCTGDGGGMVARAGLPLQDMEFVQFHPTGIYGAGVLITEGARGEGGYLTNSEGERFMERYAPNAKDLASRDVVSRCMTMEIREGRGVGPNKDHIFLHLDHLDPDVLAERLPGITESAKVFAGVDLTREPIPVIPTVHYNMGGVPTNYWGEVLNPTEDNPDAIVPGLMAVGEAGCAS…	ATGGCAAAGCATGGCGATTATGAAGTTATCGACCACGAATTTGACGTGGTTGTTGTTGGTGCTGGCGGCGCGGGCTTGCGGGCAACGCTTGGCATGGCTGAGCAGGGTTTGCGCACGGCGTGTATTTCAAAAGTGTTTCCCACGCGGTCGCACACAGTTGCGGCGCAGGGCGGCATTGCCGCATCCTTGGGCAATATGGGCCCGGATAGCTGGCAGTGGCATATGTATGACACAGTCAAAGGCTCTGATTGGCTGGGCGACAATGACGCGATGGAATATCTAGCACGTGAAGCGCCAAAGGCCGTTTATGAGCTAGAGCATTATGGCGTGCCATTTTCACGCACCGAAGAGGGCAAGATTTATCAGCGTCCATTTGGTGGGCATATGCAAAATTTCGGC…	-	GCF_000423365.1
2|4|0|1	1	B161_RS0113830_Alpha_Neomegalonema_perideroedes_DSM_15528	B161_RS0113830	succinate dehydrogenase flavoprotein subunit	Neomegalonema perideroedes DSM 15528	Alphaproteobacteria	MFMSSYTYVDHAYDVVVVGAGGAGLRATLGMAEQGLRTACVTKVFPTRSHTVAAQGGIAASLRNMGPDSWQWHMYDTIKGSDWLGDNDAIEYMVREAPKAVYELEHYGVPFSRTEEGKIYQRPFGGHMQNYGAGPPVQRTCAAADRTGHAILHTLYGQSVKHNAEFFIEYFATDLLMTEDGRCVGVTAWRLDDGTIHRFRAKLVVLATGGYGRAYFSATSAHTCTGDGGGMVARAGLPLQDMEFVQFHPTGIYGAGCLITEGARGEGGYLVNSEGERFMERYAPSAKDLASRDVVSRCMTIEIREGRGVGPKKDHIFLHLDHLPPDVLHERLPGISESAKIFAGVDLTKEPIPVLPTVHYNMGGVPTNYWGEALNPTAENPDAVVPGLMAVGEAGCASV…	ATGTTCATGTCTTCTTACACCTATGTCGATCACGCCTATGACGTGGTGGTGGTGGGCGCCGGCGGAGCCGGTCTGCGCGCCACGCTCGGCATGGCCGAACAGGGCTTGCGCACAGCCTGCGTGACCAAGGTGTTTCCGACCCGCTCGCACACCGTGGCGGCGCAAGGCGGCATCGCGGCCTCTCTGCGCAATATGGGGCCGGATTCTTGGCAATGGCATATGTACGACACCATCAAGGGGTCGGACTGGCTCGGCGACAACGACGCCATCGAATATATGGTCCGCGAGGCGCCCAAAGCCGTCTATGAGCTGGAGCATTACGGCGTGCCCTTCAGCCGCACCGAAGAGGGCAAGATCTATCAGCGGCCCTTCGGCGGACATATGCAGAATTACGGCGCC…	-	GCF_000374145.1
2|4|0|1	1	JP75_RS16400_Alpha_Devosia_riboflavina	JP75_RS16400	succinate dehydrogenase flavoprotein subunit	Devosia riboflavina	Alphaproteobacteria	MANYELIDHEFDVVVVGAGGAGLRATLGMAEQGFNTACITKVFPTRSHTVAAQGGIAASLQNMGPDSWQWHMYDTVKGSDWLGDNDAMEYLAREAPAAIYELEHYGVPFSRTQDGKIYQRPFGGHMTEFGDGPPVQRTCAAADRTGHAILHTLYGQSVKNDAQFFIEYFALDLIMGENGECQGVIAWKLDDGTLHRFRAKMVVLATGGYGRSYFSATSAHTCTGDGNGMVARAGLPLQDMEFVQFHPTGIYGAGVLITEGARGEGGYLTNSEGERFMERYAPNAKDLASRDVVSRCMTLEIREGRGVGPNKDHIYLHLDHLDPKVLHERLPGITESAKIFAGVDLTREPIPVLPTVHYNMGGIPANYHGEVLNPTPDDPNRIVPGLMAVGEAACASVHG…	ATGGCCAATTACGAACTGATCGACCATGAATTCGACGTGGTGGTGGTTGGCGCTGGCGGCGCCGGCCTCCGCGCCACCCTCGGCATGGCCGAGCAGGGTTTTAATACCGCCTGCATCACCAAGGTTTTTCCCACGCGCTCGCATACCGTGGCAGCCCAGGGCGGCATTGCCGCTTCGCTGCAGAACATGGGTCCCGATAGCTGGCAGTGGCACATGTACGACACCGTAAAAGGGTCGGACTGGCTGGGCGACAACGACGCCATGGAATATCTGGCGCGCGAGGCCCCGGCTGCCATTTATGAGCTTGAGCACTACGGCGTGCCGTTCAGCCGTACGCAGGACGGCAAAATCTACCAGCGCCCCTTCGGCGGCCATATGACGGAATTCGGCGATGGCCCC…	JP75_16910	GCF_000743575.1
1|0|4|2	1	KKY_RS15590_Alpha_Pelagibacterium_halotolerans_B2	KKY_RS15590	succinate dehydrogenase flavoprotein subunit	Pelagibacterium halotolerans B2	Alphaproteobacteria	MASAYQIIDHAYDVVVVGAGGAGLRATLGMAEQGFSTACVTKVFPTRSHTVAAQGGIAASLQNMGPDSWQWHMYDTVKGSDWLGDNDAMEYLAREAPAAIYELEHYGVPFSRTEEGKIYQRPFGGHMTEYGEGPPVQRTCAAADRTGHAILHTLYGQSLRNNAEFFVEYFALDLIMGENGECQGVIAWKLDDGTIHRFRAKMVVLATGGYGRAYFSATSAHTCTGDGNGMVARAGLPLQDMEFVQFHPTGIYGSGCLITEGARGEGGYLVNSEGERFMERYAPNAKDLASRDVVSRCMTMEIREGRGVGAKGDHIFLHLDHLDPAVLHERLPGISESAKIFAGVDLTREPIPVIPTVHYNMGGIPANYHGEVLNPTEADPDRVVPGLMAVGEAACASVH…	ATGGCTTCGGCTTACCAAATCATCGACCACGCCTATGACGTCGTGGTGGTCGGCGCCGGCGGCGCGGGACTGCGCGCCACGCTGGGCATGGCCGAGCAGGGCTTTTCGACAGCCTGCGTCACAAAGGTGTTCCCCACCCGCTCGCACACGGTCGCGGCGCAGGGCGGCATCGCCGCCTCGCTCCAGAACATGGGCCCCGATAGCTGGCAGTGGCATATGTACGATACCGTCAAGGGGTCGGACTGGCTGGGCGACAATGACGCCATGGAATATCTGGCGCGCGAGGCGCCCGCCGCGATCTACGAGCTCGAACATTACGGCGTGCCCTTTTCGCGCACCGAAGAGGGCAAGATCTACCAGCGCCCGTTTGGCGGCCACATGACCGAATATGGCGAAGGC…	KKY_3199	GCF_000230555.1
1|0|4|2	1	BLW43_RS01510_Alpha_Rubrimonas_cliftonensis	BLW43_RS01510	succinate dehydrogenase flavoprotein subunit	Rubrimonas cliftonensis	Alphaproteobacteria	MANSYDYVDHAYDVVVVGAGGSGLRATLGMAEQGLRTACVTKVFPTRSHTVAAQGGIAASLGNMGPDSWQWHMYDTVKGSDWLGDTDAMEYLAREAPKAVYELEHYGVPFSRTEDGKIYQRPFGGHTTEYGEGPPVQRTCAAADRTGHAILHTLYGQSLKQGAEFYIEHFATDLIMNDEGACVGVVTWDLESGQVHRFRAKMVVLATGGYGRAYFSATSAHTCTGDGGGMAARAGIPLQDMEFVQFHPTGIYGAGCLITEGARGEGGYLTNSEGERFMERYAPTYKDLASRDVVSRCMTMEIREGRGVGERKDHIHLHLNHLPPEVLAERLPGISESARIFAGVDLTREPIPVLPTVHYNMGGVPTNYWGEVLRPTESDPDAVVPGLMAVGEAGCASVH…	ATGGCTAATTCATACGATTACGTCGATCACGCCTATGATGTCGTTGTGGTCGGCGCCGGCGGCTCGGGGCTGCGGGCGACGCTCGGCATGGCGGAGCAGGGCCTGCGCACGGCCTGCGTCACCAAGGTGTTCCCGACGCGCAGCCACACGGTCGCAGCCCAGGGCGGCATCGCCGCGAGCCTCGGCAACATGGGGCCCGACAGCTGGCAGTGGCACATGTACGACACGGTGAAGGGCTCCGACTGGCTCGGCGACACCGACGCGATGGAGTACCTCGCGCGCGAGGCGCCGAAGGCTGTCTACGAGCTCGAGCACTACGGCGTTCCGTTCTCGCGCACCGAGGACGGCAAGATCTACCAGCGCCCCTTTGGCGGCCACACCACGGAGTACGGCGAGGGC…	SAMN05444370_101306	GCF_900107585.1
2|4|0|1	1	BM258_RS18050_Alpha_Cohaesibacter_marisflavi	BM258_RS18050	succinate dehydrogenase flavoprotein subunit	Cohaesibacter marisflavi	Alphaproteobacteria	MANTYNINGRAYEVHDHYHDVVVLGAGGAGLRATLGMAEQGLRTACVTKVFPTRSHTVAAQGGIAASLENMGPDSWQWHMYDTVKGSDWLGDTDAMEYLAREAPAAVYELEHYGVPFSRTEEGKIYQRPFGGHMQNYGEGPAVQRTCAAADRTGHAILHTLYGQSIRNKAEFYIEYFGLDLLMNEDGTCEGLVAWNLDDGTIHRFNAKMVVLATGGYGRCYFSATSAHTITGDGNAMIARAGLPLQDMEFVQFHPTGIYGAGCLITEGVRGEGGYLVNSEGERFMERYAPSAKDLASRDVVSRCMTIEIREGRGVGPNKDHIFLHLDHLDPDMLAERLPGISESAEIFAGVDVTKEPIPVLPTVHYNMGGIPTNYWGEVLNPTKDDPNAVAPGLMAVGE…	ATGGCCAATACTTATAATATCAATGGTCGTGCCTACGAAGTTCACGACCACTATCATGATGTTGTCGTTTTGGGGGCCGGTGGCGCTGGTCTGCGCGCAACCCTCGGCATGGCCGAGCAGGGTCTGCGCACCGCTTGCGTAACCAAGGTTTTCCCAACCCGTTCGCACACGGTTGCCGCACAGGGCGGTATCGCAGCATCACTTGAAAATATGGGGCCTGACAGCTGGCAGTGGCATATGTATGACACCGTCAAGGGTTCTGACTGGCTCGGTGATACCGACGCCATGGAATATCTTGCGCGTGAAGCTCCGGCTGCGGTCTATGAGCTGGAACATTATGGTGTTCCTTTCTCGCGTACTGAAGAAGGCAAGATCTACCAGCGCCCGTTCGGTGGCCAT…	SAMN04488056_111140	GCF_900115225.1
2|4|0|1	1	AYK82_RS03360_Alpha_Pseudovibrio_hongkongensis	AYK82_RS03360	succinate dehydrogenase flavoprotein subunit	Pseudovibrio hongkongensis	Alphaproteobacteria	MAEQTQKSAANINGRAYEFIDHNFDVIVVGAGGAGLRATLGMAEQGLKTACISKVFPTRSHTVAAQGGIAASLQNMTPDCWQWHMYDTVKGSDWLGDTDAMEYLAREAPKAVYELEHYGVPFSRTEDGKIYQRPFGGHMQNYGDGPPVQRTCAAADRTGHAILHTLYGQSLRNNAEFFIEYFALDLIMSDDGQCQGLIAWNLDDGTIHRFNAKMVVLATGGYGRAFFSATSAHTCTGDGGGMVARAGLALQDMEFVQFHPTGIYGSGCLITEGARGEGGYLVNSEGERFMERYAPSAKDLASRDVVSRCMTMEIREGRGVGKNKDHIFLHLDHLDPDLLAERLPGISESARIFAGVDVTKAPIPVLPTVHYNMGGIPTNYWGEALNPTKDDPNAIVPGL…	ATGGCTGAACAAACTCAAAAATCAGCAGCGAACATCAATGGCCGCGCCTATGAGTTTATTGATCACAATTTCGATGTGATTGTCGTTGGTGCCGGTGGTGCCGGGCTGCGTGCCACGCTCGGTATGGCTGAGCAAGGTTTAAAAACCGCTTGTATCTCAAAGGTTTTCCCAACCCGTTCGCACACTGTTGCTGCACAAGGTGGCATCGCCGCATCCCTGCAAAATATGACGCCAGACTGCTGGCAGTGGCATATGTACGATACGGTTAAGGGCTCTGACTGGCTCGGTGATACCGATGCAATGGAATACCTTGCTCGTGAAGCGCCAAAGGCGGTATACGAGCTGGAGCACTACGGTGTGCCGTTTTCCCGTACAGAAGATGGTAAGATCTACCAGCGC…	-	GCF_001561995.1
2|4|0|1	1	AA2016_RS05010_Alpha_Aminobacter_aminovorans	AA2016_RS05010	succinate dehydrogenase flavoprotein subunit	Aminobacter aminovorans	Alphaproteobacteria	MAKDGKTSGASAYTYVDHKFDVVVVGAGGAGLRATLGMAEQGLKTACITKVFPTRSHTVAAQGGIAASLQNMGPDSWQWHMYDTVKGSDWLGDVDAMEYLVREAPAAVYELEHYGVPFSRTEEGKIYQRPFGGHMMNYGDGPPVQRTCAAADRTGHAILHTLYGQSLKNNAQFFIEYFALDLIMEPDGTCTGVVAWNLDDGTIHRFSAKMVVLATGGYGRAYFSATSAHTCTGDGGGMAARAGLPLQDMEFVQFHPTGIYGSGCLITEGARGEGGYLVNSEGERFMERYAPSAKDLASRDVVSRCMTLEIRDGRGVGKNKDHIFLHLDHLDPAVLHERLPGISESAKIFAGVDVTREPIPVLPTVHYNMGGIPTNYWGEVLNPTKANPDRVSPGLMAVG…	GTGGCCAAGGACGGCAAAACCAGCGGAGCTTCCGCCTATACCTATGTCGATCACAAGTTCGACGTCGTCGTCGTCGGTGCCGGCGGTGCCGGCCTGCGTGCCACGCTCGGCATGGCTGAGCAGGGGCTGAAGACCGCCTGCATCACCAAGGTGTTCCCGACCCGCTCGCACACGGTTGCGGCTCAGGGCGGTATCGCCGCCTCGCTGCAGAACATGGGCCCCGACTCCTGGCAGTGGCACATGTACGACACCGTCAAGGGTTCCGACTGGCTCGGCGATGTCGACGCGATGGAGTATCTGGTGCGCGAAGCGCCGGCTGCGGTCTATGAGCTCGAGCACTATGGCGTGCCGTTCTCGCGTACTGAAGAGGGCAAGATCTACCAGCGGCCGTTCGGCGGC…	AA2016_1003	GCF_001605015.1
2|4|0|1	1	Mesci_1017_Alpha_Mesorhizobium_ciceri_biovar_biserrulae_WSM1271	Mesci_1017	succinate dehydrogenase flavoprotein subunit	Mesorhizobium ciceri biovar biserrulae WSM1271	Alphaproteobacteria	MAKDAKQANTAGYTFVDHKFDVVVVGAGGAGLRATLGMAEQGLRTACISKVFPTRSHTVAAQGGIAASLSNMGPDSWQWHMYDTVKGSDWLGDVDAMEYLVREAPAAVYELEHYGVPFSRTEEGKIYQRPFGGHMMNYGEGPPVQRTCAAADRTGHAILHTLYGQSLKNNAQFFIEYFALDLIMEPDGTCTGVVAWNLDDGTIHRFSAKMVVLATGGYGRAYFSATSAHTCTGDGGGMAARAGFPLQDMEFVQFHPTGIYGAGCLITEGARGEGGYLVNSEGERFMERYAPSAKDLASRDVVSRCMTLEIREGRGVGKNKDHIFLHLDHLDPAVLHERLPGISESAKIFAGVDLTKEPIPVLPTVHYNMGGVPTNYWGEVLNPTALNPDQVSPGLMAVG…	TTGGCCAAGGACGCGAAACAAGCCAACACGGCAGGCTATACCTTTGTCGACCACAAGTTCGACGTGGTGGTCGTTGGCGCCGGCGGCGCCGGCCTGCGCGCCACGCTCGGCATGGCCGAACAGGGGCTGCGCACCGCCTGCATCAGCAAGGTGTTCCCGACCCGCTCGCACACGGTGGCGGCGCAAGGCGGCATTGCCGCCTCGCTGTCCAACATGGGTCCCGATTCCTGGCAATGGCACATGTACGACACCGTCAAGGGCTCGGACTGGCTGGGCGATGTCGACGCCATGGAATATCTGGTGCGCGAGGCGCCGGCCGCGGTCTACGAGCTCGAACATTACGGCGTGCCGTTTTCGCGCACCGAAGAGGGCAAGATCTACCAGCGGCCGTTCGGCGGC…	-	GCF_000185905.1
1|0|4|2	1	BG36_RS00160_Alpha_Aquamicrobium_defluvii	BG36_RS00160	succinate dehydrogenase flavoprotein subunit	Aquamicrobium defluvii	Alphaproteobacteria	MAAYNYVDHKYDVVVVGAGGAGLRATLGMAEQGLRTACITKVFPTRSHTVAAQGGIAASLQNMGPDHWHWHLYDTVKGSDWLGDTDAMEYLAREAPAAVYELEHYGVPFSRTEEGKIYQRPFGGHMQNFGDGPPVQRTCAAADRTGHAILHTLYGQSLKHHAQFFIEYFAVDLIMEEDGTCTGVVAWNLDDGTIHRFSAKMVVLATGGYGRSYFSATSAHTCTGDGGGMVARAGLPLQDMEFVQFHPTGIYGAGCLITEGARGEGGYLVNSEGERFMERYAPSAKDLASRDVVSRCMTMEIREGRGVGKNKDHIFLHLDHLDPAVLHERLPGISESARIFAGVDLTKEPIPVLPTVHYNMGGVPTNYWGEALDPTGSDPDRVTPGLMAVGEAGCASVHG…	GTGGCCGCCTATAATTATGTCGATCACAAATATGATGTCGTTGTCGTCGGCGCCGGCGGCGCCGGCCTGCGGGCCACGCTCGGCATGGCCGAGCAGGGCCTGAGGACCGCCTGCATCACCAAGGTCTTTCCGACCCGCTCGCACACCGTGGCGGCACAGGGCGGCATTGCCGCCTCGCTTCAGAACATGGGGCCGGACCATTGGCACTGGCACCTCTATGACACCGTCAAGGGCTCCGACTGGCTGGGCGACACCGACGCCATGGAATATCTGGCGCGCGAGGCTCCTGCGGCGGTCTACGAGCTGGAGCACTACGGCGTGCCCTTCTCGCGCACCGAAGAGGGCAAGATCTACCAGCGCCCGTTCGGCGGCCACATGCAGAATTTCGGCGACGGCCCG…	BG36_00160	GCF_000585625.1
1|0|4|2	1	NA2_RS10140_Alpha_Nitratireductor_pacificus_pht-3B	NA2_RS10140	succinate dehydrogenase flavoprotein subunit	Nitratireductor pacificus pht-3B	Alphaproteobacteria	MTKANDQKAADAYTYVDHKFDVVVVGAGGAGLRATLGMAEQGLKTACITKVFPTRSHTVAAQGGIAASLRNMGPDHWQWHLYDTVKGSDWLGDVDAMEYLAREAPAAVYELEHYGVPFSRTEDGRIYQRPFGGHMQNFGDGPPVQRTCAAADRTGHAILHTLYGQSVKNHAQFFIEYFALDLIMTDGVCTGVVAWNLEDGTIHRFSAKMVVLATGGYGRAYFSCTSAHTCTGDGNGMVARAGLPLQDMEFVQFHPTGIYGAGCLITEGVRGEGGYLVNSEGERFMERYAPSAKDLASRDVVSRCMTIEIREGRGVGKNKDHIFLHLDHLDPAVIHERLPGIAESAKIFAGVDVTREPIPVLPTVHYNMGGIPTNYWGEVLNPTKENPDAVAPGLMAVGE…	ATGACAAAGGCAAACGATCAAAAGGCGGCTGACGCCTATACCTATGTCGACCACAAATTCGATGTCGTCGTCGTCGGCGCCGGCGGCGCGGGCCTGCGCGCCACGCTCGGCATGGCCGAGCAGGGCCTGAAGACGGCCTGCATCACCAAGGTCTTCCCGACCCGCTCGCACACGGTTGCGGCGCAGGGCGGCATCGCCGCCTCGCTCCGGAACATGGGCCCCGACCACTGGCAGTGGCACCTCTACGACACGGTGAAGGGGTCCGACTGGCTGGGCGATGTCGATGCCATGGAGTATCTGGCGCGCGAGGCCCCGGCGGCGGTCTACGAGCTGGAGCACTACGGCGTGCCCTTCTCGCGCACCGAGGACGGCCGCATCTACCAGCGCCCGTTCGGCGGC…	NA2_10098	GCF_000300335.1
2|4|0	1	FP2506_RS04250_Alpha_Fulvimarina_pelagi_HTCC2506	FP2506_RS04250	succinate dehydrogenase flavoprotein subunit	Fulvimarina pelagi HTCC2506	Alphaproteobacteria	MAGNETNKQPHRQASKQNGKAYTYVDHEFDVVVVGAGGSGLRATLGMAEQGLRTACITKVFPTRSHTVAAQGGIAASLKNMTPDSWQWHLYDTLKGSDWLGDVDAMQYLAMEAPKAVYELEHYGVPFSRTEDGLIYQRPFGGHMQNFGEGPPVQRTCAAADRTGHAILHTLYGQSLKNNAQFFIEYFAIDLIMSDDGRCTGVVAWDLDDGTIHRFSAKMVVLATGGYGRAYFSATSAHTCTGDGGGMVARAGLPLQDMEFVQFHPTGIYGAGCLITEGVRGEGGYLVNSEGERFMERYAPSAKDLASRDVVSRCMTMEIREGRGVGKEKDHIFLHLDHLDPKILHERLPGISESAKIFAGVDVTREPIPVLPTVHYNMGGIPTNYHGEVLNPTADNPDA…	ATGGCGGGTAACGAGACGAACAAGCAGCCGCACCGGCAAGCATCGAAGCAGAACGGCAAGGCCTACACCTATGTCGACCATGAATTCGACGTCGTGGTCGTCGGCGCCGGCGGCTCTGGCCTGCGCGCGACGCTCGGCATGGCGGAACAGGGCCTGCGCACAGCCTGCATCACCAAAGTATTCCCGACCCGCTCGCATACGGTAGCGGCTCAGGGCGGCATCGCAGCCTCCCTGAAGAACATGACGCCCGACAGTTGGCAATGGCATCTCTACGATACGCTGAAGGGCTCCGACTGGCTGGGCGATGTCGACGCCATGCAGTATCTCGCCATGGAAGCGCCGAAGGCGGTCTATGAGCTCGAGCATTATGGCGTGCCGTTCTCGCGCACAGAGGATGGG…	FP2506_05091	GCF_000153705.1
2|4|0|1	1	BN85_RS05215_Alpha_Pseudaminobacter_salicylatoxidans_KCT001	BN85_RS05215	succinate dehydrogenase flavoprotein subunit	Pseudaminobacter salicylatoxidans KCT001	Alphaproteobacteria	MAKDNKGNGAASAGKGYTYVDHKFDVVVVGAGGSGLRATLGMAEQGLKTACITKVFPTRSHTVAAQGGIAASLSNMGPDNWQWHMYDTVKGSDWLGDVDAMEYMVRHAPAAVYELEHYGVPFSRTEEGKIYQRPFGGHMQNFGDGPPVQRTCAAADRTGHAILHTLYGQSLKHNAQFFIEYFALDLIMTDGVCTGVVAWNLDDGTIHRFSAKMVVLATGGYGRAYFSATSAHTCTGDGGGMAARAGLPLQDMEFVQFHPTGIYGSGCLITEGARGEGGYLVNSEGERFMERYAPSAKDLASRDVVSRCMTLEIREGRGVGRNKDHIYLHLDHLDPAVLHERLPGISESAKIFAGVDVTREPIPVLPTVHYNMGGVPTNYWGEVLNPTEGEPDRVQPGLM…	GTGGCCAAGGACAACAAAGGCAACGGCGCCGCATCCGCCGGCAAGGGCTATACCTATGTCGACCACAAGTTCGACGTGGTCGTGGTGGGCGCCGGCGGCTCGGGCCTGCGCGCGACGCTCGGCATGGCCGAACAGGGCCTGAAGACGGCCTGCATCACCAAGGTCTTCCCCACCCGCTCGCACACGGTGGCGGCGCAGGGCGGCATTGCCGCCTCGCTCTCCAACATGGGCCCCGACAACTGGCAGTGGCATATGTATGACACCGTCAAGGGGTCGGACTGGCTGGGCGACGTCGACGCCATGGAATACATGGTGCGCCACGCGCCGGCCGCCGTCTATGAGTTGGAGCACTATGGCGTGCCCTTCTCGCGCACCGAGGAAGGCAAGATCTACCAGCGC…	-	GCF_000304395.1
2|4|0|1	1	ATN84_RS06225_Alpha_Paramesorhizobium_deserti	ATN84_RS06225	succinate dehydrogenase flavoprotein subunit	Paramesorhizobium deserti	Alphaproteobacteria	MAPQTKKSAAPAEGGKSYRFVDHKFDVVVVGAGGAGLRATLGMAEQGLKTACITKVFPTRSHTVAAQGGIAASLSNMGPDSWQWHMYDTVKGSDWLGDTDAMEYLAREAPAAVYELEHYGVPFSRTEEGKIYQRPFGGHMQNFGDGPPVQRTCAAADRTGHAILHTLYGQSLKNNAQFFVEYFALDLIMTDGVCTGVVAWNLDDGTIHRFAAKMVVLATGGYGRAYFSATSAHTCTGDGGGMVARAGLPLQDMEFVQFHPTGIYGAGCLITEGARGEGGYLVNSEGERFMERYAPSAKDLASRDVVSRCMTMEIREGRGVGKNKDHIYLHLDHLDPAVLHERLPGISESAKIFAGVDLTKEPIPVLPTVHYNMGGIPTNYWGEVLNPTPENPDRVQPGL…	ATGGCTCCTCAGACAAAGAAAAGCGCGGCTCCGGCCGAAGGCGGAAAATCCTACCGTTTCGTCGATCACAAGTTTGATGTGGTGGTGGTCGGTGCGGGCGGCGCGGGTCTGCGCGCGACGCTTGGCATGGCCGAGCAGGGCCTGAAGACGGCCTGCATCACCAAGGTGTTCCCGACGCGCTCCCACACGGTCGCCGCGCAGGGCGGCATCGCGGCATCGCTCAGCAATATGGGTCCGGATTCTTGGCAGTGGCACATGTACGACACCGTCAAGGGTTCGGACTGGCTGGGCGATACGGATGCGATGGAATATCTGGCGCGGGAAGCGCCTGCTGCCGTCTACGAGCTCGAGCATTACGGCGTGCCGTTCTCGCGCACCGAGGAAGGCAAGATCTACCAG…	ATN84_06215	GCF_001558695.1
2|4|0|1	1	OANT_RS04925_Alpha_Ochrobactrum_anthropi_ATCC_49188	OANT_RS04925	succinate dehydrogenase flavoprotein subunit	Ochrobactrum anthropi ATCC 49188	Alphaproteobacteria	MASAVNNAADAAVASKYTYVDHKFDVVVVGAGGAGLRATLGMAEQGLKTACITKVFPTRSHTVAAQGGIAASLKNMGPDSWQWHMYDTVKGSDWLGDTDAMEYLAREAPAAVYELEHYGVPFSRTEEGKIYQRPFGGHMQNFGDGPPVQRTCAAADRTGHAILHTLYGQSLKNNAQFFIEYFALDLIMTDGVCTGVVAWNLDDGTIHRFSAKMVVLATGGYGRAYFSATSAHTCTGDGGGMVARAGLPLQDMEFVQFHPTGIYGAGCLITEGARGEGGYLVNSEGERFMERYAPSAKDLASRDVVSRCMTMEIRAGRGVGKAKDHIFLHLDHLDPAVLHERLPGISESAKIFAGVDVTKEPIPVLPTVHYNMGGIPTNYWGEVLNPTEADPDRVQPGLM…	ATGGCTAGTGCAGTAAACAACGCGGCCGATGCTGCCGTGGCAAGCAAATATACCTATGTCGATCACAAGTTCGACGTGGTGGTGGTCGGAGCTGGCGGCGCGGGCCTACGCGCAACGCTCGGCATGGCCGAGCAAGGCCTGAAGACGGCTTGCATCACCAAGGTTTTCCCGACCCGTTCGCATACGGTCGCAGCGCAGGGTGGCATCGCCGCTTCGCTCAAGAATATGGGCCCGGACAGCTGGCAGTGGCACATGTACGATACCGTCAAGGGATCGGACTGGCTCGGCGACACCGATGCGATGGAATATCTGGCGCGTGAAGCGCCTGCCGCCGTCTACGAACTGGAACACTACGGTGTGCCTTTCTCGCGTACGGAAGAAGGCAAGATTTATCAGCGC…	Oant_0953	GCF_000017405.1
2|4|0|1	1	BME_RS00765_Alpha_Brucella_melitensis_bv._1_str._16M	BME_RS00765	succinate dehydrogenase flavoprotein subunit	Brucella melitensis bv. 1 str. 16M	Alphaproteobacteria	MASAVNNAAPAAASKYTYVDHKFDVVVVGAGGAGLRATLGMAEQGLKTACITKVFPTRSHTVAAQGGIAASLKNMGPDSWQWHMYDTVKGSDWLGDTDAMEYLTREAPAAVYELEHYGVPFSRTEEGKIYQRPFGGHMQNFGDGPPVQRTCAAADRTGHAILHTLYGQSLKNNAQFFIEYFALDLIMTDGVCTGVVAWNLDDGTIHRFSAKMVVLATGGYGRGYFSATSAHTCTGDGGGMVARAGLPLQDMEFVQFHPTGIYGAGCLITEGARGEGGYLVNSEGERFMERYAPSAKDLASRDVVSRCMTMEIRAGRGVGKNKDHIYLHLDHLDPAVLHERLPGISESAKIFAGVDVTKEPIPVLPTVHYNMGGIPTNYWGEVLNPTKEDPDRVQPGLMA…	ATGGCTAGTGCAGTAAACAATGCGGCGCCCGCCGCTGCAAGCAAGTACACCTATGTCGATCACAAGTTCGACGTGGTGGTGGTCGGAGCCGGCGGCGCGGGCTTGCGCGCAACCCTCGGCATGGCCGAACAGGGCCTCAAGACGGCTTGTATCACCAAGGTTTTCCCGACCCGCTCGCATACGGTTGCGGCGCAGGGCGGCATCGCCGCTTCGCTCAAGAACATGGGGCCGGATAGCTGGCAGTGGCATATGTACGACACCGTGAAAGGGTCGGACTGGCTGGGCGATACCGACGCCATGGAATATCTGACCCGCGAAGCGCCTGCCGCCGTCTACGAGCTTGAGCATTACGGCGTGCCGTTCTCGCGTACGGAAGAAGGCAAGATCTATCAGCGCCCC…	BMEI0161	GCF_000007125.1
2|4|0|1	1	BARBAKC583_RS00460_Alpha_Bartonella_bacilliformis_KC583	BARBAKC583_RS00460	succinate dehydrogenase flavoprotein subunit	Bartonella bacilliformis KC583	Alphaproteobacteria	MASKKASSRGTKAKNAPYRYVDHEFDVVVVGAGGAGLRATLGMAEQGLKTACITKVFPTRSHTVAAQGGIAASLGNMGPDNWQWHLYDTVKGSDWLGDTDAMEYLVRNAPAAVYELEHYGVPFSRTQEGKIYQRPFGGHTTEFGEGPPVQRTCAAADRTGHAILHTLYGQSLKHNAQFFIEYFALDLIMTDGVCTGVVAWNLDDGTIHRFAAKMVVLATGGYGRAYFSATSAHTCTGDGGGMVARAGLPLQDMEFVQFHPTGIYGSGCLITEGARGEGGYLINSEGERFMERYAPSFKDLASRDLVSRCITLEIREGRGVGAKKDHIHLVLHHIDPAILHERLPGISESARIFAGVDVTKDPIPILPTVHYNMGGIPTNYHGEVLNPTPDSPDHVQPGL…	ATGGCAAGCAAGAAGGCATCATCTCGAGGTACCAAAGCGAAGAATGCCCCTTATCGCTACGTAGATCATGAATTTGACGTTGTTGTTGTCGGCGCAGGTGGTGCTGGTCTGCGTGCAACTCTGGGTATGGCTGAGCAGGGTTTAAAAACGGCGTGTATTACAAAAGTTTTTCCCACCCGGTCACATACGGTTGCAGCACAAGGCGGTATTGCAGCGTCGCTTGGGAATATGGGGCCTGACAATTGGCAGTGGCATTTATATGATACGGTGAAAGGGTCTGATTGGCTTGGTGATACGGATGCCATGGAATATTTGGTGCGCAATGCACCCGCTGCTGTTTATGAGCTGGAACATTATGGGGTTCCTTTTTCACGCACGCAAGAAGGCAAAATTTATCAA…	BARBAKC583_0090	GCF_000015445.1
1|0|4|2	1	G572_RS0106480_Alpha_Stappia_stellulata_DSM_5886	G572_RS0106480	succinate dehydrogenase flavoprotein subunit	Stappia stellulata DSM 5886	Alphaproteobacteria	MSGQAYSFVDHSYDVVVVGAGGAGLRATLGMAEQGLRTACISKVFPTRSHTVAAQGGIAASLQNMTPDSWQWHMYDTVKGSDWLGDTDAMEYLAREAPKAVYELEHYGVPFSRTEDGRIYQRPFGGHMQNYGDGPPVQRTCAAADRTGHAILHTLYGQSLKNNAEFYIEYFALDLIMSEDGVCQGVIAWNLDDGTIHRFSAKMVVLATGGYGRAYFSATSAHTCTGDGGGMVARAGLPLQDMEFVQFHPTGIYGAGCLITEGARGEGGYLVNSEGERFMERYAPSAKDLASRDVVSRCMTMEIREGRGVGKDKDHIFLHLDHLDPDILGERLPGISESAKIFAGVDVTKEPIPVLPTVHYNMGGIPTNYWGEVLNPTKDDPNAIQPGLMAVGEAGCASV…	ATGTCAGGACAAGCCTATTCCTTCGTCGATCACAGCTATGACGTTGTGGTGGTCGGAGCCGGTGGCGCGGGCCTCAGGGCAACGCTTGGCATGGCCGAACAGGGCCTGAGAACCGCCTGTATTTCCAAGGTGTTCCCCACCCGCTCGCATACGGTCGCGGCGCAGGGCGGCATTGCCGCCAGCCTTCAGAACATGACGCCCGACAGCTGGCAGTGGCACATGTACGACACCGTCAAGGGCTCCGACTGGCTCGGCGATACCGACGCGATGGAGTATCTCGCCCGCGAAGCCCCCAAAGCGGTCTACGAGCTGGAGCATTACGGCGTGCCCTTCTCGCGCACCGAGGACGGACGCATCTATCAGCGTCCCTTCGGCGGTCACATGCAGAATTACGGCGAC…	-	GCF_000423705.1
2|4|0|1	1	APZ00_RS06345_Alpha_Pannonibacter_phragmitetus	APZ00_RS06345	succinate dehydrogenase flavoprotein subunit	Pannonibacter phragmitetus	Alphaproteobacteria	MAKTYEFVEHTHDVVVVGAGGAGLRATLGMAEQGLRTACITKVFPTRSHTVAAQGGIAASLKNMTPDCWEWHMYDTVKGSDWLGDTDAMEYLAREAPKAVYELEHYGVPFSRTEDGRIYQRPFGGHMQNYGEGPPVQRTCAAADRTGHAILHTLYGQSLRHNAEFYIEYFALDLIMSEDGVCQGVIAWNLDDGTIHRFSAKMVVLATGGYGRAYFSATSAHTCTGDGGGMVARAGLPLQDMEFVQFHPTGIYGSGCLITEGARGEGGYLVNSEGERFMERYAPSAKDLASRDVVSRCMTLEIREGRGVGKNKDHIFLHLDHLDPAMLAERLPGISESAKIFAGVDVTKEPIPVLPTVHYNMGGIPTNYWGEVLNPDASNPNRIQPGLMAVGEAGCASVH…	ATGGCCAAGACCTATGAATTTGTCGAACACACCCACGATGTGGTGGTGGTCGGCGCCGGCGGTGCCGGTCTGCGCGCCACCCTCGGCATGGCCGAGCAGGGCCTGCGCACGGCCTGCATCACCAAGGTGTTCCCCACCCGCTCCCACACGGTGGCAGCACAGGGCGGCATTGCCGCCTCGCTGAAGAACATGACGCCGGACTGCTGGGAATGGCACATGTACGACACGGTAAAGGGCTCCGACTGGCTCGGCGACACCGACGCCATGGAGTATCTCGCCCGTGAGGCCCCCAAGGCCGTGTATGAGCTGGAGCACTATGGCGTGCCCTTCTCGCGCACCGAGGATGGCCGCATCTACCAGCGCCCCTTCGGCGGCCACATGCAGAACTACGGCGAAGGG…	APZ00_06345	GCF_001484065.1
2|4|0|1	1	G512_RS0103885_Alpha_Nesiotobacter_exalbescens_DSM_16456	G512_RS0103885	succinate dehydrogenase flavoprotein subunit	Nesiotobacter exalbescens DSM 16456	Alphaproteobacteria	MAGTTSEAQGPGTNGRAYEFIDHTFDVVVVGAGGAGLRATLGMAEQGLKTACITKVFPTRSHTVAAQGGIAASLKNMTPDSWQWHMYDTVKGSDWLGDTDAMEYLAREAPAAVYELEHYGVPFSRTEDGKIYQRPFGGHMQNFGEGPPVQRTCAAADRTGHAILHTLYGQSLKNNAEFYIEYFALDLIMSDDGVCQGVIAWNLDDGTIHRFSAKMVVLATGGYGRAYFSATSAHTCTGDGGGMIARAGLPLQDMEFVQFHPTGIYGAGCLITEGVRGEGGYLVNSEGERFMERYAPSAKDLASRDVVSRCMTLEIREGRGVGKNKDHIFLHLDHLDPDLLAERLPGISESARIFAGVDVTKDPIPVLPTVHYNMGGIPTNYWGEVLNPTAEDPNAIAPG…	ATGGCTGGAACAACCAGTGAGGCTCAAGGACCGGGCACAAATGGTCGTGCCTACGAGTTCATAGATCACACCTTTGATGTTGTTGTCGTAGGTGCAGGCGGCGCTGGACTGCGCGCCACTCTCGGCATGGCCGAGCAGGGATTGAAAACGGCCTGTATCACCAAAGTCTTTCCAACGCGGTCCCACACGGTCGCGGCTCAGGGCGGTATTGCGGCGTCATTGAAGAACATGACGCCAGATAGCTGGCAGTGGCACATGTACGACACCGTGAAGGGGTCTGACTGGCTTGGCGACACTGACGCAATGGAATATCTGGCTCGCGAAGCGCCTGCCGCTGTTTACGAGTTGGAGCATTACGGAGTTCCATTCTCGCGCACGGAAGACGGCAAGATTTACCAG…	-	GCF_000422785.1
1|0|4|2	1	SL003B_RS00935_Alpha_Polymorphum_gilvum_SL003B-26A1	SL003B_RS00935	succinate dehydrogenase flavoprotein subunit	Polymorphum gilvum SL003B-26A1	Alphaproteobacteria	MAKMYEFIDHSHDVVVVGAGGAGLRATLGMAEQGLRTACITKVFPTRSHTVAAQGGIAASLVNMTPDSWQWHMYDTVKGSDWLGDTDAMEYLAREAPKAVYELEHYGVPFSRNEEGKIYQRPFGGHMQNFGDGPPVQRTCAAADRTGHAILHTLYGQSLKHNAEFYIEYFALDLIMSEDGVCQGVIAWNLDDGTIHRFAAKMVVLATGGYGRAYFSCTSAHTCTGDGGGMVARAGLPLQDMEFVQFHPTGIYGSGCLITEGARGEGGYLVNSEGERFMERYAPSAKDLASRDVVSRCMTLEIREGRGVGKNKDHIFLHLDHLDPALLAERLPGISESAKIFAGVDVTKEPIPVLPTVHYNMGGIPTNYWGEVLNADGTNPNRIQPGLMAVGEAGCASVH…	ATGGCCAAGATGTACGAATTCATCGACCACAGCCACGACGTGGTGGTGGTCGGCGCCGGCGGCGCGGGCCTGCGCGCCACGCTCGGCATGGCCGAACAGGGCCTGCGGACCGCCTGCATCACCAAGGTGTTCCCGACCCGCTCGCACACCGTCGCCGCCCAGGGCGGCATCGCCGCCTCGCTGGTCAACATGACGCCGGACAGCTGGCAGTGGCACATGTACGACACAGTCAAGGGCTCCGACTGGCTCGGCGACACCGACGCCATGGAGTACCTCGCCCGCGAGGCGCCGAAGGCGGTGTACGAACTGGAGCACTACGGCGTGCCGTTCTCGCGCAACGAGGAAGGCAAGATCTATCAGCGCCCGTTCGGCGGCCACATGCAGAACTTCGGCGACGGT…	SL003B_0185	GCF_000192745.1
1|0|4|2	1	SADFL11_RS15840_Alpha_Labrenzia_alexandrii_DFL-11	SADFL11_RS15840	succinate dehydrogenase flavoprotein subunit	Labrenzia alexandrii DFL-11	Alphaproteobacteria	MAKTYEFVDHTYDVVVVGAGGAGLRATLGMAEQGLRTACITKVFPTRSHTVAAQGGIAASLTNMTPDCWEWHMYDTVKGSDWLGDTDAMEYLAREAPKAVYELEHYGVPFSRTEDGRIYQRPFGGHMQNYGEGPPVQRTCAAADRTGHAILHTLYGQSLRHNAEFYIEYFALDLIMSEDGVCQGVIAWNLDDGTVHRFAAKMVVLATGGYGRSYFSATSAHTCTGDGGGMVARAGLPLQDMEFVQFHPTGIYGSGCLITEGARGEGGYLVNSEGERFMERYAPSAKDLASRDVVSRCMTMEIREGRGVGKNKDHIFLHLDHLDPAILAERLPGISESAKIFAGVDVTKEPIPVIPTVHYNMGGIPTNYWGEVLNANSDHPDRIQPGLMAVGEAGCASVH…	ATGGCCAAGACCTACGAATTTGTCGACCACACATACGACGTGGTTGTTGTTGGCGCCGGTGGTGCTGGCTTGCGCGCAACGCTTGGCATGGCCGAGCAGGGTCTGCGCACCGCTTGCATCACCAAGGTGTTCCCGACCCGCTCGCACACCGTTGCAGCCCAGGGCGGGATCGCTGCGTCGCTGACCAACATGACGCCGGACTGCTGGGAATGGCACATGTACGACACGGTCAAGGGCTCCGACTGGCTCGGTGATACCGATGCCATGGAGTATTTGGCCCGCGAAGCGCCGAAGGCGGTTTATGAGCTGGAGCATTACGGCGTTCCATTCTCCCGGACCGAAGATGGCCGCATCTATCAGCGACCGTTTGGCGGTCACATGCAGAATTACGGTGAAGGT…	SADFL11_3355	GCF_000158095.2
2|4|0|1	1	A6302_RS10795_Alpha_Methylobrevis_pamukkalensis	A6302_RS10795	succinate dehydrogenase flavoprotein subunit	Methylobrevis pamukkalensis	Alphaproteobacteria	MATANTGAKAFNIGGRAYPYTDHAFDVVVVGAGGAGLRAALGMAEQGLKTACITKVFPTRSHTVAAQGGIAASLQNMTPDSWQWHMYDTVKGSDWLGDVDAMEYLVREAPAAVYELEHYGVPFSRTEDGRIYQRPFGGHMQNYGEGPPVQRTCAAADRTGHAILHTLYGQSLKHNAQFFIEYFALDLIMSDDGAVTGVIAWNLDDGTIHRFRAKMVVMATGGYGRAYFSATSAHTCTGDGGGMVARAGLPLQDMEFVQFHPTGIYGSGCLITEGARGEGGYLVNSEGERFMERYAPSAKDLASRDVVSRCMTIEIREGRGVGKNRDHIFLHLDHLDPGLLHERLPGISESARIFAGVDVTRDPIPVLPTVHYNMGGIPTNYWGEALNPTADDPNRIQPG…	ATGGCAACCGCCAACACCGGCGCGAAGGCCTTCAACATCGGCGGGCGCGCCTATCCCTACACCGACCACGCCTTCGACGTGGTGGTGGTCGGGGCCGGCGGCGCGGGTTTGCGCGCCGCGCTCGGCATGGCCGAGCAGGGGCTGAAGACCGCCTGCATCACCAAGGTGTTCCCGACCCGCTCGCACACCGTCGCCGCCCAGGGCGGGATCGCCGCGTCGCTGCAGAACATGACGCCCGACAGCTGGCAATGGCACATGTACGACACGGTGAAGGGGTCCGACTGGCTCGGCGACGTCGACGCCATGGAGTATCTCGTCCGCGAGGCCCCGGCCGCCGTCTACGAGCTGGAGCACTACGGCGTGCCCTTCTCGCGCACCGAGGACGGGCGGATCTACCAG…	A6302_02426	GCF_001720135.1
2|4|0|1	1	C504_RS0113635_Alpha_Ahrensia_kielensis_DSM_5890	C504_RS0113635	succinate dehydrogenase flavoprotein subunit	Ahrensia kielensis DSM 5890	Alphaproteobacteria	MSTQDSKATGSAGKAYKFEDHKFDVVVVGAGGAGLRAALGMAEQGFKTACISKVFPTRSHTVAAQGGIAASLKNMTPDSWQWHMYDTVKGSDWLGDVDAMQYLAMEAPKAVYELEHYGVPFSRNEEGKIYQRPFGGHMQNYGEGPPVQRTCAAADRTGHAILHTLYGQSLKHNAQFFIEYFALDLIMDDDGTCTGVVAWNLDDGTIHRFSAKMVVLATGGYGRAYFSATSAHTCTGDGGGMIARAGLPLQDMEFVQFHPTGIYGAGCLITEGARGEGGYLVNSEGERFMERYAPSAKDLASRDVVSRCMTMEIREGRGVGKDKDHIFLHLDHLDPAVLNERLPGISESAKIFAGVDVTKEPIPVLPTVHYNMGGIPTNYWGEVLNPTADEPDRVTPGLM…	ATGAGCACGCAAGATTCAAAGGCGACCGGTTCTGCCGGCAAAGCCTATAAATTTGAAGACCATAAGTTTGATGTTGTTGTTGTTGGTGCAGGCGGCGCAGGTTTGCGCGCAGCGCTCGGCATGGCCGAACAAGGTTTTAAGACAGCCTGTATTTCAAAAGTTTTTCCGACACGCTCGCACACGGTTGCAGCGCAGGGCGGCATTGCTGCTAGCTTGAAAAATATGACGCCGGATTCATGGCAGTGGCATATGTATGACACGGTCAAAGGCTCGGACTGGCTTGGTGATGTTGACGCTATGCAATATCTGGCAATGGAAGCTCCCAAAGCGGTTTATGAGCTGGAACATTATGGTGTTCCGTTTAGCCGCAATGAAGAAGGCAAAATCTACCAGCGCCCA…	-	GCF_000374465.1
1|0|4|2	1	B488_RS03620_Alpha_Liberibacter_crescens_BT-1	B488_RS03620	succinate dehydrogenase flavoprotein subunit	Liberibacter crescens BT-1	Alphaproteobacteria	MSKKSLSASAVSQAQSYVYVDHAYDVVVVGAGGAGLRATLGMAEQGLKTACITKVFPTRSHTVAAQGGIAAPLANMTPDCWQWHLYDTVKGSDWLGDIDAIQYLTMEASKAVYELEHYGVPFSRNEQGKIYQRPFGGHMQNYGEGPPVQRTCAAADRTGHALLHTLYGQSLKHNAEFFIEYFALDLIMSQDGRCTGVVAWCLENGEIHRFSAKIVVLATGGYGRAYFSATSAHTCTGDGGGMIARAGLPLQDMEFVQFHPTGIYGAGCLITEGARGEGGYLVNSEGERFMERYAPSAKDLASRDVVSRCMMMEIREGRGVGKRKDHIYLYLNHLDPALLHERLPGISESARIFAGVDVTREPIPVLPTVHYNMGGIPTNYWGEVLNPDSTDPDCVSPGL…	ATGTCCAAAAAATCTTTATCTGCCTCTGCAGTATCACAAGCACAATCTTATGTTTATGTTGATCATGCTTATGATGTCGTCGTCGTCGGTGCTGGAGGCGCAGGCCTGCGGGCAACACTTGGTATGGCTGAGCAGGGATTAAAAACAGCCTGTATTACCAAGGTTTTTCCAACACGTTCACATACAGTGGCGGCTCAGGGAGGGATTGCTGCTCCTCTTGCCAATATGACTCCTGATTGCTGGCAGTGGCATCTTTATGACACAGTGAAAGGCTCGGACTGGCTGGGGGATATCGATGCCATTCAGTATTTGACGATGGAAGCGTCGAAGGCTGTCTATGAGCTTGAACATTACGGTGTACCGTTTTCCCGTAATGAGCAAGGGAAAATATATCAACGG…	B488_07490	GCF_000325745.1
1|0|4|2	1	HPDFL43_RS20395_Alpha_Hoeflea_phototrophica_DFL-43	HPDFL43_RS20395	succinate dehydrogenase flavoprotein subunit	Hoeflea phototrophica DFL-43	Alphaproteobacteria	MVMTSSVNIGGRAYTIVDHAYDVVVVGAGGAGLRATLGMAEQGFRTACISKVFPTRSHTVAAQGGIAASLTNMTPDSWQWHMYDTVKGSDWLGDVDAMQYLTMEAPKAVYELEHYGVPFSRTEDGRIYQRPFGGHMQNYGEGPPVQRTCAAADRTGHAILHTLYGQSLKNNAEFFIEYFATDLLMEEDGRCTGVVAWNLDDGTIHRFSAKMVVLATGGYGRAYFSATSAHTCTGDGGGMIARAGLPLQDMEFVQFHPTGIYGAGCLITEGARGEGGYLVNSEGERFMERYAPSAKDLASRDVVSRCMTMEIREGRGVGKAKDHIFLHLDHLDPAVLHERLPGISESAKIFAGVDVTREPIPVLPTVHYNMGGIPTNYWGEVLNPTKKDPDKVTPGLMAV…	ATGGTAATGACGTCGAGCGTCAACATTGGCGGACGCGCCTACACGATTGTCGACCACGCCTATGACGTGGTTGTCGTTGGCGCCGGTGGCGCCGGTCTTCGCGCCACGCTGGGCATGGCCGAACAGGGCTTCCGCACCGCCTGCATCTCCAAGGTGTTCCCGACCCGCTCGCACACGGTTGCAGCACAGGGCGGCATCGCCGCATCGCTGACAAACATGACGCCCGACAGCTGGCAGTGGCACATGTATGACACCGTCAAGGGCTCGGACTGGCTCGGCGATGTCGACGCCATGCAGTATCTGACCATGGAAGCGCCCAAGGCGGTCTATGAGCTGGAGCATTACGGCGTGCCGTTCTCGCGCACCGAGGATGGCCGGATCTACCAGCGGCCGTTTGGC…	HPDFL43_17875	GCF_000154705.2
1|0|4|2	1	RG540_RS18200_Alpha_Neorhizobium_galegae_bv._orientalis_str._HAMBI_540	RG540_RS18200	succinate dehydrogenase flavoprotein subunit	Neorhizobium galegae bv. orientalis str. HAMBI 540	Alphaproteobacteria	MASVTPIAPNGAAQNGKAYTYVDHSYDVIVVGAGGAGLRATLGMAEQGFKTACITKVFPTRSHTVAAQGGIAASLQNMTPDSWQWHLYDTVKGSDWLGDVDAMQYMVMEAPKAVYELEHYGVPFSRNEEGKIYQRPFGGHMQNFGAGPPVQRTCAAADRTGHAILHTLYGQSLKNNAEFFIEYFALDLIMSDDGRCTGVVAWNLDDGTIHRFAAKMVVLATGGYGRAYFSATSAHTCTGDGGGMVARAGLPLQDMEFVQFHPTGIYGSGCLITEGARGEGGYLVNSEGERFMERYAPSAKDLASRDVVSRCMTLEIREGRGVGKNKDHIFLHLDHLDPAVLHERLPGISESAKIFAGVDVTREPIPVLPTVHYNMGGIPTNFYGEVLNADSANPERLLP…	ATGGCATCAGTCACACCTATTGCCCCGAACGGGGCCGCCCAGAACGGCAAGGCTTATACCTATGTCGACCATTCCTATGACGTGATCGTCGTCGGCGCCGGCGGCGCGGGCCTGCGCGCCACGCTCGGCATGGCCGAACAGGGTTTCAAGACCGCCTGCATCACCAAGGTCTTCCCGACCCGTTCGCACACCGTCGCGGCGCAGGGCGGCATCGCAGCCTCGCTGCAGAACATGACGCCGGACTCGTGGCAGTGGCACCTTTACGATACCGTCAAGGGTTCCGACTGGCTCGGCGATGTCGATGCCATGCAGTACATGGTCATGGAAGCGCCGAAGGCCGTCTACGAACTCGAGCATTACGGCGTGCCTTTCTCCCGTAACGAGGAAGGCAAGATCTAC…	RG540_CH36780	GCF_000731315.1
2|4|0|1	1	ADU59_RS16905_Alpha_Pararhizobium_polonicum	ADU59_RS16905	succinate dehydrogenase flavoprotein subunit	Pararhizobium polonicum	Alphaproteobacteria	MAPNSSLNINGRAYEFVDHSYDVIVVGAGGAGLRATLGMAEQGFKTACITKVFPTRSHTVAAQGGIAASLTNMTPDSWQWHLYDTVKGSDWLGDVDAMQYLTMEAPKAVYELEHYGVPFSRNAEGKIYQRPFGGHMQNYGEGPPVQRTCAVADRTGHAILHTLYGQSLKNNAEFFIEYFALDLIMSDDGSRCTGVVAWNLDDGTIHRFSAKMVVLATGGYGRSYFSATSAHTCTGDGGGMVARAGLPLQDMEFVQFHPTGIYGSGCLITEGARGEGGYLVNSEGERFMERYAPSAKDLASRDVVSRCMTLEIREGRGVGKNKDHIYLHLDHLDPAVLHERLPGISESAKIFAGVDVTREPIPVLPTVHYNMGGIPTNYWGEVLNADGENPERVLPGLMA…	ATGGCACCCAATTCGTCGCTGAACATCAACGGCCGCGCCTATGAGTTCGTGGATCATTCCTATGACGTGATCGTCGTGGGCGCGGGTGGCGCCGGACTGCGCGCCACGCTCGGCATGGCCGAACAGGGCTTCAAGACGGCCTGCATCACCAAGGTTTTCCCGACGCGCTCGCACACGGTCGCAGCCCAGGGCGGCATCGCCGCGTCGCTGACCAACATGACGCCGGACAGCTGGCAGTGGCATCTCTACGATACGGTCAAGGGTTCCGACTGGCTCGGCGATGTCGATGCCATGCAGTATTTGACCATGGAAGCGCCGAAGGCCGTTTACGAGCTTGAACATTACGGCGTTCCGTTTTCGCGCAATGCCGAAGGCAAGATCTACCAGCGGCCGTTCGGC…	ADU59_16905	GCF_001687365.1
2|4|0|1	1	GV67_RS08430_Alpha_Pseudorhizobium_pelagicum	GV67_RS08430	succinate dehydrogenase flavoprotein subunit	Pseudorhizobium pelagicum	Alphaproteobacteria	MASITPIAQTGKAYTFVDHSYDVIVVGAGGAGLRATLGMAEQGFKTACITKVFPTRSHTVAAQGGIAASLQNMTPDSWQWHLYDTVKGSDWLGDVDAMQYLAMEAPKAVYELEHYGVPFSRNEEGKIYQRPFGGHMQNYGAGPPVQRTCAAADRTGHAILHTLYGQSLKHNAEFFIEYFALDLIMSDDGRCTGVVAWNLDDGTIHRFTAKMVVLATGGYGRAYFSATSAHTCTGDGGGMIARAGLPLQDMEFVQFHPTGIYGSGCLITEGARGEGGYLVNSEGERFMERYAPSAKDLASRDVVSRCMTLEIREGRGVGKNKDHIFLHLDHLDPAVLHERLPGISESAKIFAGVDVTREPIPVLPTVHYNMGGIPTNFWGEVLNADSENPERIAPGLMAV…	ATGGCATCCATCACTCCCATTGCGCAGACAGGCAAGGCCTATACCTTTGTCGACCATTCCTATGACGTGATCGTCGTGGGCGCGGGCGGAGCGGGTCTTCGCGCGACGCTCGGCATGGCCGAGCAAGGTTTCAAGACCGCCTGCATCACCAAGGTCTTCCCGACCCGCTCGCACACGGTCGCGGCGCAGGGCGGTATCGCCGCCTCGCTCCAGAACATGACGCCGGACAGCTGGCAGTGGCATCTCTACGATACCGTCAAGGGCTCCGACTGGCTCGGCGACGTGGATGCCATGCAGTACTTGGCGATGGAGGCGCCGAAGGCGGTCTACGAGCTGGAGCACTACGGCGTGCCGTTCTCGCGCAACGAGGAAGGCAAGATCTACCAGCGGCCGTTCGGT…	GV67_23020	GCF_000722615.1
1|0|4|2	1	RLEG2_RS18570_Alpha_Rhizobium_leguminosarum_bv._trifolii_WSM2304	RLEG2_RS18570	succinate dehydrogenase flavoprotein subunit	Rhizobium leguminosarum bv. trifolii WSM2304	Alphaproteobacteria	MAPTSPAQNGKAYKYVDHSYDVIVVGAGGAGLRATLGMAEQGFRTACITKVFPTRSHTVAAQGGIAASLRNMTPDSWQWHLYDTVKGSDWLGDVDAMQYLTMEAPKAVYELEHYGVPFSRNEEGKIYQRPFGGHMQNYGEGPPVQRTCAVADRTGHAILHTLYGQSLRHNAEFFIEYFALDLIMSEDGSRCTGVVAWCLDDGTIHRFAAKMVVLATGGYGRAYFSATSAHTCTGDGGGMVARAGLPLQDMEFVQFHPTGIYGSGCLITEGARGEGGYLVNSEGERFMERYAPSAKDLASRDVVSRCMTLEIREGRGVGKNKDHIFLHLDHLDPAVLHERLPGISESAKIFAGVDVTREPIPVLPTVHYNMGGIPTNYWGEVLNADGANPERIIPGLMAV…	ATGGCACCGACTTCACCCGCCCAGAACGGCAAGGCCTACAAATATGTCGATCACTCCTACGACGTGATCGTCGTCGGCGCCGGCGGCGCCGGCTTGCGCGCCACGCTGGGCATGGCCGAGCAGGGTTTTCGCACGGCCTGCATCACCAAGGTATTCCCGACCCGCTCGCATACGGTTGCGGCGCAGGGCGGCATTGCCGCCTCGCTGCGCAACATGACGCCCGATAGCTGGCAGTGGCACCTCTACGACACCGTCAAGGGCTCCGACTGGCTCGGCGACGTCGACGCCATGCAGTACCTGACCATGGAAGCGCCGAAGGCGGTCTATGAGCTCGAGCATTACGGCGTGCCTTTCTCGCGCAACGAGGAAGGCAAGATCTATCAGCGCCCGTTCGGCGGC…	Rleg2_3690	GCF_000021345.1
2|4|0|1	1	TM49_RS11000_Alpha_Martelella_endophytica	TM49_RS11000	succinate dehydrogenase flavoprotein subunit	Martelella endophytica	Alphaproteobacteria	MAASNPQSSGSGKAYEYVDHAYDVIVVGAGGAGLRATLGMAEQGFKTACITKVFPTRSHTVAAQGGIAASLQNMTPDSWQWHLYDTVKGSDWLGDVDAMQYLVMEAPQAVYELEHYGVPFSRNEEGKIYQRPFGGHMQNFGEGPPVQRTCAAADRTGHAILHTLYGQSLRNNAEFFIEYFAIDLIMDDDGRCTGVVAWNLDDGTIHRFSAKMVVLATGGYGRAYFSATSAHTCTGDGAGMIARAGLPLQDMEFVQFHPTGIYGAGCLITEGARGEGGYLTNSEGERFMERYAPSAKDLASRDVVSRCMTMEIREGRGVGKNKDHIFLHLDHLDPAILHERLPGISESAKIFAGVDVTREPIPVLPTVHYNMGGIPTNYWGEVLNADSENPERVAPGLMA…	ATGGCAGCTTCCAATCCTCAGTCGAGCGGCTCCGGCAAGGCCTATGAATATGTCGATCACGCCTATGACGTGATCGTCGTTGGCGCCGGTGGCGCGGGCCTGCGTGCCACGCTCGGCATGGCCGAGCAGGGCTTCAAGACCGCCTGCATCACCAAGGTTTTCCCGACCCGCTCGCACACCGTTGCCGCCCAGGGCGGCATTGCCGCTTCGCTGCAGAACATGACGCCCGACTCGTGGCAGTGGCACCTCTACGACACCGTCAAGGGCTCCGACTGGCTCGGCGATGTCGATGCCATGCAGTATCTCGTCATGGAAGCCCCGCAGGCCGTCTACGAACTCGAGCACTACGGCGTGCCGTTCTCGCGGAACGAAGAGGGCAAGATCTATCAGCGCCCCTTC…	TM49_11010	GCF_000960975.1
1|0|4|2	1	Atu2643_Alpha_Agrobacterium_fabrum_str._C58	Atu2643	succinate dehydrogenase flavoprotein subunit	Agrobacterium fabrum str. C58	Alphaproteobacteria	MASISSPSQNGKAYTYVDHSYDVIVVGAGGAGLRATLGMAEQGFRTACITKVFPTRSHTVAAQGGIAASLTNMTPDCWQWHLYDTVKGSDWLGDVDAMQYLAMEAPKAVYELEHYGVPFSRNAEGKIYQRPFGGHMQNYGEGPPVQRTCAAADRTGHAILHTLYGQSLRNNAEFFIEYFALDLIMAPDGRCTGVVAWNLDDGTIHRFSAKMVVLATGGYGRAYFSATSAHTCTGDGGGMIARAGLPLQDMEFVQFHPTGIYGAGCLITEGARGEGGYLVNSEGERFMERYAPSAKDLASRDVVSRCMTMEIREGRGVGKNKDHIFLHLDHLDPAILHERLPGISESAKIFAGVDVTREPIPVLPTVHYNMGGIPTNYWGEVLNADANNPERIAPGLMAV…	ATGGCATCGATCAGTTCACCTTCCCAGAATGGCAAGGCCTACACCTATGTCGATCACTCCTATGACGTGATCGTGGTGGGCGCCGGTGGCGCCGGTCTACGCGCAACGCTCGGCATGGCGGAACAGGGTTTCCGCACGGCCTGCATCACCAAGGTTTTCCCGACCCGCTCCCACACGGTCGCGGCGCAGGGCGGCATTGCCGCATCGCTTACCAACATGACGCCCGACTGTTGGCAGTGGCACCTTTACGACACCGTAAAGGGCTCCGACTGGCTGGGCGACGTCGATGCGATGCAATATCTCGCCATGGAAGCGCCGAAGGCGGTCTATGAGCTGGAACATTACGGCGTGCCCTTCTCGCGCAATGCCGAGGGCAAGATTTACCAGCGCCCGTTCGGC…	AGR_C_4792	GCF_000092025.1
1|0|4|2	1	AVI_RS16340_Alpha_Agrobacterium_vitis_S4	AVI_RS16340	succinate dehydrogenase flavoprotein subunit	Agrobacterium vitis S4	Alphaproteobacteria	MAATSSSSKAGPTINGRSYTYVDHAYDVVVVGAGGAGLRATLGMAEQGFKTACITKVFPTRSHTVAAQGGIAASLNNMTPDCWQWHLYDTVKGSDWLGDVDAMQYLAMEAPKAVYELEHYGVPFSRNEEGKIYQRPFGGHMQNYGEGPPVQRTCAAADRTGHAILHTLYGQSLKHNAEFFIEYFALDLIMAEDGRCTGVVAWNLDDGTIHRFSAKMVVLATGGYGRAYFSATSAHTCTGDGGGMIARAGLPLQDMEFVQFHPTGIYGAGCLITEGARGEGGYLVNSEGERFMERYAPSAKDLASRDVVSRCMTLEIREGRGVGKNKDHIYLHLDHLDPAVLHERLPGISESAKIFAGVDVTREPIPVLPTVHYNMGGIPTNYWGEVLNADAENPERIAP…	ATGGCAGCGACAAGTTCTTCTTCCAAGGCCGGCCCAACCATCAATGGCCGCAGTTATACCTATGTCGATCACGCTTATGACGTGGTCGTTGTCGGCGCCGGTGGCGCTGGCCTGCGCGCCACGCTCGGCATGGCCGAGCAGGGTTTCAAGACCGCCTGTATCACCAAGGTTTTCCCGACCCGCTCCCACACGGTTGCAGCCCAAGGCGGCATTGCCGCTTCGCTCAACAACATGACGCCAGACTGCTGGCAGTGGCATCTTTACGATACCGTCAAAGGCTCGGACTGGCTGGGTGACGTGGACGCCATGCAATATCTGGCCATGGAAGCGCCAAAGGCTGTCTATGAGCTGGAACATTACGGCGTGCCCTTCTCGCGTAACGAAGAAGGCAAAATCTAT…	Avi_4135	GCF_000016285.1
2|4|0|1	1	IC28_RS06700_Alpha_Ensifer_sojae_CCBAU_05684	IC28_RS06700	succinate dehydrogenase flavoprotein subunit	Ensifer sojae CCBAU 05684	Alphaproteobacteria	MASISSPAANGKAYQYVDHAFDVVVVGAGGAGLRATLGMAEQGLKTACITKVFPTRSHTVAAQGGIAASLQNMTPDCWQWHLYDTVKGSDWLGDVDAMQYLAMEAPKAVYELEHYGVPFSRNEEGKIYQRPFGGHMQNYGEGPPVQRTCAAADRTGHAILHTLYGQSLRNNAEFFIEFFAIDLIMSDDGRCTGVVAWNLDDGTIHRFAAKMVVLATGGYGRTYFSATSAHTCTGDGGGMIARAGLPLQDMEFVQFHPTGIYGAGCLITEGARGEGGYLVNSEGERFMERYAPSAKDLASRDVVSRCMTMEIREGRGVGKNKDHIFLHLDHLDPAVLHERLPGISESAKIFAGVDVTREPIPVLPTVHYNMGGIPTNYWGEVLNADAQNPERLAPGLMAV…	ATGGCATCCATCAGTTCACCGGCTGCGAACGGCAAGGCCTATCAATATGTCGACCACGCCTTCGACGTGGTCGTCGTCGGCGCCGGCGGCGCGGGTCTGCGCGCGACCCTCGGCATGGCCGAGCAAGGCCTCAAGACCGCTTGCATAACCAAGGTCTTCCCGACGCGCTCCCATACGGTCGCGGCGCAGGGCGGTATCGCGGCCTCGCTGCAGAATATGACGCCGGACTGCTGGCAATGGCATCTCTACGATACGGTGAAAGGGTCGGACTGGCTCGGCGACGTCGACGCCATGCAATATCTCGCCATGGAAGCGCCGAAGGCGGTCTATGAGCTCGAGCATTATGGCGTACCCTTCTCGCGCAATGAGGAAGGCAAGATCTACCAGCGACCCTTCGGC…	-	GCF_000261485.1
1|0|4|2	1	NGR_c31350_Alpha_Sinorhizobium_fredii_NGR234	NGR_c31350	succinate dehydrogenase flavoprotein subunit	Sinorhizobium fredii NGR234	Alphaproteobacteria	MASISSPAANGKAYQYVDHAFDVVVVGAGGAGLRATLGMAEQGLKTACITKVFPTRSHTVAAQGGIAASLQNMTPDSWQWHLYDTVKGSDWLGDVDAMQYLAMEAPKAVYELEHYGVPFSRNEEGKIYQRPFGGHMQNYGEGPPVQRTCAAADRTGHAILHTLYGQSLRNNAEFFIEYFALDLIMSDDGRCTGVVAWNLDDGTIHRLAAKMVVLATGGYGRAYFSATSAHTCTGDGGGMIARAGLPLQDMEFVQFHPTGIYGAGCLITEGARGEGGYLVNSEGERFMERYAPSAKDLASRDVVSRCMTMEIREGRGVGKNKDHIFLHLDHLDPKVLHERLPGISESAKIFAGVDVTREPIPVLPTVHYNMGGVPTNYWGEVLNADAQNPERIAPGLMAV…	ATGGCATCGATCAGTTCCCCCGCTGCAAACGGCAAGGCCTATCAGTATGTCGACCACGCCTTCGACGTCGTCGTCGTCGGCGCCGGCGGCGCCGGCCTGCGTGCGACCCTCGGCATGGCCGAGCAGGGCCTCAAGACCGCTTGCATCACCAAGGTCTTCCCGACCCGCTCGCACACGGTGGCGGCCCAAGGCGGTATCGCCGCCTCGCTGCAGAACATGACGCCGGACTCCTGGCAGTGGCACCTCTACGACACCGTCAAGGGCTCGGACTGGCTCGGCGACGTCGACGCCATGCAATATCTCGCCATGGAAGCGCCGAAGGCGGTCTATGAGCTCGAGCACTACGGCGTGCCCTTCTCGCGCAACGAGGAAGGCAAGATCTACCAGCGGCCCTTCGGC…	-	GCF_000018545.1
1|0|4|2	1	SMc02465_Alpha_Sinorhizobium_meliloti_1021	SMc02465	succinate dehydrogenase flavoprotein subunit	Sinorhizobium meliloti 1021	Alphaproteobacteria	MASISSPAANGKAYQYVDHSFDVVVVGAGGAGLRATLGMAEQGLRTACITKVFPTRSHTVAAQGGIAASLQNMTPDSWQWHLYDTVKGSDWLGDVDAMQYLAMEAPKAVYELEHYGVPFSRNAEGKIYQRPFGGHMQNYGEGPPVQRTCAAADRTGHAILHTLYGQSLRNNAEFFIEYFAIDLIMSDDGRCTGVVAWNLDDGTIHRFAAKMVVLATGGYGRAYFSATSAHTCTGDGGGMIARAGLPLQDMEFVQFHPTGIYGAGCLITEGARGEGGYLVNSEGERFMERYAPSAKDLASRDVVSRCMTMEIREGRGVGKNKDHIFLHLDHLDPAVLHERLPGISESAKIFAGVDVTREPIPVLPTVHYNMGGVPTNYWGEVLNADSQNPERIAPGLMAV…	ATGGCATCGATCAGTTCACCCGCTGCAAACGGCAAGGCATATCAATATGTCGACCATTCCTTCGACGTCGTCGTCGTCGGCGCCGGCGGGGCGGGCCTGCGCGCGACCCTCGGCATGGCCGAGCAGGGCCTGAGGACGGCCTGCATCACCAAGGTCTTCCCGACGCGTTCGCATACCGTCGCGGCACAGGGCGGCATCGCCGCTTCGCTGCAGAACATGACGCCCGACTCCTGGCAGTGGCATCTTTACGACACCGTCAAGGGCTCCGACTGGCTCGGCGATGTCGACGCCATGCAGTACCTCGCCATGGAGGCGCCGAAGGCGGTCTACGAACTCGAGCACTATGGCGTTCCCTTCTCGCGCAACGCGGAAGGCAAGATCTATCAGCGCCCCTTCGGC…	-	GCF_000006965.1
2|4|0	1	A9D14_RS12710_Alpha_Croceicoccus_marinus	A9D14_RS12710	succinate dehydrogenase flavoprotein subunit	Croceicoccus marinus	Alphaproteobacteria	MAETTAPAYKIIDHTYDTIVVGAGGSGLRATMGSAEAGLKTACITKVFPTRSHTVAAQGGIAASLGNNTPDHWSWHMYDTVKGSDWLGDQDAIEYLVREAPAAVIELEHAGVPFSRNPEGTIYQRPFGGHMQNMGEGPPVQRTCAAADRTGHAMLHALYQQSLKYDADFYIEYFAIDLIMVNGECKGVIAICMDDGSIHRFRGHAVVLATGGYGRSYYTATSAHTCTGDGGGMVLRAGLPLQDMEFVQFHPTGIYGAGVLITEGARGEGGYLTNSEGERFMERYAPSAKDLASRDVVSRSMALEIREGRGVGNDKDHIFLHLDHIDPKVLAERLPGITESGKIFAGVDLTRQPLPVVPTVHYNMGGIPCNYHGQVVTIGADGDPETVVPGLYAVGEAAC…	ATGGCCGAAACAACTGCACCCGCCTACAAGATCATCGACCACACCTATGACACGATCGTCGTGGGTGCGGGCGGTTCGGGCCTGCGCGCCACCATGGGCAGCGCCGAGGCCGGTCTGAAGACCGCCTGCATCACCAAGGTGTTTCCCACCCGCAGCCACACCGTGGCGGCACAGGGCGGCATCGCGGCATCGCTGGGCAACAATACGCCCGACCACTGGTCGTGGCACATGTACGACACCGTCAAGGGATCGGACTGGCTGGGCGACCAGGACGCGATCGAATATCTGGTGCGCGAAGCCCCCGCCGCGGTGATCGAGCTTGAGCATGCCGGCGTGCCCTTCAGCCGCAACCCGGAGGGGACGATCTATCAGCGCCCGTTCGGCGGCCACATGCAGAAC…	A9D14_12750	GCF_001661675.2
2|4|0	1	SARO_RS08740_Alpha_Novosphingobium_aromaticivorans_DSM_12444	SARO_RS08740	succinate dehydrogenase flavoprotein subunit	Novosphingobium aromaticivorans DSM 12444	Alphaproteobacteria	MTSTQPAYKIIDHTYDTVVVGAGGSGLRATMGSAQAGLRTACITKVFPTRSHTVAAQGGIAASLGNNSPDHWTWHMYDTVKGSDWLGDQDAIEYMVREAPAAVYELEHAGVPFSRNPEGTIYQRPFGGHMQNMGEGPPVQRTCAAADRTGHAMLHALYQQSLKYDADFFIEYFAIDLIMENGECRGVIALCMDDGSIHRFRSHAVVLATGGYGRSYFTATSAHTCTGDGGGMVLRAGLPLQDMEFVQFHPTGIYGAGVLITEGARGEGGYLTNSEGERFMERYAPSAKDLASRDVVSRSMAMEIREGRGVGPHKDHIYLHLDHIDQKVLAERLPGITESGKIFAGVDLTRQPLPVVPTVHYNMGGIPTNYHGEVVTIGADGNPETIVPGLFAVGEAACV…	ATGACTTCGACTCAGCCTGCCTACAAGATCATCGACCACACCTACGACACCGTCGTCGTGGGCGCGGGCGGTTCGGGCCTGCGCGCGACCATGGGTTCGGCCCAGGCCGGCCTGCGCACCGCCTGCATCACCAAGGTCTTCCCGACCCGTTCGCACACCGTGGCGGCACAGGGTGGCATCGCCGCCAGCCTCGGCAACAATTCGCCGGACCACTGGACCTGGCACATGTACGACACCGTCAAGGGGTCTGACTGGCTGGGCGACCAGGATGCCATCGAATACATGGTGCGCGAGGCTCCGGCCGCGGTCTACGAACTGGAACACGCGGGTGTCCCGTTCAGCCGCAACCCCGAAGGCACGATCTACCAGCGTCCGTTCGGCGGTCACATGCAGAACATG…	Saro_1746	GCF_000013325.1
2|4|0	1	SALA_RS15425_Alpha_Sphingopyxis_alaskensis_RB2256	SALA_RS15425	succinate dehydrogenase flavoprotein subunit	Sphingopyxis alaskensis RB2256	Alphaproteobacteria	MTEAYKIIDHIYDTVVVGAGGSGLRATMGSAEAGLKTACITKVFPTRSHTVAAQGGIAASLGNNSPDHWQWHMYDTVKGSDWLGDQDAIEYMVREAPAAVYELEHAGVPFSRNADGTIYQRPFGGHMQNMGEGPPVQRTCAAADRTGHAMLHALYQQSLKYDADFFIEYFALDLIMENGANGPECRGVIALCMEDGSIHRFRSQAVVLATGGYGRCYFTATSAHTCTGDGGGMVLRAGLPLQDMEFVQFHPTGIYGAGVLITEGARGEGGYLTNSEGERFMERYAPSAKDLASRDVVSRSMALEIREGRGVGPDADHIYLHLDHIDPAVLAERLPGITESGKIFAGVDLTRQPLPVVPTVHYNMGGIPCNYHGEVVTLGKDGPDTVVPGLFAVGEAACV…	ATGACCGAAGCCTACAAGATCATCGATCATATCTATGACACGGTCGTCGTCGGCGCGGGCGGCTCGGGCCTGCGCGCGACGATGGGCAGCGCCGAGGCGGGGCTGAAGACCGCCTGCATCACCAAGGTGTTCCCGACGCGCAGCCACACCGTCGCGGCCCAGGGCGGCATCGCCGCCAGCCTCGGCAACAATTCGCCCGACCATTGGCAATGGCACATGTACGATACCGTCAAGGGCTCCGACTGGCTCGGCGACCAGGACGCGATCGAATATATGGTGCGCGAGGCGCCCGCCGCAGTCTACGAACTCGAACATGCGGGCGTTCCGTTCAGCCGCAACGCCGACGGCACCATCTATCAGCGCCCGTTCGGCGGCCATATGCAGAATATGGGCGAAGGC…	Sala_3032	GCF_000013985.1
2|4|0	1	WYH_RS01290_Alpha_Altererythrobacter_atlanticus	WYH_RS01290	succinate dehydrogenase flavoprotein subunit	Altererythrobacter atlanticus	Alphaproteobacteria	MSDASTQPAYKIIDHTYDTVVVGAGGSGLRATMGSAEAGLKTACITKVFPTRSHTVAAQGGIAASLGNNTPDHWQWHMYDTVKGSDWLGDQDAIEYMVREAPHAVYELEHAGVPFSRNQDGTIYQRPFGGHMQNMGEGPPVQRTCAAADRTGHAMLHALYQQSLKYDADFFIEYFAIDLIMNNGKCVGVIAICLDDGSIHRFRAQAVVLATGGYGRTYFTCTSAHTCTGDGGGMVLRAGLPLQDMEFVQFHPTGIYGAGVLITEGARGEGGYLTNSEGERFMERYAPSAKDLASRDVVSRSMALEIREGRGVGDHQDHIYLHLDHIDPKVLAERLPGITESGKIFAGVDLTRQPLPVVPTVHYNMGGIPTNYHGEVVTIGADGNPETVVPGLFAVGEAA…	ATGTCTGACGCATCGACCCAGCCTGCCTACAAGATCATCGACCATACTTACGACACGGTCGTGGTGGGTGCCGGCGGTTCCGGCCTGCGCGCCACTATGGGCAGCGCCGAAGCCGGGCTGAAGACGGCCTGCATCACCAAGGTTTTCCCGACTCGCAGCCACACGGTCGCCGCGCAGGGCGGCATCGCCGCCAGCCTCGGCAACAACACGCCCGATCACTGGCAATGGCACATGTACGATACCGTGAAGGGTTCGGACTGGCTGGGCGATCAGGACGCGATCGAATATATGGTGCGCGAAGCGCCGCATGCGGTTTACGAACTGGAACATGCCGGCGTGCCCTTCAGCCGCAACCAGGACGGCACGATCTACCAGCGGCCATTTGGCGGCCACATGCAG…	WYH_00266	GCF_001008165.2
0|4|2	1	MMEL_RS0115525_Alpha_Citromicrobium_bathyomarinum_JL354	MMEL_RS0115525	succinate dehydrogenase flavoprotein subunit	Citromicrobium bathyomarinum JL354	Alphaproteobacteria	MATDTHTTTAQPGKASEAYPIIDHDFDVVVVGAGGSGLRATMGAAEAGFKTANISKVFPTRSHTVAAQGGIAASLGNNTPDHWTWHMYDTVKGSDWLGDQDAIEYLAREAPQAVYELEHAGVPFSRNKDGTIYQRPFGGHMQNMGEGPPVQRTCAAADRTGHAMLHALYQQSLKYDADFFIEYFAIDLIMTGEGANRRCVGVIAMCLDDGTIHRFRAHAVVLATGGYGRCYYTATSAHTCTGDGGGMVLRAGLPLQDMEFVQFHPTGIYGAGVLITEGARGEGGYLTNSEGERFMERYAPSAKDLASRDVVSRSMALEMREGRGVGKDGDHIYLHLDHIDPKVLAERLPGITESGKIFAGVDLTREPLPVTPTVHYNMGGIPTNYHGEVVTIGPDGNPD…	ATGGCGACCGATACCCACACGACCACCGCACAGCCCGGCAAGGCGAGCGAAGCCTATCCGATCATCGACCATGATTTCGACGTGGTCGTCGTCGGCGCGGGCGGTTCGGGCCTGCGCGCGACGATGGGCGCGGCAGAGGCCGGCTTCAAGACCGCGAACATCTCCAAGGTCTTCCCCACGCGTTCGCACACCGTGGCGGCGCAAGGCGGGATCGCCGCGTCGCTGGGCAACAACACGCCCGACCACTGGACCTGGCACATGTACGACACCGTGAAGGGGTCTGACTGGCTGGGCGACCAGGACGCGATCGAATATCTCGCACGCGAAGCTCCGCAGGCGGTGTACGAGCTGGAGCACGCGGGCGTGCCGTTCAGCCGCAACAAGGACGGCACGATCTAC…	-	GCF_000176355.1
0|4|2	1	G524_RS0101720_Alpha_Porphyrobacter_cryptus_DSM_12079	G524_RS0101720	succinate dehydrogenase flavoprotein subunit	Porphyrobacter cryptus DSM 12079	Alphaproteobacteria	MADAVFGNGGAPHLQGAYTIIDHTYDVVVVGAGGSGLRATMGAAEAGLKTANISKVFPTRSHTVAAQGGIAASLGNNSPDHWTWHMYDTVKGSDWLGDQDAIEYLAREAPAAVYELEHAGVPFSRNPDGTIYQRPFGGHMQNMGAGPPVQRTCAAADRTGHAMLHALYQQSLKYDADFFIEYFALDLIMSERDGERRCVGVMAMCLDDGTIHRFRAQAVVLATGGYGRCYYTATSAHTCTGDGGGMVLRAGLPLQDMEFVQFHPTGIYGAGVLITEGARGEGGYLTNSEGERFMERYAPSAKDLASRDVVSRSMALEIREGRGVGPEKDHIYLHLDHIDPKVLAERLPGITESGKIFAGVDLTKQPLPVTPTVHYNMGGIPCNYHGQVVTIGPDGNPDH…	ATGGCCGATGCAGTATTCGGCAACGGCGGCGCCCCGCATCTTCAGGGCGCCTATACCATCATCGATCACACCTATGATGTGGTGGTGGTGGGCGCGGGCGGCTCGGGCCTGCGCGCCACCATGGGCGCGGCCGAGGCGGGGCTGAAGACCGCCAATATCTCCAAGGTCTTCCCCACCCGCTCGCACACCGTGGCGGCGCAGGGCGGGATCGCCGCGTCGCTCGGCAACAATTCGCCCGATCACTGGACCTGGCACATGTACGACACCGTCAAGGGGTCGGACTGGCTGGGCGATCAGGACGCGATCGAATATCTTGCGCGTGAGGCCCCGGCGGCGGTCTATGAGCTTGAGCACGCCGGCGTGCCCTTCAGCCGCAATCCCGATGGCACGATCTACCAG…	-	GCF_000422985.1
0|4|2	1	EL2594_RS07075_Alpha_Erythrobacter_litoralis_HTCC2594	EL2594_RS07075	succinate dehydrogenase flavoprotein subunit	Erythrobacter litoralis HTCC2594	Alphaproteobacteria	MATDTNAAPAYQIIDHTFDVVVVGAGGSGLRATMGAAEAGLKTANISKVFPTRSHTVAAQGGIAASLGNNTPDHWSWHMYDTVKGADWLGDQDAIEYLAREAPAAVYELEHAGVPFSRNEDGTIYQRPFGGHMQNMGEGPPVQRTCAAADRTGHAMLHALYQQSLKYDADFFIEYFALDLIMEDTPEGKKCRGVIAMCLDDGTIHRFKAHAVVLATGGYGRCYYTATSAHTCTGDGGGMVLRAGLPLQDMEFVQFHPTGIYGAGVLITEGARGEGGYLTNSEGERFMERYAPSAKDLASRDVVSRSMALEMREGRGVGEDGDHIYLHLDHIDPKVLAERLPGITESGKIFAGVDLTRQPLPVTPTVHYNMGGIPCNYHGQVVAGKAGDPDAVVPGLYAV…	ATGGCGACCGACACTAACGCTGCCCCCGCTTACCAGATTATCGACCACACCTTCGATGTCGTCGTCGTCGGCGCAGGCGGCTCGGGCCTGCGCGCCACCATGGGTGCCGCCGAGGCCGGGCTGAAAACCGCCAATATCTCCAAGGTCTTTCCGACCCGCTCGCACACCGTCGCGGCTCAGGGCGGCATCGCCGCATCGCTCGGCAACAACACGCCCGATCATTGGTCGTGGCACATGTACGACACCGTGAAGGGTGCCGACTGGCTGGGCGACCAGGACGCGATCGAATATCTGGCGCGCGAGGCTCCGGCCGCGGTTTATGAGCTCGAACACGCAGGCGTACCCTTCAGCCGCAACGAAGATGGGACGATTTACCAGCGCCCGTTCGGCGGCCACATG…	ELI_07155	GCF_000013005.1
2|4|0	1	BUQ90_RS10545_Alpha_Sphingorhabdus_marina_DSM_22363	BUQ90_RS10545	succinate dehydrogenase flavoprotein subunit	Sphingorhabdus marina DSM 22363	Alphaproteobacteria	MPEDTKNENTQPAYKIIDHTFDCVVVGAGGSGLRATMGAAEAGLKTACITKVFPTRSHTVAAQGGIAASLGNNSPDHWSWHMYDTVKGSDWLGDQDAIEYLVREAPQAVYELEHAGVPFSRNEDGTIYQRPFGGHMQNMGEGPPVQRTCAAADRTGHAMLHALYQQSLKYDADFFIEYFAVDLIMEDGPDGPECRGVIAICMEDGSIHRFRSHSVVLATGGSGRTYYSCTSAHTCTGDGGGMALRAGLALQDMEFVQFHPTGIYGAGVLITEGARGEGGYLTNSEGERFMERYAPSAKDLASRDVVSRSMASEIKEGRGVGKDADHIFLHLDHIDPNVLAERLPGITESGKIFAGVDLTREPLPVTPTVHYNMGGIPCNYHGEVVMPTKDDPDHVVPGL…	ATGCCAGAAGATACAAAAAACGAAAACACACAGCCTGCCTACAAGATTATCGATCACACATTTGACTGTGTCGTAGTCGGCGCCGGCGGTTCGGGCCTGCGGGCCACCATGGGAGCTGCGGAAGCGGGCCTGAAGACGGCCTGTATCACCAAGGTTTTTCCGACGCGTTCGCATACCGTTGCCGCACAGGGCGGCATCGCTGCATCGCTGGGCAATAACAGCCCTGATCACTGGTCCTGGCACATGTATGACACAGTCAAGGGCAGCGACTGGCTCGGCGATCAGGATGCGATCGAATATCTCGTCCGTGAAGCACCCCAGGCCGTCTATGAACTGGAACATGCCGGTGTGCCTTTCTCCCGTAACGAAGATGGCACGATTTATCAGCGGCCCTTTGGC…	SAMN02745824_2100	GCF_900128895.1
2|4|0	1	SPHFLASMR4Y_RS03015_Alpha_Sphingorhabdus_flavimaris	SPHFLASMR4Y_RS03015	succinate dehydrogenase flavoprotein subunit	Sphingorhabdus flavimaris	Alphaproteobacteria	MTDTSTQPAYKIIDHTYDTVVVGAGGSGLRATMGAAESGLKTACITKVFPTRSHTVAAQGGIAASLGNNTPDHWQWHMYDTVKGSDWLGDQDAIEYLVREAPQAVYELEHAGVPFSRNEDGTIYQRPFGGHMQNMGEGPPVQRTCAAADRTGHAMLHALYQQSLKYDADFFIEYFAIDLIMEDGECRGVIAICMEDGSIHRFRSHAVVLATGGSGRCYFSATSAHTCTGDGGGMVLRAGLPLQDMEFVQFHPTGIYGAGVLITEGARGEGGYLTNSEGERFMERYAPSAKDLASRDVVSRCMATEIREGRGVGPEKDHIYLHLDHIAPEVLAERLPGITETGKIFAGVDLTREALPVVPTVHYNMGGIPCNYHGEVINPTADDPDAIVEGLYAVGEAAC…	ATGACTGATACTTCCACCCAGCCTGCTTACAAGATCATCGATCACACTTATGACACCGTGGTTGTCGGTGCCGGCGGATCCGGCCTTCGCGCAACCATGGGCGCGGCGGAATCCGGCCTGAAAACGGCCTGCATCACCAAGGTCTTCCCGACCCGCTCGCACACGGTTGCGGCGCAGGGCGGGATTGCCGCATCGCTGGGCAATAACACGCCCGATCACTGGCAGTGGCATATGTATGACACGGTCAAGGGCTCCGACTGGCTCGGTGACCAGGACGCGATCGAATATCTGGTGCGCGAAGCACCGCAGGCGGTCTACGAACTGGAACATGCCGGCGTGCCATTCTCGCGCAACGAGGACGGCACCATCTACCAGCGCCCGTTCGGCGGTCATATGCAG…	SPHFLASMR4Y_00612	GCF_002218195.1
0|4|2	1	SWIT_RS06640_Alpha_Sphingomonas_wittichii_RW1	SWIT_RS06640	succinate dehydrogenase flavoprotein subunit	Sphingomonas wittichii RW1	Alphaproteobacteria	MSEAYKIVDHLYDAVVVGAGGSGLRATMGAAGAGLKTACITKVFPTRSHTVAAQGGIAASLGNMGPDHWTWHMYDTVKGSDWLGDQDAIEYMVREAPAAVIELEHAGVPFSRTEEGKIYQRPFGGHMQNMGAGPPVQRTCAAADRTGHAMLHALYQQSLKYDADFYIEYFALDLIMEDGACKGVIALCMEDGSIHRFRSQAVVLATGGSGRTYFSATSAHTCTGDGGGMVLRAGLPLQDMEFVQFHPTGIYGAGVLITEGARGEGGYLTNSQGERFMERYAPSAKDLASRDVVSRSMAMEMREGRGVGKNGDYIYLHLDHIDPKVLAERLPGITETGKIFAGVDLTRQPLPVTPTVHYNMGGVPCNYHGEVVTLKDGNPDAVVPGLFAVGEAACVSVHG…	ATGTCCGAGGCATATAAGATCGTCGACCACCTCTATGACGCGGTGGTCGTGGGCGCGGGCGGCTCCGGCCTTCGCGCCACCATGGGCGCGGCGGGCGCCGGCCTCAAGACGGCCTGCATCACCAAGGTGTTCCCGACCCGCAGCCACACCGTCGCGGCGCAGGGCGGCATCGCCGCCTCGCTCGGCAATATGGGCCCGGATCACTGGACCTGGCACATGTACGACACCGTCAAGGGGTCGGACTGGCTCGGCGACCAGGACGCCATCGAATATATGGTGCGCGAGGCGCCGGCCGCGGTGATCGAGCTCGAACATGCGGGCGTGCCGTTCAGCCGCACCGAAGAGGGCAAGATCTACCAGCGCCCGTTCGGCGGCCACATGCAGAACATGGGCGCCGGC…	Swit_1310	GCF_000016765.1
2|4|0	1	SJA_RS05040_Alpha_Sphingobium_japonicum_UT26S	SJA_RS05040	succinate dehydrogenase flavoprotein subunit	Sphingobium japonicum UT26S	Alphaproteobacteria	MSEAYKIIDHTYDTVVVGAGGSGLRATMGSAEAGLKTACITKLFPTRSHTVAAQGGIAASLGNNSPDHWTWHMYDTVKGSDWLGDQDAIEYMVREAPAAVIELEHAGVPFSRNDNGTIYQRPFGGHMQNMGAGPPVQRTCAAADRTGHAMLHALYQQSLKYDADFYIEYFAIDLIMEDGPNGKECRGVIAICMEDGSIHRFRSHAVVLATGGYGRAYFSATSAHSCTGDGGGMVLRAGLPLQDLEFVQFHPTGIYGAGVLITEGARGEGGYLTNSEGERFMERYAPSAKDLASRDVVSRSMAMEMREGRGVGPNKDHIYLHLDHIDPKVLAERLPGITESGKIFAGVDLTRQPLPVTPTVHYNMGGIPCNYHGQVVTKVGDDPEVVVPGLYAVGEAACV…	ATGAGCGAAGCCTACAAGATCATCGACCACACCTATGACACGGTCGTCGTGGGCGCCGGCGGCTCCGGCCTGCGCGCCACCATGGGCAGCGCGGAGGCGGGCCTGAAGACCGCCTGCATCACCAAGCTGTTCCCGACCCGCAGCCACACCGTGGCGGCGCAGGGCGGCATCGCGGCTTCGCTGGGCAACAATTCGCCCGACCACTGGACCTGGCACATGTACGACACCGTCAAGGGGTCGGACTGGCTGGGCGACCAGGACGCGATCGAATATATGGTGCGCGAGGCGCCGGCCGCCGTGATCGAGCTGGAACATGCGGGCGTGCCGTTCAGCCGCAACGACAACGGCACCATCTACCAGCGTCCGTTCGGCGGCCACATGCAGAATATGGGCGCCGGC…	SJA_C1-10730	GCF_000091125.1
1|0|4|2	1	B150_RS0118125_Alpha_Kordiimonas_gwangyangensis_DSM_19435_JCM_12864	B150_RS0118125	succinate dehydrogenase flavoprotein subunit	Kordiimonas gwangyangensis DSM 19435 = JCM 12864	Alphaproteobacteria	MTSAYPITVHTYDAVVVGAGGSGLRATMGIAEAGLKTACITKVFPTRSHTVAAQGGIAASLGNMGPDKWQWHMYDTVKGSDWLGDQDAIEYMVRQAPAAVYELEHYGVPFSRTEEGKIYQRAFGGMTTEFGEGPAAQRTCAAADRTGHAMLHGLYQQSLKYDSDFYIEYFAIDLIMEGGECRGVIAMNMEDGSIHAFRAQAVVLATGGYGRAYFSATSAHTCTGDGGGMALRAGIGLQDLEFVQFHPTGIYGAGVLITEGARGEGGILINSEGERFMERYAPSAKDLASRDVVSRSISNEIREGRGVGPNKDHMFLHLDHLDPALLAERLPGISESAKVFAGVDVTKEPIPIIPTVHYNMGGIPTNYHGEVINPTKKDPDATVKGLYAVGEAACVSVHG…	ATGACGAGCGCTTATCCCATTACCGTACACACTTATGATGCCGTAGTTGTCGGCGCTGGCGGCTCCGGCCTGCGCGCCACCATGGGCATCGCCGAAGCAGGCCTCAAGACCGCCTGTATCACCAAGGTATTTCCAACCCGTTCGCACACTGTTGCGGCGCAGGGTGGTATTGCAGCCTCCCTTGGCAACATGGGCCCTGATAAATGGCAGTGGCACATGTATGACACCGTCAAGGGCTCCGACTGGCTTGGTGACCAAGACGCGATTGAATATATGGTGCGTCAGGCACCGGCTGCCGTTTACGAGCTTGAGCACTATGGTGTGCCATTCTCCCGTACGGAAGAAGGCAAGATCTACCAGCGTGCGTTTGGCGGCATGACCACCGAGTTCGGTGAAGGC…	-	GCF_000375545.1
1|0|4|2	1	G566_RS0101595_Alpha_Sandarakinorhabdus_limnophila_DSM_17366	G566_RS0101595	succinate dehydrogenase flavoprotein subunit	Sandarakinorhabdus limnophila DSM 17366	Alphaproteobacteria	MPEAYQIIDHVYDAVVVGAGGSGLRAAMGIAEAGLKTACITKVFPTRSHTVAAQGGIAAALGNMGPDHWTWHMYDTVKGSDWLGDQDAIEYLCKEAPAAVYELEHFGVPFSRTEAGRIYQRPFGGMMQNMGSGPPAQRTCAAADRTGHAMLHALYQQSLKYSTDFYIEYFAIDLIMVNGECKGVIAINMEDGSIHRFRSHQTVLATGGYGRCYFSATSAHTSTGDGGGMAIRAGVAMQDMEFVQFHPTGIYGAGVLITEGARGEGGYLTNSQGERFMERYAPSAKDLASRDVVSRSMAMEIREGRGVGAEGDHIHLHLNHIDSAVLAQRLPGISETAKVFAGVDVTKAPIPVVPTVHYNMGGIPTNYHGEVVTLKDGNPDSVVPGLFAVGEAACVSVHG…	GTGCCTGAAGCCTATCAGATTATCGATCATGTTTACGACGCTGTTGTGGTGGGAGCCGGCGGCTCCGGCTTGCGTGCTGCCATGGGCATTGCCGAAGCCGGGCTGAAAACTGCCTGCATCACCAAGGTCTTCCCCACCCGCAGCCACACCGTTGCCGCGCAGGGCGGCATTGCGGCCGCGCTCGGCAACATGGGCCCGGATCACTGGACCTGGCACATGTATGACACGGTGAAGGGCAGCGATTGGCTGGGCGATCAGGACGCGATTGAGTATCTGTGCAAGGAAGCCCCGGCCGCGGTTTACGAGCTGGAGCATTTCGGCGTGCCGTTCAGCCGCACCGAGGCCGGTCGGATCTATCAGCGCCCGTTCGGCGGCATGATGCAGAACATGGGCAGCGGC…	-	GCF_000420765.1
0|4|2	1	C725_RS02620_Alpha_Pacificimonas_flava	C725_RS02620	succinate dehydrogenase flavoprotein subunit	Pacificimonas flava	Alphaproteobacteria	MSDAYEIIDHTYDAVVVGAGGSGLRATMGIAETGLKTACITKVFPTRSHTVAAQGGIAASLGNMGPDHWTWHMFDTVKGSDWLGDQDAIEYLCREAPAAVYELEHFGVPFSRTPEGKIYQRAFGGMTQNMGEGPAAQRTCAAADRTGHAMLHALYQQSLRFDADFFIEFFALDLIMDEDGACRGVIAMEMETGKIHRFRAHNTVLATGGYGRAYFSATSAHTCTGDGGGMVLRAGLPMQDMEFVQFHPTGIYGAGVLITEGARGEGGYLTNSEGERFMERYAPSAKDLASRDVVSRSMAMEMREGRGVGKEGDHIFLHLDHIEPDILHERLPGISETAKIFAGVDVTKAPIPVTPTVHYNMGGIPTNYHGEVVTKRDGDPDAIVPGLFAVGEAGCVSVH…	ATGAGCGACGCTTACGAGATCATCGATCATACCTATGATGCCGTGGTTGTCGGCGCGGGCGGTTCCGGCCTGCGCGCAACCATGGGGATCGCGGAAACCGGGCTGAAGACGGCCTGCATTACGAAGGTGTTTCCAACGCGTTCGCACACGGTTGCCGCGCAGGGCGGGATCGCCGCCTCCCTCGGCAATATGGGACCGGACCATTGGACTTGGCACATGTTCGATACCGTGAAGGGATCGGACTGGCTGGGCGATCAGGATGCCATCGAATATCTGTGCCGCGAGGCGCCGGCCGCGGTCTACGAGCTGGAACATTTCGGCGTGCCGTTCAGCCGCACGCCCGAGGGCAAGATCTACCAGCGCGCCTTTGGCGGCATGACCCAGAACATGGGTGAGGGG…	C725_0527	GCF_000342165.1
1|0|4|2	1	OCH7691_RS01250_Alpha_Oceanibacterium_hippocampi	OCH7691_RS01250	succinate dehydrogenase flavoprotein subunit	Oceanibacterium hippocampi	Alphaproteobacteria	MPASYPIHEHKYDVVVVGAGGAGLRATMGMAQAGLKTACVTKVFPTRSHTVAAQGGISASLGNMGEDNWRWHMYDTVKGSDWLGDQDAIEYMCREAPAAVLELEHFGVPFSRTPEGKIYQRAFGGMTTNFGEGQAQRTCAAADRTGHAMLHTLYGQSLKHESTFYIEYIALDLIMDDEGACRGVLAWCLDDGSLHLFRSHMVVLATGGYGRCFFSCTSAHTCTGDGGGMVLRAGLPLQDMEFTQFHPTGIYGSGCLITEGSRGEGGYLLNSEGERFMERYAPSAKDLASRDVVSRAMTLEIREGRGVGPKKDHIYLHLDHLDPAILHERLPGISESAKIFAGVDVTKQPIPVLPTVHYNMGGIPTNYHGEVIAPRDGDTDAVVPGLMAVGEAACVSVHG…	ATGCCCGCAAGCTATCCGATTCATGAGCACAAGTACGACGTCGTGGTCGTCGGCGCCGGCGGCGCCGGCCTTCGCGCGACCATGGGCATGGCCCAGGCCGGCCTCAAGACGGCCTGCGTGACGAAGGTCTTCCCGACGCGAAGCCACACCGTCGCCGCCCAGGGCGGCATCTCGGCCTCGCTCGGCAACATGGGCGAGGACAACTGGCGCTGGCACATGTACGACACCGTCAAGGGGTCGGACTGGCTCGGCGACCAGGATGCGATCGAGTACATGTGCCGCGAGGCGCCGGCCGCGGTGCTCGAGCTCGAGCATTTCGGCGTCCCCTTCAGCCGCACGCCGGAAGGCAAGATCTACCAGCGCGCCTTCGGCGGCATGACGACCAATTTCGGCGAGGGC…	OCH7691_00252	GCF_900172325.1
1|0|4|2	1	JCM23214_RS00415_Alpha_Sneathiella_glossodoripedis_JCM_23214	JCM23214_RS00415	succinate dehydrogenase flavoprotein subunit	Sneathiella glossodoripedis JCM 23214	Alphaproteobacteria	MSEAYPIIEHEYDVVVVGAGGAGLRATMGMAQAGLKTAAVTKVFPTRSHTVAAQGGISASLGNMGEDNWQWHMYDTVKGSDWLGDQDAIEYMCREAPKAVLELEQFGMPFSRTEEGKIYQRAFGGMTTQFGEGPAAQRTCAAADRTGHAMLHTLYSQSLKYDTDFYIEYFALDLIMDKDGACKGVLCLCLEDGTLHLFRSHMVVLATGGFGRAYFSCTSAHTCTGDGGGMVLRAGLPLQDMEFTQFHPTGIYGAGCLITEGVRGEGGYLVNGEGERFMERYAPSAKDLASRDVVSRSMTMEIREGRGVGSRKDHIYLHLDHLDQAMIEERLPGISESARIFAGVDVNKEPIPVIPTVHYNMGGIPTNYHGEVVDLKGDNPDAIVPGLMAVGEAACVSVH…	ATGTCTGAAGCTTATCCAATTATTGAACACGAATATGACGTGGTGGTTGTTGGCGCCGGCGGCGCAGGCCTCCGCGCAACGATGGGAATGGCGCAGGCTGGATTGAAAACAGCCGCAGTCACTAAAGTTTTCCCGACACGCTCTCACACGGTTGCTGCGCAGGGTGGTATTTCTGCATCTCTCGGCAATATGGGTGAAGATAACTGGCAATGGCATATGTATGACACAGTCAAGGGATCTGACTGGCTGGGTGATCAGGATGCAATTGAATATATGTGCCGTGAAGCTCCTAAAGCAGTTTTGGAGCTGGAGCAGTTCGGTATGCCGTTTTCCCGGACTGAAGAGGGCAAGATTTATCAGCGCGCTTTTGGTGGAATGACCACGCAATTTGGCGAAGGC…	-	GCF_000616095.1
2|4|0|1	1	L338_RS11215_Alpha_Euryhalocaulis_caribicus	L338_RS11215	succinate dehydrogenase flavoprotein subunit	Euryhalocaulis caribicus	Alphaproteobacteria	MAAYDWIDHEYDVVVVGAGGSGLRAAVGAAQAGLKTACLTKVFPTRSHTVAAQGGIAASLGNMGEDDWRWHMYDTVKGSDWLGDQDSIEYLCRHAPEAVYELEHWGVPFSRTEEGKIYQRAFGGMTKNYGGDSVQRTCAAADRTGHAMLHTMYGQSLKHDVDFFIECIALDLIMDEDGACRGVTMWNLDDGTLHRFRAHQVVLATGGYGRSYFSCTSAHICTGDGNGMAARAGLPLQDMEFVQFHPTGIYGAGVLITEGVRGEGGFLTNSEGERFMERYAPNAKDLASRDVVSRAMTMEIREGRGVGKDADHIHLNLSHLDPDIIHKRLPGISESARVFAGVDVTKEPIPVLPTVHYNMGGIPTNYHGEVLKPTEAEPDATVPGLMAVGEAACVSVHGA…	ATGGCTGCTTACGACTGGATCGATCACGAATATGACGTCGTCGTTGTCGGCGCCGGGGGCTCGGGCCTCCGCGCGGCGGTCGGCGCGGCGCAGGCGGGCCTGAAAACGGCGTGCCTGACCAAGGTTTTCCCGACGCGCTCGCACACCGTGGCGGCGCAAGGCGGCATCGCGGCCAGCCTCGGCAATATGGGCGAGGATGACTGGCGCTGGCACATGTACGACACCGTGAAGGGGTCGGACTGGCTGGGCGACCAGGACTCCATCGAATATCTCTGCCGCCATGCGCCGGAAGCGGTGTACGAGCTGGAGCACTGGGGCGTGCCCTTCTCCCGCACCGAGGAAGGCAAGATCTATCAGCGCGCCTTTGGCGGCATGACCAAGAATTACGGCGGCGACTCG…	OO22_RS11215	GCF_000412185.1
2|4|0|1	1	G405_RS0106355_Alpha_Oceanicaulis_alexandrii_DSM_11625	G405_RS0106355	succinate dehydrogenase flavoprotein subunit	Oceanicaulis alexandrii DSM 11625	Alphaproteobacteria	MSAYEWIDHTFDVVVVGAGGSGLRAALGAAQEGLKTACISKVFPTRSHTVAAQGGISASLGNMGEDDWRWHMYDTVKGSDWLGDQDSIEYLCRHAPKAVYELEHWGVPFSRTEDGKIYQRAFGGMTKNFGEGPVQRTCAAADRTGHAILHTLYGQSLRHATEFFIEYFVLDLIMDDDGACVGVTAWKLDDGTLHRFRAQKTILATGGYGRAYFSATSAHTCTGDGNAMVLRAGLPLQDMEFVQFHPTGIYGAGCLITEGARGEGGYLTNSKGERFMERYAPSAKDLASRDVVSRSMTMEIREGRGVGEHGDHIHLHLDHLDPAILAQRLPGISESAKIFAGVDVTKEPIPVIPTVHYNMGGIPTNYHGEVLTKVGGDPDKVVKGLMAVGEAACVSVHGA…	ATGTCCGCATATGAATGGATTGATCACACTTTCGACGTCGTCGTGGTCGGCGCAGGCGGGTCCGGCCTGCGTGCGGCGCTCGGCGCGGCGCAGGAAGGTCTGAAGACCGCCTGCATCTCGAAAGTGTTTCCCACCCGCTCGCACACCGTTGCGGCCCAGGGCGGCATCTCCGCCTCGCTCGGCAATATGGGTGAAGATGACTGGCGCTGGCACATGTATGACACCGTCAAGGGGTCAGACTGGCTGGGCGATCAGGATTCCATCGAATATCTGTGCCGCCACGCGCCGAAAGCCGTGTACGAGCTTGAGCACTGGGGCGTGCCCTTCTCGCGCACCGAAGACGGCAAGATCTATCAGCGCGCCTTTGGCGGCATGACCAAGAATTTCGGCGAAGGCCCG…	-	GCF_000420265.1
1|0|4|2	1	H151_RS0103590_Alpha_Woodsholea_maritima_DSM_17123	H151_RS0103590	succinate dehydrogenase flavoprotein subunit	Woodsholea maritima DSM 17123	Alphaproteobacteria	MAAYEWIDHTFDVVVVGAGGSGLRAALGAAQAGLKTACISKVFPTRSHTVAAQGGISASLGNMGEDDWRWHMFDTVKGSDWLGDQDSIEYLCRNAPAAVYELEHWGVPFSRTEEGKIYQRAFGGMTKNFGEGGPVQRTCAAADRTGHAILHTLYGQSLRHSTEFFIEYFALDLIMDEEGACRGVTAWKLDDGTLHRFRAQKVILATGGYGRAYFSATSAHTCTGDGNAMVLRAGLPLQDMEFVQFHPTGIYGAGCLITEGARGEGGYLTNSEGERFMERYAPSAKDLASRDVVSRSMTIEIREGRGVGANKDHIHLHLDHLDPAILHQRLPGISESARIFAGVDVTKEPIPVLPTVHYNMGGIPTNFHGEVLTKVGGDPDHVVPGLMAVGEAACVSVHG…	ATGGCTGCATATGAATGGATTGACCACACCTTTGATGTTGTCGTGGTCGGGGCCGGGGGTTCTGGTTTGCGCGCGGCTTTGGGCGCAGCGCAGGCGGGCTTGAAGACGGCGTGTATTTCCAAGGTTTTCCCAACGCGCTCTCACACCGTTGCTGCGCAGGGCGGGATTTCCGCCTCTCTGGGCAATATGGGTGAGGATGACTGGCGCTGGCATATGTTTGACACCGTGAAGGGGTCAGATTGGCTGGGCGATCAGGATTCGATTGAATATCTGTGCCGCAATGCACCGGCCGCGGTGTATGAGCTGGAACACTGGGGTGTGCCTTTCTCTCGGACCGAGGAAGGTAAGATCTACCAGCGGGCTTTCGGCGGCATGACCAAAAACTTTGGTGAAGGTGGC…	-	GCF_000382325.1
1|0|4|2	1	MMAR10_RS14670_Alpha_Maricaulis_maris_MCS10	MMAR10_RS14670	succinate dehydrogenase flavoprotein subunit	Maricaulis maris MCS10	Alphaproteobacteria	MAEYKWIDHTYDVVVVGAGGSGLRAALGASQAGLKTACITKVFPTRSHTVAAQGGISASLGNMGEDDWRWHMYDTVKGSDWLGDQDAIEYLCREAPAAVYELEHWGVPFSRTEDGKIYQRAFGGMTKNYGEGPVQRTCAAADRTGHAILHTLYGQSVRNETEFFIEYFALDLIMDDDGVCRGITAWKLDDGTLHRFRAQTVVLATGGYGRAYFSATSAHTCTGDGNAMVLRAGLPLQDMEFVQFHPTGIYGAGCLITEGARGEGGYLTNSNGERFMERYAPSAKDLASRDVVSRSMTMEIREGRGVGANGDHIHLHLDHLDPDILGERLPGISESARVFAGVDVTKEPIPVLPTVHYNMGGIPTNYHGEVLTKVGGDADTVVPGLMAVGEAACVSVHGA…	ATGGCCGAATACAAATGGATCGATCACACCTATGACGTGGTCGTCGTGGGCGCCGGGGGCTCGGGCCTTCGTGCAGCGCTCGGAGCTTCCCAGGCCGGTCTGAAGACCGCCTGTATCACCAAGGTCTTCCCGACCCGCTCGCACACGGTTGCGGCCCAGGGCGGGATTTCCGCCTCGCTCGGAAACATGGGCGAGGATGACTGGCGCTGGCACATGTATGACACCGTCAAGGGGTCAGACTGGCTGGGCGACCAGGACGCCATTGAATACCTCTGCCGTGAAGCGCCGGCCGCCGTGTACGAGCTCGAGCACTGGGGCGTGCCCTTCTCGCGCACCGAAGACGGCAAGATCTATCAGCGCGCCTTTGGCGGCATGACCAAGAATTACGGCGAAGGCCCG…	Mmar10_2846	GCF_000014745.1
2|4|0|1	1	HBAL_RS01515_Alpha_Hirschia_baltica_ATCC_49814	HBAL_RS01515	succinate dehydrogenase flavoprotein subunit	Hirschia baltica ATCC 49814	Alphaproteobacteria	MSEYEWVDHTFDVVVVGAGGSGLRAALGAAQAGLKTACISKVFPTRSHTVAAQGGIAASLGNMEGGDDWRWHMYDTVKGSDWLGDQDSIEYLVRHAPDAVYELEHWGMPFSRTDKGEIYQRAFGGMTREYGNGPAQRTCAAADRTGHAMLHTLYGQSLKYDVEFFIEHFGMDLIMDDEGACRGVTTWQLDDGTMHRFRAQRVILATGGYGRSFFSCTSAHTCTGDGNAMVLRAGLPLQDMEFVQFHPTGIYGSGCLITEGARGEGGYLTNSQGERFMERYAPSAKDLASRDVVSRSMTMEIREGRGVGPEKDHIFLHLDHLDPDILAARLPGISESARVFAGVDVTKEPIPVIPTVHYNMGGIPTNYHGEVLTKKGDDPDAVVPGLMAVGEAACVSVHG…	ATGAGCGAATATGAATGGGTAGATCACACATTTGACGTTGTGGTTGTTGGTGCTGGTGGTTCTGGTTTGCGAGCTGCCCTTGGTGCTGCTCAAGCTGGATTGAAAACAGCGTGTATTTCTAAAGTGTTCCCAACACGTTCTCACACAGTTGCGGCTCAGGGTGGTATTGCTGCTTCTCTGGGTAACATGGAAGGCGGCGATGACTGGCGCTGGCACATGTATGACACTGTAAAAGGGTCTGACTGGCTGGGTGACCAAGATTCAATTGAATATCTTGTACGCCACGCACCAGATGCTGTGTATGAACTTGAGCATTGGGGAATGCCTTTCTCTCGGACTGATAAGGGTGAAATCTACCAACGTGCTTTTGGTGGAATGACGCGTGAATACGGGAATGGG…	Hbal_0303	GCF_000023785.1
2|4|0|1	1	HNE_RS16050_Alpha_Hyphomonas_neptunium_ATCC_15444	HNE_RS16050	succinate dehydrogenase flavoprotein subunit	Hyphomonas neptunium ATCC 15444	Alphaproteobacteria	MSSYNWIDHTYDVVVVGAGGSGLRAALGAAQAGLRTACITKVFPTRSHTVAAQGGIAASLGNMSDDSWQWHMYDTVKGSDWLGDQDAIEYLVRNAPDAVYELEHWGMPFSRTEEGKIYQRAFGGMTRNFGEGPVQRTCAAADRTGHAMLHTLYGQCVREETEFFIEYFALDLIMDDDGVCRGVTAWKLDDGTLHRFRAQKTILATGGYGRAYFSCTSAHTCTGDGNAMVLRAGLPLQDMEFVQFHPTGIYGSGCLITEGARGEGGYLTNSEGERFMERYAPSAKDLASRDVVSRAMTMEIRDGRGVGPEKDHIFLHLNHLAPETLHERLPGISETAKIFAGVDVTKEPIPVLPTVHYNMGGIPTNFHGEVLTKKNGDPDAVVPGLMAVGEAACVSVHGA…	ATGAGCAGCTATAACTGGATTGATCATACCTACGACGTGGTCGTGGTCGGCGCCGGCGGCTCCGGTCTCCGCGCAGCCCTTGGCGCCGCGCAGGCGGGCCTGCGCACGGCCTGTATCACCAAGGTCTTCCCCACCCGCTCCCACACCGTGGCAGCTCAGGGCGGCATCGCCGCCTCGCTCGGCAACATGTCCGACGACAGCTGGCAGTGGCACATGTACGACACCGTCAAGGGCTCCGACTGGCTCGGCGACCAGGACGCGATCGAATATCTCGTGCGCAACGCGCCTGACGCGGTTTACGAACTTGAGCATTGGGGCATGCCCTTCTCGCGCACCGAGGAAGGCAAGATCTACCAGCGCGCTTTCGGCGGCATGACCCGCAATTTCGGCGAAGGCCCC…	HNE_3245	GCF_000013025.1
2|4|0|1	1	F550_RS0112220_Alpha_Henriciella_marina_DSM_19595	F550_RS0112220	succinate dehydrogenase flavoprotein subunit	Henriciella marina DSM 19595	Alphaproteobacteria	MSDYKFVDHTYDVVVVGAGGSGLRAALGAAQAGLKTACISKVFPTRSHTVAAQGGIAASLGNMGPDDWRWHMYDTVKGSDWLGDQDSIEYLCREAPKAVYELEHWGMPFSRNEQGKIYQRPFGGHTTEYGEGPPVQRTCAAADRTGHAMLHTLYGQCVKEETEFFIEYFALDLIMDDEGACRGVTAWKLDDGTLHRFRAQKTILATGGYGRAFFSCTSAHTCTGDGNAMVLRAGLPLQDMEFIQFHPTGIYGAGCLITEGARGEGGYLTNSEGERFMERYAPSAKDLASRDVVARAMTVEIREGRGVGEGKDHIHLHLEHLPPETLAERLPGISETAKVFSGVDVTTEPIPVLPTVHYNMGGIPTNFHGEVLTKKGDNPDSVVQGLMAVGEAACVSVHG…	ATGTCTGACTACAAATTTGTCGATCACACCTATGATGTCGTCGTTGTCGGCGCTGGCGGCTCTGGCCTTCGTGCTGCGCTGGGCGCGGCGCAGGCAGGTCTGAAAACGGCATGTATCTCCAAGGTCTTCCCGACCCGCTCGCACACAGTTGCCGCGCAAGGCGGGATCGCCGCCTCGCTGGGCAATATGGGCCCGGACGACTGGCGCTGGCACATGTACGATACGGTCAAGGGTTCCGACTGGCTCGGCGACCAGGACTCCATCGAATACCTCTGCCGTGAAGCGCCAAAGGCAGTTTATGAGCTTGAGCACTGGGGCATGCCCTTCTCGCGCAATGAGCAGGGCAAGATCTATCAGCGCCCGTTCGGCGGCCACACGACCGAATACGGCGAAGGCCCG…	-	GCF_000376805.1
0|4|2	1	H142_RS0107955_Alpha_Robiginitomaculum_antarcticum_DSM_21748	H142_RS0107955	succinate dehydrogenase flavoprotein subunit	Robiginitomaculum antarcticum DSM 21748	Alphaproteobacteria	MSENSQQKWTDHTFDVVVVGAGGSGLRATLGAAQAGLKTACVTKVFPTRSHTVAAQGGIAASLGNMGPDEWQWHMYDTVKGSDWLGDQDSIEYLCREAPKAVYELEHWGMPFSRTEEGKIYQRPFGGMMQNMGQGPEAQRTCAAADRTGHAMLHTLYGQSLRYDAEFFIEYFALDLIIEDGECRGITAWKLDDGTLHRFRAQKVILATGGYGRVFFSATSAHTCTGDGNAMVLRAGLPVQDMEFIQFHPTGIYGAGCLITEGSRGEGGYLTNSEGERFMERYAPSAKDLASRDVVSRAMTLEIREGRGVGPEKDHIFLHLDHLDPAVLAERLPGISETARIFAGVDVTKEPIPVLPTCHYNMGGIQTNYHGEVVTKKGKNPDHVVPGLMAVGEAACVSV…	ATGAGCGAAAATTCGCAACAAAAATGGACCGACCATACATTTGACGTCGTCGTTGTTGGCGCGGGCGGCTCCGGCCTGCGCGCAACACTGGGCGCTGCCCAAGCGGGCCTTAAGACCGCCTGCGTCACTAAAGTCTTTCCAACCCGGTCCCACACCGTGGCCGCGCAGGGCGGCATCGCCGCCAGCCTCGGCAATATGGGCCCCGATGAGTGGCAGTGGCATATGTATGACACGGTTAAAGGCTCTGATTGGCTCGGCGACCAGGACTCAATCGAATATCTCTGCCGCGAAGCGCCCAAAGCCGTTTACGAACTTGAGCATTGGGGCATGCCCTTTTCGCGTACCGAAGAGGGCAAAATTTATCAGCGTCCATTCGGGGGCATGATGCAAAATATGGGT…	-	GCF_000365025.1
1|0|4|2	1	G523_RS0107735_Alpha_Ponticaulis_koreensis_DSM_19734	G523_RS0107735	succinate dehydrogenase flavoprotein subunit	Ponticaulis koreensis DSM 19734	Alphaproteobacteria	MTEYTWIDHTYDVVVVGAGGSGLRAALGSAEAGLKTACVTKVFPTRSHTVAAQGGIAASLKNMGPDDWRWHMFDTVKGSDWLGDQDAIEYLVREAPAAVYELEHYGVPFSRTEEGKIYQRPFGGHMQNYGEGPPVQRTCAAADRTGHAILHTLYGQCVKQDTEFFIEYFALDLIMDDDGVCRGITALKMDDGTFHRFRAQKVVLATGGYGRAYFSATSAHTCTGDGNAMVLRAGLPLQDMEFVQFHPTGIYGAGCLITEGARGEGGILRNSEGERFMERYAPNAKDLASRDVVSRCMAMEIREGRGVGPEKDHIYLHLDHLDPDVLAARLPGISESAAIFAGVDVTKEPIPVLPTVHYNMGGIQTNYHGQVLTLRDGDPDAVVEGLYAVGEAACVSVHG…	ATGACCGAATATACCTGGATTGATCACACTTATGACGTTGTCGTAGTGGGCGCTGGCGGCTCCGGCCTGCGCGCTGCACTCGGTAGCGCCGAAGCTGGCCTCAAAACAGCCTGTGTGACAAAAGTCTTCCCAACCCGTTCGCACACTGTTGCGGCGCAGGGCGGCATCGCTGCTTCCCTGAAGAATATGGGTCCGGACGACTGGCGCTGGCACATGTTTGACACCGTGAAGGGCTCTGACTGGCTCGGCGACCAGGACGCGATTGAATATCTCGTCCGTGAGGCGCCTGCAGCGGTTTACGAGCTTGAGCACTATGGTGTGCCATTCTCCCGTACCGAAGAAGGCAAGATCTACCAGCGTCCGTTCGGTGGCCACATGCAGAACTACGGTGAAGGGCCG…	-	GCF_000420665.1
2|4|0|1	1	PHZ_RS01155_Alpha_Phenylobacterium_zucineum_HLK1	PHZ_RS01155	succinate dehydrogenase flavoprotein subunit	Phenylobacterium zucineum HLK1	Alphaproteobacteria	MAAYEFIDHKFDVVVVGAGGSGLRAALGCAQAGLKTACITKVFPTRSHTVAAQGGISASLGNMGEDDWRWHMYDTVKGSDWLGDQDAIEYLCRNAPAAVYELEHWGVPFSRTADGKIYQRAFGGMTRNFGEAPIQRTCAAADRTGHAMLHTMYGQSLAHDTEFFIEFFALDLIMDEGVCRGVTAWKLDDGTLHRFQAQMVILATGGYGRAYFSCTSAHTCTGDGGGMALRAGLPLQDMEFVQFHPTGIYGAGCLITEGARGEGGYLTNSEGERFMERYAPTVKDLAPRDMVSRAMTIEIREGRGVGPNKDHIFLHLDHLDPKILAERLPGISESAKIFAGVDVTKEPIPVLPTVHYNMGGIPTNFYSEVVTKAGKNPDQVVPGLMAVGEAACVSVHGAN…	ATGGCCGCTTACGAATTCATCGACCACAAGTTCGACGTCGTCGTCGTCGGCGCCGGCGGCTCGGGCCTGCGGGCCGCGCTCGGCTGCGCCCAGGCGGGCCTGAAGACCGCCTGCATCACCAAGGTGTTCCCGACCCGCTCGCACACGGTCGCCGCCCAGGGCGGGATCTCCGCTTCGCTGGGCAACATGGGCGAGGACGACTGGCGCTGGCACATGTACGACACCGTCAAGGGGTCGGACTGGCTTGGCGACCAGGACGCCATCGAATACCTCTGCCGCAACGCGCCGGCGGCGGTGTACGAGCTCGAGCACTGGGGCGTCCCGTTCAGCCGCACGGCCGACGGCAAGATCTACCAGCGCGCCTTCGGCGGCATGACCCGCAACTTCGGCGAGGCCCCG…	PHZ_c0212	GCF_000017265.1
1|0|4|2	1	CC_3527_Alpha_Caulobacter_crescentus_CB15	CC_3527	succinate dehydrogenase flavoprotein subunit	Caulobacter crescentus CB15	Alphaproteobacteria	MMSAYKFIDHKFDVVVVGAGGSGLRAALGAAQAGLKTACITKVFPTRSHTVAAQGGISASLGNMGQDDWRWHMFDTVKGSDWLGDQDAIEYLTRNAPAAVYELEHWGVPFSRTPDGKIYQRAFGGMTKNFGEGPIQRTCAAADRTGHAMLHTMYGQSLAHDTEFFIEYFALDLIMDDGVCRGVTAWKLDDGTLHRFQAQMVILATGGYGRAYFSATSAHTCTGDGNAMALRAGLPLQDMEFVQFHPTGIYGAGCLITEGARGEGGYLTNSEGERFMERYAPTVKDLAPRDMVSRAMTIEIREGRGVGPNKDHIFLHLDHLDPKILAERLPGISETAKVFAGVDVTKAPIPVLPTVHYNMGGIPTNYHGEVVTKSGDNPDQVIPGLMAVGEAACVSVHGA…	TTGATGTCGGCCTACAAGTTCATCGATCACAAGTTTGACGTCGTCGTCGTCGGCGCCGGCGGTTCTGGCCTTCGCGCTGCGCTGGGCGCCGCCCAGGCCGGCCTTAAGACCGCCTGCATCACCAAGGTGTTCCCGACCCGCAGCCACACCGTGGCGGCGCAGGGCGGCATTTCCGCTTCGCTGGGCAATATGGGCCAGGACGACTGGCGCTGGCACATGTTCGACACCGTCAAGGGGTCGGACTGGCTGGGCGACCAGGACGCCATCGAGTACCTGACCCGCAACGCCCCGGCGGCGGTCTATGAGCTCGAGCACTGGGGCGTGCCCTTCTCGCGGACGCCCGACGGCAAGATCTATCAGCGCGCCTTCGGCGGCATGACCAAGAACTTCGGTGAAGGC…	-	GCF_000006905.1
1|0|4|2	1	BRESU_RS02185_Alpha_Brevundimonas_subvibrioides_ATCC_15264	BRESU_RS02185	succinate dehydrogenase flavoprotein subunit	Brevundimonas subvibrioides ATCC 15264	Alphaproteobacteria	MAAYEFVDHAYDVVVVGAGGSGLRAALGAAQQGLKVACVTKVFPTRSHTVAAQGGISAALGNMGEDSWKWHMYDTVKGSDWLGDQDAIEYLVREAPKAVYELEHWGVPFSRTDDGKIYQRAFGGMTKNYGEGPVQRTCAAADRTGHAILHTLYGQSVRREVEFFIEYFALDLIMDNGACTGVTAWKLDDGTLHRFNAKLVILATGGYGRAYFSATSAHTCTGDGNAMVLRAGLPLQDMEFVQFHPTGIYGAGCLITEGARGEGGYLTNSEGERFMERYAPSAKDLASRDVVSRSMTMEIREGRGVGPNKDHINLHLDHLDPAVLHERLPGISESAKIFAGVDVTKEPIPVIPTVHYNMGGIPTNYHGEVLTKVGGNADTVVPGLMAVGEAACVSVHGAN…	ATGGCTGCTTATGAATTCGTCGATCACGCCTACGACGTCGTCGTCGTGGGGGCCGGGGGCTCGGGCCTGCGCGCTGCGCTGGGCGCCGCCCAGCAGGGCCTGAAGGTCGCCTGCGTCACCAAGGTCTTCCCGACCCGCTCCCACACCGTGGCGGCCCAGGGCGGCATCTCGGCCGCGCTCGGCAACATGGGCGAGGACTCGTGGAAATGGCACATGTACGACACCGTCAAGGGGTCGGACTGGCTGGGCGACCAGGACGCCATCGAATATCTGGTCCGCGAGGCCCCCAAGGCCGTCTACGAACTGGAGCACTGGGGCGTGCCCTTCAGCCGCACCGACGACGGCAAGATCTACCAGCGCGCCTTCGGCGGCATGACCAAGAATTACGGCGAAGGCCCG…	Bresu_0436	GCF_000144605.1
2|4|0|1	1	ASTEX_RS01025_Alpha_Asticcacaulis_excentricus_CB_48	ASTEX_RS01025	succinate dehydrogenase flavoprotein subunit	Asticcacaulis excentricus CB 48	Alphaproteobacteria	MTYKIIEHEYDVVVVGAGGAGLRAALGCGQSGLKTACITKVFPTRSHTVAAQGGVAASLGNMGEDKWQWHMYDTVKGSDWLGDQDAIEYLVRNAPDAVYELEHWGVPFSRTEDGKIYQRPFGGMTKNFGEGPVQRTCAAADRTGHAMLHTLYGQSLKEDVEFFIEYFALDLIMDDGVCRGVTCWKLDDGTIHVFRAHLVILATGGYGRAYFSATSAHTCTGDGGGMVLRAGLPLQDLEFVQFHPTGIYGSGCLITEGARGEGGYLTNSAGERFMERYAPSAKDLASRDVVSRSMTMEIREGRGVGPHKDHIFLHLDHLPPDLLHKRLPGISESAKIFAGVDVTKEPIPVIPTVHYNMGGIPTNYHGEVVTLKDGNPDAVVPGLMAVGEAACVSVHGANR…	ATGACCTACAAGATCATTGAACACGAATATGACGTGGTGGTCGTAGGGGCCGGTGGCGCAGGCCTTCGCGCCGCTCTGGGCTGCGGTCAGTCGGGTCTCAAGACGGCCTGTATCACCAAGGTTTTCCCGACCCGCTCGCACACAGTTGCCGCGCAAGGGGGTGTGGCCGCTTCGCTTGGCAATATGGGCGAGGACAAATGGCAGTGGCACATGTACGACACCGTGAAGGGGTCGGACTGGCTGGGCGATCAGGACGCCATCGAATACCTCGTTCGCAATGCGCCTGACGCGGTCTATGAACTTGAACACTGGGGTGTGCCCTTCTCGCGCACCGAGGACGGCAAGATCTATCAGCGTCCGTTCGGCGGGATGACCAAGAACTTCGGCGAGGGCCCGGTA…	Astex_0210	GCF_000175215.2
2|4|0|1	1	PLAV_RS07275_Alpha_Parvibaculum_lavamentivorans_DS-1	PLAV_RS07275	succinate dehydrogenase flavoprotein subunit	Parvibaculum lavamentivorans DS-1	Alphaproteobacteria	MTASYQFIDHTFDVVVVGAGGAGLRATLGCVEKGLRTANITKVFPTRSHTVAAQGGISASLGNMGPDDWRWHMYDTVKGSDWLGDQDAIEYLCRQAPEAVYELEHFGVPFSRTEEGKIYQRPFGGMTTNFGEGIAQRTCAAADRTGHAILHTLYGQSVRHKAEFYIEYFAIDLIMDAEGACRGVVALDMATGEIHRFRASLVVLATGGYGRAYFSATSAHTCTGDGNAMVLRAGLPLQDMEFVQFHPTGIYGAGCLITEGARGEGGYLTNSEGERFMERYAPSAKDLASRDVVSRSMTVEIREGRGVGAEKDHIHLHLDHLDPAILHERLPGISESARIFAGVDVTKEPIPVLPTVHYNMGGIPTNFHGEVLTLKNGNPDTVVPGLMAIGEAACVSVHG…	ATGACGGCCAGCTACCAGTTCATCGATCACACCTTCGACGTCGTCGTTGTCGGCGCCGGCGGCGCGGGGCTTCGCGCCACGCTTGGCTGCGTCGAAAAGGGGTTGCGCACGGCGAACATCACCAAGGTGTTCCCGACCCGCAGCCACACAGTCGCGGCGCAGGGCGGCATCTCCGCCTCGCTCGGCAATATGGGGCCGGACGACTGGCGCTGGCACATGTACGACACGGTCAAGGGCTCCGACTGGCTCGGCGACCAGGATGCGATCGAATATCTCTGCCGCCAGGCGCCCGAAGCCGTTTACGAGCTTGAGCATTTCGGCGTGCCCTTCTCCCGCACCGAGGAAGGCAAGATCTATCAGCGTCCCTTCGGCGGCATGACGACGAATTTCGGCGAAGGC…	Plav_1435	GCF_000017565.1
2|4|0|1	1	M2A_RS03965_Alpha_Tepidicaulis_marinus	M2A_RS03965	succinate dehydrogenase flavoprotein subunit	Tepidicaulis marinus	Alphaproteobacteria	MSASKAYEFQDHSFDVVVVGAGGAGLRATLGCAQAGLKTACITKVFPTRSHTVAAQGGISASLGNMGPDDWKWHMYDTVKGSDWLGDQDAIEYLCRNAPKAVYELEHFGVPFSRTEEGKIYQRPFGGMTTEYGKGIAQRTCAAADRTGHAILHTLYGQSLRYDAEFFIEFFAIDLIMSDDGRCVGVVALKMDDGTLHRFSAKQTILATGGYGRAYFSATSAHTCTGDGNAMVLRAGLPLQDMEFVQFHPTGIYGAGCLITEGARGEGGYLVNSEGERFMERYAPSAKDLASRDVVSRSMTMEIREGRGVGAGKDHIFLHLDHLDPDVLASRLPGISESARIFAGVDVTKEPIPVLPTVHYNMGGIPTNYHGEVISGKGGADDIVPGLMAIGEAACVSVH…	ATGAGTGCCTCAAAAGCATATGAATTCCAGGATCATTCCTTCGACGTAGTGGTGGTCGGCGCCGGTGGCGCGGGGCTTCGCGCCACGCTTGGCTGCGCTCAGGCCGGTTTGAAGACCGCCTGCATCACCAAAGTGTTTCCCACCCGCTCGCACACGGTTGCAGCTCAGGGCGGCATTTCCGCCTCGCTCGGCAATATGGGGCCGGATGACTGGAAATGGCATATGTACGACACCGTCAAAGGGTCGGACTGGCTGGGCGATCAGGACGCCATCGAATATCTCTGCCGCAATGCGCCGAAAGCCGTTTACGAGCTTGAGCATTTCGGTGTGCCGTTCTCGCGGACGGAAGAAGGCAAGATCTATCAGCGCCCCTTCGGCGGCATGACCACCGAATACGGC…	M2A_0786	GCF_000739695.1
2|4|0|1	1	GL4_RS00490_Alpha_Methyloceanibacter_caenitepidi	GL4_RS00490	succinate dehydrogenase flavoprotein subunit	Methyloceanibacter caenitepidi	Alphaproteobacteria	MPQDATPNTPHNAVSVNGRAYEITDHAYDVIVVGAGGSGLRAVVGASEAGLRTACISKVFPTRSHTVAAQGGIAAALGNMGPDDWRWHMYDTVKGSDWLGDQDCIEYLCRNAPEAVYELEHWGVPFSRTEDGKIFQRAFGGMTTEFGKGQARRTCAAADRTGHALLHTMYGQALRHSAEFFIEYFAIDLIMDDEGACRGVIAINMADGSIHRFRGHQTILATGGYGRAYFSCTSAHICTGDGNGMVLRAGLPLQDMEFVQFHPTGVYGAGVLITEGARGEGGFLRNSEGEKFMERYAPSAKDLASRDVVSRAITIEIREGRGHGPDGEYMHLHLDHLDPDLIDERLPGISDLARIFGGVDARKEPIKVIPTCHYNMGGIPTNMHGEVIAPKNGDPDAIV…	ATGCCTCAAGACGCCACGCCAAACACGCCGCACAATGCCGTCAGTGTGAACGGCCGAGCTTACGAGATCACCGACCACGCCTATGACGTCATCGTCGTGGGCGCAGGCGGATCGGGCCTGCGCGCCGTGGTCGGCGCCAGCGAGGCGGGCCTGCGCACGGCCTGTATCTCCAAGGTCTTCCCGACGCGCTCGCACACGGTCGCGGCCCAAGGCGGCATCGCCGCGGCTCTCGGAAATATGGGCCCGGACGACTGGCGCTGGCACATGTACGACACCGTGAAGGGGTCGGACTGGCTCGGCGACCAGGATTGCATCGAATATCTCTGCCGCAACGCCCCCGAGGCCGTCTACGAGCTGGAGCACTGGGGCGTTCCCTTCTCGCGCACTGAAGACGGCAAG…	GL4_0100	GCF_000828475.1
1|0|4|2	1	A7A08_RS06400_Alpha_Methyloligella_halotolerans	A7A08_RS06400	succinate dehydrogenase flavoprotein subunit	Methyloligella halotolerans	Alphaproteobacteria	MNDQSPNAPSVNGRAYPLIDHKYDVVVIGAGGAGLRAVVGCSEAGLRTACITKVFPTRSHTVAAQGGIAASLGNMHPDDWRWHMYDTVKGSDWLGDQDAIEYLCRHAPQAVYELEHWGMPFSRTDDGTILQRAFGGMSIDFGKGQAMRTCAAADRTGHAMLHTMYGQALRHSADFFIEYFAIDLIMDAEGVCRGVVALDLQDGTLHRYQAKQVILATGGYGRAFFSCTSAHICTGDGNAMVLRAGLPLQDMEFVQFHPTGVYGAGVLITEGARGEGGFLTNGEGERFMERYAPTAKDLASRDVVSRAITIEIREGRGGGPNKEHVFLNLSHLEPKMLAERLPGISESARIFSGVDVTREAIPVLPTVHYNMGGIPTNMHGEVIRPTADDPDALMPGLMA…	ATGAACGACCAGAGCCCCAATGCACCGTCCGTCAACGGCCGCGCCTATCCCCTCATCGACCATAAATACGATGTGGTGGTGATCGGTGCCGGCGGCGCGGGCCTGCGGGCGGTGGTCGGCTGCTCCGAAGCCGGCCTGCGCACCGCCTGCATCACCAAGGTCTTTCCGACCCGCTCCCACACCGTCGCCGCCCAAGGCGGCATCGCCGCGTCCCTCGGCAACATGCACCCGGACGACTGGCGCTGGCACATGTACGACACTGTGAAGGGCTCCGACTGGCTCGGCGACCAGGACGCTATCGAGTATCTCTGCCGCCACGCGCCTCAGGCCGTCTACGAGCTGGAGCACTGGGGCATGCCGTTCTCTCGCACCGATGACGGCACCATCCTGCAGCGGGCC…	A7A08_01344	GCF_001708935.1
1|0|4|2	1	BLT60_RS01840_Alpha_Bauldia_litoralis	BLT60_RS01840	succinate dehydrogenase flavoprotein subunit	Bauldia litoralis	Alphaproteobacteria	MADGSNGSGNGAPGVNGRAYPFIDHTFDVVVVGAGGSGLRATLGASEGGLKTACISKVFPTRSHTVAAQGGIAASLGNMSKDDWRWHMYDTVKGSDWLGDQDAIEYLCREAPAAVYELDHYGLPFSRTEDGKIYQRPFGGMTTEFGEGPPAQRTCAAADRTGHAMLHTLYGQSLRHSAEFFIEYFAIDLIMEDGACRGVVALCLEDGTLHRFRAHKTILATGGYGRAYFSCTSAHTCTGDGNGMVLRAGLPLQDMEFVQFHPTGVFGAGVLITEGVRGEGGYLTNSEGERFMERYAPHAKDLASRDVVSRAMTIEIREGRGHGLDKNHMHLHLSHLDPEVIHQRLPGIAESARIFAGVDVTRDPIPVLPTVHYNMGGIPTNYHGEVLNKVNGDPDQTVP…	ATGGCAGACGGCTCAAACGGCAGTGGCAACGGCGCGCCGGGCGTCAACGGCCGCGCCTATCCCTTCATCGATCACACCTTCGACGTGGTGGTGGTCGGCGCCGGCGGCTCGGGCCTGCGGGCAACGCTCGGCGCCAGCGAGGGCGGCCTCAAGACCGCCTGCATCAGCAAGGTCTTTCCGACCCGCTCGCACACGGTCGCCGCGCAGGGCGGCATCGCCGCCTCGCTCGGCAACATGAGCAAGGACGACTGGCGCTGGCACATGTACGACACCGTCAAGGGCTCCGACTGGCTCGGTGACCAGGATGCGATCGAGTATTTGTGCCGGGAAGCGCCGGCGGCGGTCTACGAACTCGACCACTACGGGTTGCCCTTCTCGCGCACCGAGGACGGCAAGATC…	SAMN02982931_00370	GCF_900104485.1
1|0|4|2	1	HDEN_RS16015_Alpha_Hyphomicrobium_denitrificans_ATCC_51888	HDEN_RS16015	succinate dehydrogenase flavoprotein subunit	Hyphomicrobium denitrificans ATCC 51888	Alphaproteobacteria	MANTNGKTNGASAAPAVGGKAYPIVDHQYDVVVVGAGGAGLRATLGCAEAGLKTACVTKVFPTRSHTVAAQGGVAAALGNMGPDDWRWHMYDTVKGSDWLGDQDAIEYLCRHAPAAVYELEHYGVPFSRTEDGKIYQRPFGGMTTDFGEGPPAQRTCAAADRTGHAMLHTLYGQSLRYAAEFFVEYFALDLIMDRDGACRGIIALSLEDGTLHRFRAKKTILATGGYGRTYFSCTSAHTCTGDGNAMVLRAGLPLQDMEFVQFHPTGIYGAGVLITEGARGEGGYLTNSKGERFMERYAPHAKDLASRDVVSRSMTVEIREGRGVGAEGDHIFLHLDHLDPKILAERLPGITESAKVFAGVDLRRQPIPVLPTVHYNMGGIPTNYHGEVLTKKDGNPDH…	ATGGCGAATACGAACGGCAAAACGAACGGAGCCTCGGCCGCACCGGCTGTCGGCGGCAAGGCCTATCCGATCGTCGATCATCAATATGACGTGGTTGTCGTCGGCGCGGGCGGCGCCGGTCTGCGCGCCACGCTCGGCTGCGCCGAAGCCGGACTGAAAACGGCGTGCGTGACGAAGGTTTTCCCGACGCGTTCGCACACCGTTGCCGCGCAAGGCGGCGTCGCGGCGGCCCTCGGCAACATGGGTCCGGATGATTGGCGCTGGCACATGTACGATACGGTCAAGGGCTCCGACTGGCTCGGAGACCAGGACGCGATCGAATATCTCTGCCGCCACGCGCCGGCCGCCGTGTACGAGCTCGAGCACTACGGCGTGCCGTTCTCGCGCACCGAAGACGGG…	Hden_3238	GCF_000143145.1
1|0|4|2	1	BLS30_RS05250_Alpha_Filomicrobium_insigne	BLS30_RS05250	succinate dehydrogenase flavoprotein subunit	Filomicrobium insigne	Alphaproteobacteria	MTAPAQGGKAYQIVDHTYDVVVVGAGGAGLRATLGCAEAGLKTACVTKVFPTRSHTVAAQGGVAAALGNMGPDNWRWHMYDTVKGSDWLGDQDSIEYLCRHAPDAVYELEHYGVPFSRTESGKIYQRPFGGMTTQYGEGPPAQRTCAAADRTGHAMLHTLYGQSLRHSAEFFIEFFAIDLIMDQEGACRGVIAIKLDDGTIHRFRAKKTILATGGYGRAYFSCTSAHTCTGDGNAMVLRAGLPLQDMEFVQFHPTGIYGAGVLITEGARGEGGYLTNSEGERFMERYAPSAKDLASRDVVSRSMTVEIREGRGVGAHGDHIFLHLDHLDPKILAERLPGITESAKVFAGVDLRRQPIPVIPTVHYNMGGIPTNYHGEVLTLKDGNPDYIVPGLMAIGEA…	ATGACGGCACCAGCCCAGGGTGGCAAAGCATACCAAATCGTTGATCACACCTACGACGTCGTCGTCGTCGGCGCGGGTGGCGCGGGTCTTCGCGCGACACTGGGTTGCGCCGAGGCGGGCTTGAAAACGGCCTGTGTGACCAAGGTCTTTCCGACGCGCTCGCATACCGTAGCTGCCCAAGGCGGCGTTGCAGCCGCGCTCGGAAACATGGGACCGGATAATTGGCGCTGGCACATGTACGATACCGTAAAGGGATCGGATTGGCTTGGTGACCAGGATTCCATTGAATACCTCTGCCGGCATGCGCCGGATGCTGTCTATGAACTCGAGCACTACGGCGTGCCGTTCTCGCGCACCGAGTCCGGCAAGATTTATCAGCGGCCTTTTGGCGGGATGACG…	SAMN04488061_1075	GCF_900104305.1
0|4|2	1	RVAN_RS00460_Alpha_Rhodomicrobium_vannielii_ATCC_17100	RVAN_RS00460	succinate dehydrogenase flavoprotein subunit	Rhodomicrobium vannielii ATCC 17100	Alphaproteobacteria	MADATLNGVAAPTVNGRAYKIHDHTFDVVVVGAGGAGLRATLGCAQAGLKTACVTKVFPTRSHTVAAQGGIAAALGNMGPDDWRWHMYDTVKGSDWLGDQDAIEYLCRNAPAAVYELEHYGMPFSRTEAGKIYQRPFGGMTTEFGEGPPAQRTCAAADRTGHAMLHTLYGQSLRYSADFFVEHFALDLIMEDGICRGVMSLSLEDGSIHRIRAKKTIIATGGYGRTYFSATSAHTCTGDGNAMVLRAGLPLQDMEFVQFHPTGIYGAGVLITEGARGEGGYLTNSQGERFMERYAPHAKDLASRDVVSRSMTIEIREGRGVGPNKDHIYLHLDHLDPKILAERLPGITESAQIFAGVDLRRQPIPVIPTVHYNMGGIPTNHLGEALNPRAGDPDATIPG…	ATGGCGGATGCAACACTGAACGGCGTGGCCGCTCCCACGGTCAACGGGCGCGCATACAAGATACACGATCACACCTTCGACGTGGTCGTGGTCGGCGCGGGCGGCGCTGGCCTTCGCGCCACGCTCGGCTGTGCGCAGGCTGGCCTCAAGACGGCGTGCGTAACAAAGGTTTTCCCGACGCGCTCGCATACCGTCGCGGCGCAGGGCGGCATCGCCGCAGCACTCGGCAACATGGGACCGGACGATTGGCGTTGGCACATGTACGACACCGTGAAGGGGTCGGACTGGCTCGGCGATCAGGACGCGATCGAGTATCTCTGCCGCAACGCGCCCGCCGCCGTGTACGAGCTTGAGCATTACGGCATGCCCTTCAGCCGCACCGAAGCGGGCAAGATCTAT…	Rvan_0093	GCF_000166055.1
1|0|4|2	1	PB2503_RS04340_Alpha_Parvularcula_bermudensis_HTCC2503	PB2503_RS04340	succinate dehydrogenase flavoprotein subunit	Parvularcula bermudensis HTCC2503	Alphaproteobacteria	MSATHPSSKAYSITDHVYDVVVVGAGGAGLRATLGAAQAGLKTACVTKVFPTRSHTVAAQGGISASLGNMGEDDWRWHMYDTVKGSDWLGDQDAIEYLCKNAPAAVYELEHWGVPFSRTEDGKIYQRAFGGMTKNFGEGQVQRTCAAADRTGHAILHTLYGQAVRQQAEFFIEYFALDLIMEDGECRGIMALELDTGEIHRFRAKMVVLATGGYGRAYFSCTSAHTCTGDGNAMVLRAGLPLQDMEFVQFHPTGIYGAGCLITEGARGEGGYLTNSEGERFMERYAPSAKDLASRDVVSRAMTIEIREGRGVGPNGDHIHLNLNHIPAETLHERLPGISETAKIFSGVDVTKGPIPVLPTVHYNMGGIPTNYHGEVLTKKDGRDDVVVPGLMAIGEAGC…	ATGAGCGCTACGCATCCGTCTTCTAAAGCTTACAGCATTACCGACCATGTTTACGACGTTGTGGTCGTCGGCGCCGGCGGGGCCGGGCTTCGCGCGACGTTGGGGGCAGCCCAGGCGGGTCTTAAGACGGCATGCGTCACCAAGGTCTTCCCCACACGCTCCCACACCGTTGCCGCCCAGGGGGGGATTTCCGCTTCCCTTGGGAATATGGGCGAGGATGACTGGCGCTGGCACATGTACGACACCGTAAAGGGGTCGGATTGGCTGGGCGACCAGGACGCCATCGAATATCTCTGCAAAAACGCCCCCGCCGCGGTGTACGAGCTTGAACATTGGGGCGTCCCGTTCTCCCGGACCGAAGACGGGAAAATCTATCAGCGCGCCTTTGGCGGCATGACC…	PB2503_04817	GCF_000152825.2
2|4|0	1	CHB64_RS01880_Alpha_Amphiplicatus_metriothermophilus	CHB64_RS01880	succinate dehydrogenase flavoprotein subunit	Amphiplicatus metriothermophilus	Alphaproteobacteria	MPQAYEIVDHFYDVVVVGAGGAGLRATLGAAQAGLKTACVTKVFPTRSHTVAAQGGISAALGNMGEDDWRWHMYDTVKGSDWLGDQDAIEYLCRNAPAAVYELEHWGVPFSRTEEGKIYQRAFGGMTRNFGEGPVQRTCAAADRTGHAILHTLYGQAVKNDAKFFIEYFALDLLMSEDGECRGLMAWNLEDGTIHRFNARMTILATGGYGRVYFSCTSAHTCTGDGNAMVLRAGLPLQDMEFVQFHPTGIYGAGVLITEGARGEGGYLTNSEGERFMERYAPSAKDLASRDVVSRAMTIEIREGRGVGPNKDHIHLHLDHLDPKILAERLPGISESAKIFAGVDVTKEPIPVLPTVHYNMGGIPTNYHGEVVTKRGEDAEVVAPGLMAIGEAACVSVHG…	ATGCCGCAAGCATACGAAATCGTCGATCACTTCTATGACGTCGTCGTCGTCGGCGCCGGCGGCGCGGGACTGCGCGCCACGCTCGGCGCGGCCCAGGCCGGGCTCAAGACCGCCTGCGTGACCAAGGTCTTCCCCACCCGATCGCACACGGTCGCCGCCCAGGGCGGGATCTCCGCCGCGCTCGGCAATATGGGCGAGGACGACTGGCGCTGGCACATGTACGACACCGTCAAGGGCTCCGACTGGCTCGGCGATCAGGACGCGATCGAATATCTGTGCCGCAACGCGCCGGCGGCCGTGTACGAGCTGGAGCACTGGGGCGTGCCCTTCTCGCGCACCGAGGAAGGCAAGATCTACCAGCGCGCCTTCGGCGGCATGACGCGCAATTTCGGCGAAGGC…	SAMN06297382_0374	GCF_900199215.1
1|0|4|2	1	METTRDRAFT_RS0214160_Alpha_Methylosinus_trichosporium_OB3b	METTRDRAFT_RS0214160	succinate dehydrogenase flavoprotein subunit	Methylosinus trichosporium OB3b	Alphaproteobacteria	MSANGETTTAHIGGRAYPIIDHTFDVVVVGAGGAGLRAVVGCVEAGLSVACVTKVFPTRSHTVAAQGGVAAALGNMGPDDWKWHMYDTVKGSDWLGDQDAIEYLCRNAPEAVYELEHWGVPFSRTQDGRIYQRPFGGMTTDFGKGPPAQRTCAAADRTGHAMLHTLYGQALRHDARFFVEYFAIDLIMDQSGATRGVMCLKLDDGTIHRFRAGLTVLATGGYGRAFLSATSAHTCTGDGGGMVLRAGLPLQDMEFVQFHPTGIYGAGCLITEGARGEGGYLTNSEGERFMERYAPSVKDLAPRDMVSRAMTVEIREGRGVGKLQDHIHLHLEHLDPAILHERLPGISESAKIFAGVDVTREPIPVLPTVHYNMGGIPTNFHGEVLRRVGDDPDVVVPGL…	ATGTCTGCAAATGGCGAGACGACGACGGCGCACATCGGCGGCAGGGCCTATCCGATCATCGACCACACATTCGATGTGGTGGTGGTCGGCGCGGGCGGCGCGGGGCTGCGCGCGGTCGTCGGCTGCGTCGAGGCGGGCTTGAGCGTCGCCTGCGTCACCAAGGTCTTCCCGACCCGCTCGCATACGGTCGCAGCGCAGGGCGGCGTCGCCGCGGCGCTCGGCAATATGGGCCCGGACGATTGGAAGTGGCACATGTACGACACCGTCAAGGGCTCCGACTGGCTCGGGGACCAGGACGCGATCGAATATTTGTGCCGCAACGCGCCGGAAGCGGTCTATGAGCTCGAGCATTGGGGCGTGCCCTTCTCGCGCACGCAGGACGGCCGCATCTATCAGCGC…	-	GCF_000178815.2
1|0|4|2	1	O5O_RS0116780_Alpha_Methylocystis_parvus_OBBP	O5O_RS0116780	succinate dehydrogenase flavoprotein subunit	Methylocystis parvus OBBP	Alphaproteobacteria	MVANGAASSVSIGGRAYPIVDHTFDVVVVGAGGSGLRAVVGCAKAGLNVACVTKVFPTRSHTVAAQGGVAAALGNMGPDDWKWHMYDTVKGSDWLGDQDAIEYLCRNAPQAVYELEHWGVPFSRTTEGKIYQRPFGGMTTDFGRGPPAQRTCAAADRTGHAMLHTMYGQALKHETQFFVEYFAIDLIMDSEGVCRGIVALKLDDGTIHRFRAALTVLATGGYGRIYLSATSAHTCTGDGGGMALRAGLPLQDMEFVQFHPTGIYGAGCLITEGARGEGGYLTNSEGERFMERYAPSVKDLAPRDMVSRAITMEVREGRGVGKRKDHAYLHLEHLDPAILHERLPGISESSRIFAGVDVTRQPIPIIPTAHYNMGGIPTNYHGEALRRIDGDPDAVVPGL…	ATGGTTGCGAATGGCGCTGCTTCATCCGTGTCGATTGGCGGACGTGCCTATCCGATCGTCGATCATACATTCGACGTCGTGGTCGTCGGGGCCGGCGGCTCCGGCCTGCGCGCCGTCGTCGGCTGCGCCAAGGCGGGACTGAACGTCGCCTGCGTCACCAAGGTCTTCCCGACCCGTTCGCATACTGTCGCGGCCCAGGGCGGCGTCGCCGCCGCGCTCGGCAATATGGGACCGGATGACTGGAAATGGCACATGTACGACACCGTCAAGGGGTCGGACTGGCTCGGCGATCAGGACGCGATCGAATATCTCTGCCGCAACGCCCCGCAGGCGGTTTATGAGCTCGAGCATTGGGGCGTGCCCTTTTCGCGCACGACCGAGGGCAAGATCTATCAGCGT…	-	GCF_000283235.1
0|4|2	1	BIX52_RS07190_Alpha_Acuticoccus_yangtzensis	BIX52_RS07190	succinate dehydrogenase flavoprotein subunit	Acuticoccus yangtzensis	Alphaproteobacteria	MAVNGNGTGPAYNIVDHEYDVVVVGAGGAGLRAVVGCAEAGLRTACITKVFPTRSHTVAAQGGISAALGNMGEDDWRWHMYDTVKGSDWLGDQDAIEYLVRNAPAAVYELEHWGVPFSRTEEGKIYQRPFGGMTTNFGKGTAQRTCAAADRTGHAILHTLYGQSLRHAAEFFIEYFALDLIMDEGQCLGVMAMCQEDGTIHRFRAQKTILATGGYGRAYFSCTSAHTCTGDGNAMVLRAGLPLQDMEFVQFHPTGIYGSGCLITEGSRGEGGYLTNSDGERFMERYAPSAKDLASRDVVSRSMTVEIREGRGVGKNSDHIHLHLEHLDPAILAERLPGISESAKIFAGVDVTKEPIPVLPTVHYNMGGIPTNFHGEVLTKVDGDPDKVVPGLMAIGEAA…	ATGGCTGTGAACGGCAACGGAACGGGCCCGGCCTACAATATCGTCGACCACGAATATGACGTCGTGGTGGTGGGCGCCGGCGGCGCCGGCCTGCGCGCCGTCGTCGGCTGCGCCGAGGCGGGCCTGCGCACGGCTTGCATCACCAAAGTGTTTCCGACGCGCTCGCACACCGTGGCGGCCCAGGGCGGCATTTCCGCCGCGCTCGGCAACATGGGCGAGGACGATTGGCGCTGGCACATGTACGACACCGTGAAGGGGTCGGACTGGCTGGGCGACCAGGACGCGATCGAATACCTCGTGCGCAACGCCCCCGCGGCGGTGTACGAGCTGGAGCACTGGGGCGTCCCCTTCTCGCGCACCGAAGAGGGCAAGATCTACCAGCGCCCCTTCGGCGGCATG…	-	GCF_001927245.1
2|4|0|1	1	C507_RS0112615_Alpha_Amorphus_coralli_DSM_19760	C507_RS0112615	succinate dehydrogenase flavoprotein subunit	Amorphus coralli DSM 19760	Alphaproteobacteria	MAGSNGTGSNGAGSNGAGNGSGPALIGEAYPVVDHTFDVVVVGAGGAGLRAVTGCAEAGLKTACITKVFPTRSHTVAAQGGVAASLGNMGEDDWRWHMYDTVKGSDWLGDQDAIEYLVRNAPAAVYELEHWGVPFSRTEDGKIYQRPFGGMTTHFGKGTAQRTCAAADRTGHAMLHTLYGQSLRHSAEYFIEYFALDLIMEDGACRGVMAWCLDDGSIHRFRAHKVILATGGYGRAYFSCTSAHTCTGDGNAMVLRAGLPLQDMEFVQFHPTGIYGAGCLITEGSRGEGGYLTNSEGERFMERYAPSAKDLASRDVVSRSMTMEIREGRGVGKESDHIFLHLDHLDPAILHERLPGISESARIFAGVDVTKEPIPVIPTVHYNMGGIPTNFHGEVLTKV…	ATGGCTGGCAGCAACGGCACCGGTTCCAACGGTGCGGGCTCCAACGGTGCAGGCAACGGAAGCGGCCCGGCCCTGATCGGCGAGGCCTATCCGGTCGTTGACCACACGTTCGACGTGGTCGTGGTGGGCGCCGGCGGCGCCGGACTTCGCGCGGTCACCGGCTGCGCCGAGGCCGGTCTCAAGACCGCCTGCATCACCAAGGTCTTCCCCACCCGGTCGCACACGGTCGCTGCCCAGGGCGGCGTCGCCGCCTCGCTCGGCAACATGGGCGAGGACGACTGGCGCTGGCACATGTACGACACCGTCAAGGGCTCCGACTGGCTCGGCGACCAGGACGCGATCGAGTATCTCGTGCGCAATGCGCCGGCCGCCGTCTACGAGCTGGAACACTGGGGCGTG…	-	GCF_000374525.1
0|4|2	1	SI859A1_RS00525_Alpha_Aurantimonas_manganoxydans_SI85-9A1	SI859A1_RS00525	succinate dehydrogenase flavoprotein subunit	Aurantimonas manganoxydans SI85-9A1	Alphaproteobacteria	MATNGTNANGQPHRTAPSQNGKAYEFTDHTFDVVVVGAGGAGLRATLGAAQAGLKTACITKVFPTRSHTVAAQGGVAASLGNMGKDDWRWHMYDTVKGSDWLGDQDAIEYLVRNAPAAVYELEHFGVPFSRTEDGKIYQRPFGGMTTEFGQGPAAQRTCAAADRTGHAILHTLYGQSLRHSSEFFIEYFAIDLIMDEEGVCRGVVALCLDDGTIHRFRAKKTILATGGYGRAYFSATSAHTCTGDGGGMVLRAGLPLQDMEFVQFHPTGIYGAGCLITEGSRGEGGYLTNSEGERFMERYAPSAKDLASRDVVSRSMTMEIREGRGVGKNKDHIHLHLDHLDPAVLAERLPGISESARIFAGVDVTKEPIPVLPTVHYNMGGIPTNFHGEVLTKKDGNA…	ATGGCCACGAACGGCACCAACGCAAACGGCCAGCCGCACCGCACGGCGCCGTCCCAGAACGGCAAGGCCTACGAATTCACCGACCACACCTTCGACGTGGTCGTCGTGGGCGCCGGCGGCGCCGGCCTGCGCGCCACCCTCGGCGCTGCCCAGGCCGGCCTGAAGACCGCCTGCATCACCAAGGTCTTCCCGACCCGCTCGCATACGGTCGCGGCCCAGGGCGGCGTCGCCGCCTCGCTCGGCAACATGGGCAAGGACGACTGGCGCTGGCACATGTACGACACCGTCAAGGGGTCGGACTGGCTGGGCGACCAGGACGCCATCGAATATCTGGTGCGCAACGCGCCGGCCGCCGTCTACGAGTTGGAGCATTTCGGCGTGCCCTTCTCGCGCACCGAG…	SI859A1_00041	GCF_000153465.1
2|4|0|1	1	B146_RS0102720_Alpha_Aureimonas_ureilytica_DSM_18598_NBRC_106430	B146_RS0102720	succinate dehydrogenase flavoprotein subunit	Aureimonas ureilytica DSM 18598 = NBRC 106430	Alphaproteobacteria	MATAQPHRTAPAQNGKAYEFIDHVFDVVVVGAGGAGLRATLGAAQAGLKTACITKVFPTRSHTVAAQGGVAASLGNMGEDNWRWHMYDTVKGSDWLGDQDAIEYLVRNAPAAVYELEHFGVPFSRTQEGKIYQRPFGGMTTDFGNGPPAQRTCAAADRTGHAILHTLYGQSLRYSSEFFIEYFAIDLIMDEEGACRGVVALNMDDGSIHRFTAKKTILATGGYGRAYFSATSAHTCTGDGNAMVLRAGLPLQDMEFVQFHPTGIYGAGCLITEGARGEGGYLTNSEGERFMERYAPSAKDLASRDVVSRSMTMEIREGRGVGKNKDHIFLHLDHLDPKILHERLPGISESARIFAGVDVTKEPIPVLPTVHYNMGGIPTNYHGEVLTKKDGDPDAVVPG…	ATGGCGACCGCACAGCCGCACCGCACCGCGCCGGCCCAGAACGGCAAGGCCTACGAGTTCATCGACCACGTCTTCGACGTCGTGGTGGTCGGCGCCGGCGGCGCCGGACTTCGCGCCACGCTCGGCGCGGCGCAGGCCGGCCTCAAGACCGCCTGCATCACCAAGGTCTTCCCGACCCGCTCGCACACCGTCGCCGCACAGGGCGGCGTCGCCGCCTCGCTCGGCAACATGGGCGAGGACAACTGGCGCTGGCACATGTACGACACCGTCAAGGGGTCGGACTGGCTGGGCGATCAGGACGCGATCGAATATCTCGTGCGCAACGCGCCCGCCGCCGTCTACGAACTCGAGCATTTCGGCGTGCCCTTCTCGCGCACGCAGGAAGGCAAGATCTACCAG…	-	GCF_000382705.1
2|4|0|1	1	G342_RS0110290_Alpha_Kaistia_granuli_DSM_23481	G342_RS0110290	succinate dehydrogenase flavoprotein subunit	Kaistia granuli DSM 23481	Alphaproteobacteria	MAEANASASINGRAYNFVDHTFDVVVVGAGGAGLRATLGASEAGLKTACITKVFPTRSHTVAAQGGISAALGNMGEDDWRFHMYDTVKGSDWLGDQDAIEYLVRNAPAAVYELEHFGVPFSRTEEGKIYQRPFGGMTTNFGKGIAQRTCAAADRTGHAILHTLYGQSLRHSAEFFIEYFAIDLIMEEGECRGVVALCLEDGTLHRFRAAKTILATGGYGRAYFSATSAHTCTGDGGGMVLRAGLPLQDMEFVQFHPTGIYGAGCLITEGARGEGGYLTNSEGERFMERYAPSAKDLASRDVVSRAMTMEIREGRGVGKAKDHIHLHLDHLDPALLHERLPGISESAKIFAGVDLTKEPIPVLPTVHYNMGGIPTNYHGEVLNKVGGDPDQIVPGLMAVG…	ATGGCTGAAGCCAACGCGAGCGCGTCCATCAACGGCCGCGCCTACAACTTTGTCGACCACACCTTCGACGTCGTCGTCGTCGGCGCCGGCGGCGCCGGTCTGCGTGCCACGCTCGGCGCCAGCGAGGCCGGCCTGAAGACCGCCTGCATCACCAAGGTGTTTCCGACCCGTTCCCATACGGTTGCCGCCCAGGGCGGAATTTCCGCCGCGCTCGGCAACATGGGCGAGGACGACTGGCGCTTCCACATGTACGACACCGTCAAGGGGTCGGACTGGCTGGGCGACCAGGACGCGATCGAATATCTCGTCCGCAATGCGCCGGCCGCCGTCTACGAGCTCGAGCATTTCGGCGTGCCGTTCTCGCGCACCGAGGAAGGCAAGATCTACCAGCGGCCGTTC…	-	GCF_000380505.1
2|4|0|1	1	CAK95_RS07840_Alpha_Pseudorhodoplanes_sinuspersici	CAK95_RS07840	succinate dehydrogenase flavoprotein subunit	Pseudorhodoplanes sinuspersici	Alphaproteobacteria	MDATTNGKANGSAPAVNGRAYPIEDHTFDIVVVGAGGAGLRAVVGCAQAGLKTACITKVFPTRSHTVAAQGGIAASLGNMGPDDWRWHMYDTVKGSDWLGDQDAIEYLVRNAPEAVYELEHWGLPFSRNDEGKIYQRPFGGMTTDYGKGIALRTCAAADRTGHAMLHTLYSQSLRYSAEFFIEYFAIDLIMDEGRCVGVIALKLDDGTVHRFRSNMTILATGGYGRAYFSATSAHTCTGDGNAMVLRAGLPLQDMEFVQFHPTGIYGAGCLITEGARGEGGYLVNSEGERFMERYAPSAKDLASRDVVSRSMTVEIREGRGVGKNKDHIYLHLDHLAPEILHERLPGISESARIFAGVDLTKEPIPVLPTVHYNMGGIATNFHGEVLTKKNGDPDTVVP…	ATGGATGCAACAACGAATGGCAAAGCCAATGGAAGCGCGCCGGCTGTGAACGGTCGCGCCTATCCGATCGAGGATCATACCTTCGATATCGTGGTGGTCGGCGCCGGCGGTGCCGGACTGCGCGCAGTCGTAGGTTGCGCACAGGCCGGACTGAAGACAGCCTGCATCACCAAGGTGTTCCCCACGCGTTCGCATACGGTCGCAGCACAAGGCGGCATTGCCGCCTCGCTCGGGAATATGGGTCCGGACGACTGGCGCTGGCATATGTACGACACCGTCAAAGGGTCGGACTGGCTCGGCGATCAGGACGCGATCGAATATCTCGTCCGCAATGCACCCGAAGCTGTCTACGAGCTCGAACACTGGGGTCTGCCGTTTTCGCGCAATGACGAGGGCAAG…	CAK95_07825	GCF_002119765.1
1|0|4|2	1	SNOV_RS16475_Alpha_Starkeya_novella_DSM_506	SNOV_RS16475	succinate dehydrogenase flavoprotein subunit	Starkeya novella DSM 506	Alphaproteobacteria	MAETISANGASNGAGHANGAAPGFNGAAYPITDHSYDVVVVGAGGAGLRAVVGCSEAGLRTACVTKVFPTRSHTVAAQGGIAASLGNMSRDDWRFHMYDTVKGSDWLGDQDAIEYLVRQAPAAVYELEHWGVPFSRTEEGKIYQRPFGGMTTDYGKGTAQRTCAAADRTGHAILHTLYGAALKHSAEFFIEYFALDLIMDEDGRCRGIVALKMDDGTLHRFRAQMVILATGGYGRAYFSATSAHTCTGDGNAMVLRAGLPLQDMEFVQFHPTGIYGAGCLITEGARGEGGYLTNSEGERFMERYAPSAKDLASRDVVSRSMTMEIREGRGVGKNKDHIYLHLDHLDPAVLHERLPGISESARIFAGVDLTKEPIPVLPTVHYNMGGIPTNFHGEVLTKK…	ATGGCCGAGACCATCTCCGCCAATGGCGCTTCCAACGGGGCGGGTCACGCCAACGGTGCGGCCCCCGGCTTCAACGGCGCGGCCTATCCGATCACCGACCATTCCTACGACGTCGTGGTGGTGGGCGCCGGCGGCGCGGGGCTTCGTGCCGTGGTCGGCTGCTCCGAGGCGGGATTGCGCACCGCCTGCGTGACCAAGGTCTTCCCCACCCGTTCGCACACGGTGGCGGCGCAGGGTGGCATCGCCGCCTCGCTCGGCAATATGAGCCGGGACGACTGGCGCTTCCACATGTACGACACGGTGAAGGGCTCCGACTGGCTCGGCGACCAGGACGCGATCGAATATCTCGTGCGCCAGGCCCCCGCCGCGGTCTACGAGCTCGAGCACTGGGGCGTGCCG…	Snov_3318	GCF_000092925.1
2|4|0|1	1	BLO63_RS16090_Alpha_Ancylobacter_rudongensis	BLO63_RS16090	succinate dehydrogenase flavoprotein subunit	Ancylobacter rudongensis	Alphaproteobacteria	MAGTSSATGAANGASLRSAYPITDHTYDVVVVGAGGAGLRAVVGCSEAGLRTACVTKVFPTRSHTVAAQGGIAASLGNMGTDDWRFHMYDTVKGSDWLGDQDAIEYLVRHAPAAVYELEHWGVPFSRTEAGQIYQRPFGGMTVDYGKTPAQRTCAAADRTGHAILHTLYGAALKHSAEFFIEYFALDLIMDEEGRCRGLVALKMDDGTLHRFRAQTVILATGGYGRAYFSATSAHTCTGDGNAMVLRAGLPLQDMEFVQFHPTGIYGSGCLITEGARGEGGYLTNAEGERFMERYAPSAKDLASRDVVSRSMTMEIREGRGVGKNKDHIYLHLDHLDPAILHERLPGISESAKIFAGVDVTKEPIPVLPTVHYNMGGIPTNFHGEVVTKKHGNPDHVVP…	ATGGCCGGGACCTCTTCCGCCACTGGCGCCGCCAACGGGGCGTCGCTGCGTTCCGCCTACCCGATCACCGACCACACCTATGACGTGGTGGTGGTTGGCGCCGGCGGCGCCGGCCTGCGCGCCGTGGTCGGCTGCTCGGAAGCCGGGCTGCGCACCGCCTGCGTGACCAAGGTGTTCCCCACCCGCTCGCACACCGTGGCGGCGCAGGGCGGCATCGCCGCCTCGCTCGGGAACATGGGCACCGACGACTGGCGCTTTCACATGTACGACACCGTGAAGGGGTCGGACTGGCTGGGCGACCAGGACGCCATCGAGTATCTCGTGCGCCACGCCCCCGCCGCCGTCTACGAGCTGGAGCACTGGGGCGTGCCGTTCTCGCGCACGGAAGCGGGCCAGATC…	SAMN05660859_3668	GCF_900100155.1
1|0|4|2	1	MSIL_RS18095_Alpha_Methylocella_silvestris_BL2	MSIL_RS18095	succinate dehydrogenase flavoprotein subunit	Methylocella silvestris BL2	Alphaproteobacteria	MALGSTSNGAAGPARLGAAYPIIDHSFDVIVVGAGGAGLRATVGCSQAGLRTACISKVFPTRSHTVAAQGGVAASLANMGPDNWKWHMYDTVKGSDWLGDQDSIEYLCRNAPAAVYELEHWGVPFSRTEDGRIYQRPFGGMTTDFGKGPPAQRTCAAADRTGHAMLHTLYGQALRYNTEFFIEYFAIDLIMEDGRCRGVVCLKLDDGTIHRFRAQLVILATGGYGRAYFSATSAHTCTGDGNAMVLRAGLPLQDMEFVQFHPTGIYGAGCLITEGARGEGGYLTNGAGERFMERYAPSVKDLAPRDMVSRAMTMEIREGRGVGKNKDHIHLHLDHLDPKILHERLPGISESAKIFAGVDLTKAPIPVLPTVHYNMGGIPTNYHGEVVIKKDGDPDVIVP…	ATGGCGTTAGGCAGCACGTCGAACGGCGCCGCCGGACCGGCGCGGCTTGGAGCCGCTTATCCGATCATCGATCACAGCTTTGACGTGATCGTCGTCGGCGCCGGGGGCGCCGGCCTTCGCGCCACCGTCGGCTGCTCGCAGGCCGGACTTCGCACGGCCTGTATCAGCAAGGTCTTTCCAACCCGCTCGCACACGGTTGCGGCGCAGGGCGGCGTCGCCGCATCGCTCGCCAATATGGGGCCGGACAATTGGAAATGGCACATGTACGACACCGTCAAGGGGTCGGACTGGCTGGGCGATCAGGATTCGATCGAATATCTCTGCCGCAACGCGCCGGCCGCCGTCTATGAACTCGAACATTGGGGCGTGCCGTTCTCCCGCACGGAAGACGGCCGCATC…	Msil_3563	GCF_000021745.1
1|0|4|2	1	BIND_RS13870_Alpha_Beijerinckia_indica_subsp._indica_ATCC_9039	BIND_RS13870	succinate dehydrogenase flavoprotein subunit	Beijerinckia indica subsp. indica ATCC 9039	Alphaproteobacteria	MALNGSSNGTAAPAYNGTAYPITDHTFDVVIVGAGGAGLRATVGCSQAGLRTACISKVFPTRSHTVAAQGGVAASLANMGPDNWKWHMYDTVKGSDWLGDQDSIEYLCRNAPAAVFELEHWGVPFSRTEDGRIYQRPFGGMTTDFGKGPPAQRTCAAADRTGHAILHTLYGQALRNQTEFFIEYFAIDLIMEDGHCRGVVCLKLDDGTIHRFRSQLVILATGGYGRAYFSATSAHTCTGDGNAMVLRAGLPLQDMEFVQFHPTGIYGAGCLITEGARGEGGYLTNSSGERFMERYAPSVKDLAPRDMVSRAMTMEIREGRGVGKGKDHIFLHLDHLDPKILHERLPGISESARIFAGVDVTKEPIPVLPTVHYNMGGIPTNYHGEVVIKKGDDPDVVVP…	ATGGCCCTTAACGGATCATCGAACGGAACCGCGGCGCCGGCCTATAACGGGACCGCTTATCCGATCACCGATCATACGTTCGATGTGGTTATCGTCGGTGCAGGCGGGGCTGGTCTTCGCGCGACCGTGGGATGTTCCCAGGCGGGGCTTCGCACGGCCTGTATTTCCAAGGTTTTCCCGACCCGTTCGCATACGGTCGCGGCGCAGGGCGGTGTCGCCGCCTCGCTCGCCAATATGGGGCCGGACAATTGGAAATGGCACATGTACGATACCGTCAAGGGATCGGACTGGCTGGGCGATCAGGATTCCATCGAATATCTCTGCCGCAATGCGCCGGCAGCCGTGTTCGAGCTCGAACACTGGGGCGTGCCGTTTTCGCGCACGGAAGACGGCCGTATC…	Bind_2749	GCF_000019845.1
2|4|0|1	1	A3OQ_RS0104935_Alpha_Methyloferula_stellata_AR4	A3OQ_RS0104935	succinate dehydrogenase flavoprotein subunit	Methyloferula stellata AR4	Alphaproteobacteria	MATNGGAQNGAAPGINGQAYPIIDHTFDVVIVGAGGAGLRATVGCSQAGLKTACISKVFPTRSHTVAAQGGVAASLANMGPDNWKWHMYDTVKGSDWLGDQDSIEYMVRNAPAAVYELEHWGVPFSRTEDGRIYQRPFGGMTTDFGKGPPAQRTCAAADRTGHAILHTLYGQALRYNTEFFIEYFAIDLIMEEGRCRGVVCLKLDDGTIHRFRSQLVILATGGYGRAYFSATSAHTCTGDGNAMVLRAGLPLQDMEFVQFHPTGIYGAGCLITEGARGEGGYLTNAEGERFMERYAPSVKDLAPRDMVSRAMTLEIREGRGVGKQKDHINLHLDHLDPAILHERLPGISESAKIFAGVDVTKEPIPVLPTVHYNMGGIPTNYHGEVLTKQGGDPDVVVP…	ATGGCCACGAACGGCGGTGCGCAAAATGGCGCCGCACCCGGGATCAACGGGCAAGCCTACCCGATCATTGATCACACTTTCGATGTGGTGATTGTCGGCGCGGGCGGCGCGGGCCTGCGCGCAACCGTCGGCTGTTCGCAGGCAGGCCTCAAGACCGCCTGCATCAGCAAGGTCTTTCCGACGCGCTCGCATACGGTCGCGGCGCAAGGCGGCGTCGCGGCTTCGCTTGCCAACATGGGCCCCGACAATTGGAAATGGCACATGTACGACACCGTGAAAGGGTCGGATTGGCTCGGCGATCAGGATTCGATCGAATATATGGTGCGCAACGCGCCTGCCGCCGTCTATGAGCTCGAACATTGGGGCGTGCCCTTTTCGCGCACCGAGGACGGCCGCATC…	-	GCF_000385335.1
1|0|4|2	1	METAC_RS0102695_Alpha_Methylocapsa_acidiphila_B2	METAC_RS0102695	succinate dehydrogenase flavoprotein subunit	Methylocapsa acidiphila B2	Alphaproteobacteria	MASTLAANGSAPAYNGAAYPITDHSFDVIVIGAGGAGLRATVGCSKAGLRTACISKVFPTRSHTVAAQGGVAASLANMGPDQWQWHMYDTVKGSDWLGDQDAIEYLCRNAPAAVYELEHWGVPFSRTEDGRIYQRPFGGMTTDFGKGPPAQRTCAAADRTGHAMLHTLYGQALRYNTEFFIEYFAIDLIMKDGRCCGVVCLKLDDGTIHRFRAQLVMLATGGYGRAYFSATSAHTCTGDGNAMVLRAGLPLQDMEFVQFHPTGIYGAGCLITEGARGEGGYLTNSAGERFMERYAPSVKDLAPRDMVSRAMTVEIREGRGVGKNKDHIYLHLDHLDPKILHERLPGISESAQIFAGVDLTRQPIPVLPTVHYNMGGIPTNYHGEVVIKQKRDPDVVVPG…	ATGGCCTCGACCCTCGCCGCGAACGGAAGCGCTCCCGCCTATAACGGCGCGGCCTATCCGATCACCGATCACAGTTTCGACGTCATCGTGATCGGCGCCGGCGGCGCCGGCTTGCGCGCGACCGTCGGCTGTTCCAAAGCCGGCTTGCGCACGGCCTGCATCAGCAAGGTCTTCCCGACGCGCTCGCACACGGTCGCGGCGCAAGGCGGCGTCGCCGCTTCGCTCGCCAATATGGGCCCGGACCAATGGCAATGGCACATGTACGACACTGTCAAAGGGTCGGACTGGCTCGGCGATCAGGACGCGATCGAATATCTCTGCCGCAATGCGCCGGCGGCCGTCTATGAGCTCGAGCACTGGGGCGTGCCCTTCTCGCGCACCGAGGACGGCCGCATCTAC…	-	GCF_000427445.1
2|4|0|1	1	CFB24_RS13130_Alpha_Rhodoblastus_acidophilus	CFB24_RS13130	succinate dehydrogenase flavoprotein subunit	Rhodoblastus acidophilus	Alphaproteobacteria	MASSDAPANPALGGKAYPIVDHTFDVVVVGAGGAGLRATVGCSQAGLRTACISKVFPTRSHTVAAQGGVAASLANMGPDNWKWHMYDTVKGSDWLGDQDAIEYLCRNAPDAVYELEHWGVPFSRTAEGKIYQRPFGGMTTDFGKGPPAQRTCAAADRTGHAMLHTLYGQALKNSTEFFIEYFAIDLIMDAEGKCRGVVCLKLDDGTIHRFRSQLVILATGGYGRAYFSATSAHTCTGDGGGMILRAGLPIQDLEFVQFHPTGIYGAGCLITEGARGEGGYLTNAKGERFMERYAPSVKDLAPRDMVSRAMTMEIREGRGVGKNADHIYLHLDHLDPAILHERLPGISESAKIFAGVDVTREPIPVLPTVHYNMGGIQTNYHGEVLTKKGDNPDVVVPGL…	ATGGCTTCTTCTGACGCGCCGGCGAACCCGGCCCTTGGCGGCAAGGCCTATCCGATCGTCGACCACACGTTCGACGTGGTGGTGGTCGGCGCCGGCGGCGCGGGCTTGCGCGCCACTGTCGGCTGCTCGCAGGCCGGTCTGCGCACCGCCTGCATTTCCAAGGTGTTTCCGACCCGGTCCCACACGGTCGCGGCGCAGGGCGGCGTCGCCGCCTCGCTGGCGAACATGGGGCCGGACAATTGGAAATGGCACATGTACGACACCGTCAAGGGCTCCGACTGGCTCGGAGACCAGGACGCGATCGAATATCTCTGCCGCAACGCCCCTGACGCCGTTTACGAGCTGGAGCATTGGGGCGTGCCCTTCTCCCGCACGGCCGAGGGAAAAATCTACCAGCGC…	SAMN06265338_10663	GCF_900187365.1
1|0|4|2	1	AE618_RS10170_Alpha_Bosea_vaviloviae	AE618_RS10170	succinate dehydrogenase flavoprotein subunit	Bosea vaviloviae	Alphaproteobacteria	MAITKSRPVPAYAGQAYAITDHTFDVVVVGAGGAGLRATVGCSQAGLRTACISKVFPTRSHTVAAQGGVAASLGNMGKDTWQWHMFDTVKGSDWLGDQDAIEYLVRNAPAAVYELEHWGVPFSRTEDGKIYQRPFGGMTTEFGEGPPAQRTCAAADRTGHAMLHTLYGQALRYNTEFFIEYFAIDLIMDEDGHCRGVIALKLDDGTLHRFRSQQTILATGGYGRSYFSATSAHTCTGDGGGMVLRAGLPMQDMEFVQFHPTGIYGSGCLITEGARGEGGYLTNSEGERFMERYAPSAKDLASRDVVSRSMTMEIRGGRGVGKNKDHIYLHLDHLDPKILHERLPGISESAKIFAGVDVTREPIPVIPTVHYNMGGIPTNFHGEVLTKVDGNPDTVVPGL…	ATGGCGATCACCAAGTCCCGTCCGGTCCCGGCCTATGCCGGCCAGGCCTATGCGATCACCGACCACACCTTCGACGTCGTCGTCGTCGGCGCGGGCGGTGCCGGCCTTCGCGCCACCGTCGGCTGTTCGCAGGCCGGCCTGCGCACCGCCTGCATCTCCAAGGTGTTCCCGACGCGCTCGCATACGGTCGCAGCCCAGGGCGGCGTCGCCGCCTCGCTCGGCAATATGGGCAAGGACACCTGGCAGTGGCACATGTTCGACACCGTCAAGGGGTCGGATTGGCTCGGCGACCAGGACGCGATCGAATATCTCGTCCGCAATGCGCCCGCCGCCGTCTACGAGCTCGAGCATTGGGGCGTGCCGTTCTCGCGCACCGAGGACGGCAAGATCTACCAGCGC…	AE618_10220	GCF_001298265.1
1|0|4|2	1	XAUT_RS09890_Alpha_Xanthobacter_autotrophicus_Py2	XAUT_RS09890	succinate dehydrogenase flavoprotein subunit	Xanthobacter autotrophicus Py2	Alphaproteobacteria	MADTATNGAAAPGINGAAYPIEDHTYDVLVVGAGGAGLRAVVGCSEAGLRTACITKVFPTRSHTVAAQGGVAASLANMGEDKWEWHMYDTVKGSDWLGDQDAIEYMVRNAPAAVYELEHWGVPFSRTEDGKIYQRPFGGMTTHYGKGTAQRTCAAADRTGHAMLHTLYGAALKHHAEFFVEYFAIDLIMDEDGRCRGVIAIKLDDGTIHRFRAHLVVLATGGYGRAYFSATSAHTCTGDGGGMVLRAGLPLQDMEFVQFHPTGIYGSGCLITEGARGEGGYLTNSAGERFMERYAPSAKDLASRDVVSRSMTMEIREGRGVGKNKDHIFLHLDHLDPAILHERLPGISESAKIFAGVDLTREPIPVIPTVHYNMGGIPTNYYGEVLDKRSGDPDTVVPG…	ATGGCCGACACCGCAACCAACGGGGCCGCCGCGCCCGGCATCAACGGCGCTGCCTACCCCATCGAGGACCACACCTACGACGTGCTCGTGGTGGGCGCTGGCGGCGCCGGCCTGCGCGCCGTGGTCGGCTGCTCGGAAGCCGGCCTGCGCACCGCCTGCATCACCAAGGTGTTCCCCACCCGCTCCCACACGGTGGCGGCCCAGGGCGGCGTCGCCGCCTCCCTCGCCAACATGGGCGAGGACAAGTGGGAATGGCACATGTACGACACCGTGAAGGGGTCGGACTGGCTGGGTGATCAGGACGCCATCGAATACATGGTGCGCAACGCGCCCGCAGCGGTCTACGAGCTGGAGCACTGGGGCGTGCCCTTCTCCCGCACCGAGGACGGCAAGATCTAC…	Xaut_1965	GCF_000017645.1
2|4|0|1	1	AZC_RS19295_Alpha_Azorhizobium_caulinodans_ORS_571	AZC_RS19295	succinate dehydrogenase flavoprotein subunit	Azorhizobium caulinodans ORS 571	Alphaproteobacteria	MAESTNGAAAPGINGRAYQVTDHTYDVLVVGAGGAGLRAVVGCSEAGLRTACVTKVFPTRSHTVAAQGGVAASLANMGEDKWEWHMYDTVKGSDWLGDQDAIEYLVRNAPAAVYELEHWGVPFSRTEDGKIYQRPFGGMTTHFGKGTAQRTCAAADRTGHAMLHTLYGAALKHKAEFFIEYFAIDLIMDEDGRCCGIVALKMDDGTLHRFRANLTILATGGYGRAYFSATSAHTCTGDGGGMVLRAGLPLQDMEFVQFHPTGIYGSGCLITEGSRGEGGYLTNSEGERFMERYAPSAKDLASRDVVSRSMTMEIREGRGVGKNKDHIFLHLDHLDPAILHERLPGISESARIFAGVDVTREPIPVIPTVHYNMGGIPTNYHGEVLNKVGGDPDKVVPGL…	ATGGCTGAATCCACCAACGGCGCCGCCGCCCCCGGCATCAACGGCCGCGCCTATCAGGTCACGGACCATACCTATGACGTGCTCGTCGTCGGCGCCGGCGGCGCGGGCCTGCGCGCTGTCGTCGGCTGCTCCGAGGCGGGACTTCGCACCGCCTGCGTGACCAAGGTCTTCCCCACCCGCTCCCACACGGTGGCCGCCCAGGGCGGCGTCGCCGCTTCCCTCGCCAACATGGGCGAGGACAAGTGGGAATGGCACATGTACGACACCGTGAAGGGGTCGGACTGGCTGGGTGACCAGGACGCCATCGAATATCTGGTGCGCAATGCGCCGGCCGCCGTCTACGAGCTCGAGCACTGGGGCGTGCCCTTCTCGCGCACGGAGGACGGCAAGATCTACCAG…	AZC_3745	GCF_000010525.1
1|0|4|2	1	BN32_RS16985_Alpha_Afipia_birgiae_34632	BN32_RS16985	succinate dehydrogenase flavoprotein subunit	Afipia birgiae 34632	Alphaproteobacteria	MASNGQSAPAANGQAYAVEDHTYDVIVVGAGGAGLRAVVGCSEAGLRTACITKVFPTRSHTVAAQGGISASLGNMHKDDWRWHMYDTVKGSDWLGDQDSIEYMVRNAPEAVYELEHWGVPFSRTEDGRIYQRPFGGMTMDYGKGQAQRTCAAADRTGHAMLHTMYGQALRHSAEFFIEFFAIDLIMDDQGVCRGVIALKLDDGTIHRFRAQTTILATGGYGRAYASCTSAHTCTGDGGAMALRAGLPLQDMEFVQFHPTGIYGSGCLVTEGARGEGGYLVNSEGERFMERYAPSAKDLASRDVVSRAMTIEIREGRGVGKKKDHIYLHLDHLDPKILHERLPGISESARIFAGVDVTREPIPMIPTVHYNMGGIPTNFHGEVVTKKNGDDNAVVPGLMA…	ATGGCATCGAATGGCCAGAGCGCGCCCGCCGCGAACGGGCAAGCCTACGCAGTTGAAGATCACACCTATGACGTGATTGTCGTCGGCGCCGGCGGCGCGGGTCTGCGCGCGGTGGTCGGCTGCTCGGAAGCGGGCCTGCGCACGGCCTGCATCACCAAGGTTTTCCCGACACGTTCGCACACCGTCGCGGCGCAGGGCGGCATCTCCGCCTCGCTCGGCAACATGCACAAGGACGACTGGCGCTGGCACATGTACGACACCGTCAAGGGGTCGGACTGGCTGGGTGATCAGGATTCGATCGAATACATGGTGCGCAACGCGCCGGAGGCGGTCTACGAACTCGAGCACTGGGGCGTGCCGTTTTCGCGCACCGAGGACGGCAGGATTTATCAGCGTCCG…	-	GCF_000308295.2
1|0|4|2	1	RPB_RS01645_Alpha_Rhodopseudomonas_palustris_HaA2	RPB_RS01645	succinate dehydrogenase flavoprotein subunit	Rhodopseudomonas palustris HaA2	Alphaproteobacteria	MAANGNGAAAAGGHAYPIEDHVYDVVVVGAGGAGLRAVVGCSEAGLRTACITKVFPTRSHTVAAQGGISASLGNMHKDDWRWHMYDTVKGSDWLGDQDSIEYMVRNAPEAVYELEHWGVPFSRTEDGKIYQRPFGGMTLDFGKGQAQRTCAAADRTGHAMLHTMYGQALRHSAEFYIEFFAIDLIMDDQGVCRGVIALKLDDGTIHRFKAQTTILATGGYGRAYASCTSAHTCTGDGGAMALRAGLPLQDMEFVQFHPTGIYGSGCLVTEGARGEGGYLVNSEGERFMERYAPSAKDLASRDVVSRAMTIEMREGRGVGKKKDHIFLHLDHLAPEVLHERLPGISESARIFAGVDVTREPIPILPTVHYNMGGIPTNFHGEVVTKKDGDDNAVVPGLMA…	ATGGCGGCGAACGGCAACGGCGCAGCGGCCGCGGGCGGCCACGCCTATCCGATCGAAGATCACGTCTATGATGTCGTCGTGGTCGGCGCCGGCGGCGCCGGCCTGCGCGCGGTGGTGGGCTGCAGCGAAGCGGGGCTGCGCACCGCCTGCATCACCAAGGTGTTTCCGACCCGCTCCCACACCGTGGCGGCGCAGGGCGGCATCTCGGCCTCGCTCGGCAACATGCACAAGGACGACTGGCGCTGGCACATGTACGACACCGTCAAGGGGTCGGACTGGCTCGGCGATCAGGATTCGATCGAGTACATGGTGCGCAACGCGCCCGAGGCGGTCTACGAGCTCGAACATTGGGGCGTGCCGTTCTCGCGCACCGAGGACGGCAAGATCTATCAGCGGCCG…	RPB_0325	GCF_000013365.1
1|0|4|2	1	A4A58_RS26710_Alpha_Tardiphaga_robiniae	A4A58_RS26710	succinate dehydrogenase flavoprotein subunit	Tardiphaga robiniae	Alphaproteobacteria	MAVNGTGANGVGGPATNGHAYPIEDHTYDVVVVGAGGAGLRATVGCGEAGLRTACITKVFPTRSHTVAAQGGISASLGNMHEDNWRWHMYDTVKGSDWLGDQDSIEYMVRNAPDAVYELEHWGVPFSRTEDGKIYQRPFGGMTMDYGKGQAQRTCAAADRTGHAMLHTMYGQALRHSAEFFIEYFAIDLIMDDQNVCRGVIALKLDDGTLHRFKAQTVILATGGYGRAYASCTSAHTCTGDGGAMALRAGLPLQDMEFVQFHPTGIYGSGCLVTEGARGEGGYLVNSEGERFMERYAPSAKDLASRDVVSRAMTIEIREGRGVGKKKDHIFLHLDHLDPKVLAERLPGISDSARIFAGVDVTKEPIPIVPTVHYNMGGIPTNYHGEVVTKKDGDDNAVV…	ATGGCCGTCAACGGCACTGGCGCGAACGGCGTTGGCGGCCCCGCCACCAACGGCCACGCCTATCCCATCGAAGATCACACCTATGACGTCGTTGTCGTTGGCGCCGGCGGCGCCGGCCTGCGCGCGACCGTCGGCTGCGGCGAAGCTGGCCTGCGCACCGCCTGCATCACCAAGGTGTTCCCGACCCGCTCGCATACGGTTGCAGCACAGGGCGGCATCTCCGCCTCGCTCGGAAACATGCACGAGGACAACTGGCGCTGGCACATGTACGACACCGTGAAGGGGTCGGACTGGCTCGGCGATCAGGACTCGATCGAATATATGGTGCGCAACGCGCCCGACGCTGTTTACGAGCTCGAACACTGGGGCGTGCCGTTCTCGCGCACCGAAGACGGCAAG…	A4A58_17320	GCF_001618955.1
2|4|0|1	1	blr0514_Alpha_Bradyrhizobium_diazoefficiens_USDA_110	blr0514	succinate dehydrogenase flavoprotein subunit	Bradyrhizobium diazoefficiens USDA 110	Alphaproteobacteria	MANETNGKGNGAPATNGKAYPIEDHTYDVVVVGAGGAGLRAVVGCSEAGLRTACITKVFPTRSHTVAAQGGISASLGNMHKDDWRWHMYDTVKGSDWLGDQDAIEYMVRNAPDAVYELEHWGVPFSRTEDGKIYQRPFGGMTLDFGKGQAQRTCAAADRTGHAMLHTMYGQSLRHAAEFFIEFFAIDLIMDDQGTCRGVIALKLDDGTLHRFRAQTVILATGGYGRAYASCTSAHTCTGDGGGMVLRAGLPMQDMEFVQFHPTGIYGSGCLVTEGARGEGGYLVNSEGERFMERYAPSAKDLASRDVVSRAMTIEIREGRGVGKKKDHIFLHLDHLDPAVLAERLPGISESAKIFANVDVTREPIPIVPTVHYNMGGIPTNYHGEVLTKKDGDDNAVIP…	ATGGCCAACGAGACGAATGGCAAGGGCAACGGCGCTCCCGCCACCAACGGAAAAGCCTATCCCATCGAAGACCACACCTATGACGTCGTCGTGGTCGGCGCCGGCGGCGCGGGACTGCGCGCCGTGGTCGGCTGCAGCGAGGCGGGCCTGCGCACGGCCTGCATCACCAAGGTGTTTCCGACCCGCTCGCACACGGTCGCGGCGCAAGGCGGCATCTCCGCCTCGCTCGGCAACATGCACAAGGACGACTGGCGCTGGCACATGTACGACACCGTGAAGGGGTCGGACTGGCTGGGCGACCAGGACGCGATCGAATACATGGTGCGCAACGCGCCCGACGCGGTCTACGAGCTCGAACATTGGGGCGTGCCGTTCTCGCGCACCGAGGACGGCAAGATC…	-	GCF_000011365.1
2|4|0|1	1	NWI_RS14535_Alpha_Nitrobacter_winogradskyi_Nb-255	NWI_RS14535	succinate dehydrogenase flavoprotein subunit	Nitrobacter winogradskyi Nb-255	Alphaproteobacteria	MAGNGNAAAAVNGKAYPIEDHTYDVVVVGAGGAGLRAVVGCGEAGLRTACITKVFPTRSHTVAAQGGISASLGNMHKDDWRWHMYDTVKGSDWLGDQDCIEYMVRNAPEAVYELEHWGVPFSRTEDGRIYQRPFGGMTIDYGKSQAQRTCAAADRTGHAMLHTMYGQALRRAAEFFIEFFAIDLIMDDQGACRGVIALKLDDGTLHRFRAQTTILATGGYGRVYASCTSAHICTGDGGGMALRAGLPLQDMEFVQFHPTGIYGSGCLVTEGARGEGGYLVNAEGERFMERYAPSAKDLASRDVVSRAMTIEIREGRGVGKKKDHIFLHLDHLDPKVLHERLPGISETVKIFAGVDVTREPIPILPTAHYNMGGIPTNFHGEVVTKKDGNDNAVVPGLMA…	ATGGCCGGAAACGGCAACGCGGCGGCGGCCGTCAACGGCAAGGCCTATCCCATCGAAGATCATACCTATGACGTTGTCGTCGTCGGCGCCGGCGGAGCCGGACTGCGGGCCGTCGTGGGTTGCGGCGAGGCCGGCCTGCGCACCGCCTGCATCACCAAGGTTTTTCCCACCCGCTCACACACCGTGGCGGCGCAGGGCGGCATTTCCGCCTCGCTCGGCAACATGCACAAGGATGACTGGCGCTGGCATATGTACGATACCGTCAAGGGATCGGACTGGCTCGGCGATCAGGATTGCATCGAATACATGGTGCGTAACGCACCGGAGGCGGTCTACGAACTCGAGCACTGGGGCGTTCCGTTCTCCCGCACTGAAGACGGCAGGATCTACCAGCGCCCG…	Nwi_2800	GCF_000012725.1
1|0|4|2	1	OCA5_RS01165_Alpha_Oligotropha_carboxidovorans_OM5	OCA5_RS01165	succinate dehydrogenase flavoprotein subunit	Oligotropha carboxidovorans OM5	Alphaproteobacteria	MASNGKAAAGPAYPIEDHTYDVVVVGAGGAGLRAVVGCSEAGLRTACITKVFPTRSHTVAAQGGISASLGNMHPDDWRWHMYDTVKGSDWLGDQDCIEYMVRNAPEAVYELEHWGVPFSRTEDGKIFQRPFGGMTRDYGKGQAQRTCAAADRTGHAMLHTMYGQAVRHSAEFFIEFFAIDLIMDDQGVCRGAIALKLDDGTLHRFRAQTTILATGGYGRAYLSCTSAHTCTGDGGGMVLRAGLPLQDMEFVQFHPTGIFPAGCLITEGARGEGGYLVNAEGERFMERYAPSAKDLASRDVVSRAMTIEIREGRGVGKRKDHMFLHLDHLDPAVLHDRLPGISESARIFAGVDVTREPIPVLPTVHYNMGGIPTNFHGEVVVKKRGDDDAVVPGLMAVGE…	ATGGCATCCAACGGCAAGGCTGCGGCAGGGCCCGCCTATCCGATCGAGGACCACACCTACGATGTCGTCGTGGTCGGCGCGGGCGGTGCGGGCTTGCGCGCCGTGGTCGGCTGCTCGGAAGCGGGTTTGCGCACGGCCTGCATCACAAAGGTGTTTCCGACCCGCTCGCACACTGTCGCGGCGCAGGGCGGCATCTCCGCTTCGCTCGGCAACATGCATCCGGATGACTGGCGCTGGCACATGTACGACACCGTGAAGGGGTCGGACTGGCTCGGCGATCAGGACTGCATCGAATACATGGTGCGCAACGCACCCGAAGCCGTCTACGAACTCGAGCATTGGGGCGTGCCGTTCTCCCGCACCGAAGACGGCAAGATCTTCCAGCGCCCGTTCGGCGGC…	OCA5_c02310	GCF_000218565.1
1|0|4|2	1	BVIR_RS12905_Alpha_Blastochloris_viridis	BVIR_RS12905	succinate dehydrogenase flavoprotein subunit	Blastochloris viridis	Alphaproteobacteria	MATNGSNGATAPSINGKAYPITEHKYDVVVVGAGGAGLRAVVGCSQAGLRTACITKVFPTRSHTVAAQGGVAASLGNMGEDDWRWHMYDTVKGSDWLGDQDAIEYMVRNAPAAVYELEHWGVPFSRTEDGKIYQRPFGGMTTHFGKGIAQRTCAAADRTGHAMLHTMYGAALKHRAEFFVEYFALDLIMEGGACRGVIALKLDDGTLHAFRSHKTVLATGGYGRAYFSATSAHTCTGDGNAMVLRAGLALQDMEFVQFHPTGIYGSGCLITEGSRGEGGYLVNAAGERFMERYAPSAKDLASRDVVSRSMTIEIREGRGVGKNKDHIYLHLDHLDPKVLAERLPGISESAMIFAGVDVTKEPIPVIPTVHYNMGGIPTNFHGEVLTKAGGNPDQVVPGL…	ATGGCCACGAACGGCTCCAACGGCGCGACGGCGCCTTCGATCAACGGCAAGGCCTATCCGATCACCGAGCATAAGTACGACGTGGTGGTGGTTGGCGCCGGCGGCGCGGGCCTTCGCGCCGTGGTCGGCTGCTCGCAGGCCGGGCTGCGCACGGCGTGCATCACCAAGGTGTTCCCCACCCGCTCGCACACCGTGGCGGCGCAGGGCGGCGTTGCCGCCTCGCTCGGCAACATGGGCGAGGACGATTGGCGCTGGCACATGTACGACACCGTCAAGGGGTCGGACTGGCTCGGCGACCAGGACGCCATCGAATACATGGTGCGCAACGCCCCCGCCGCGGTCTACGAGCTGGAGCACTGGGGCGTGCCGTTCTCGCGCACCGAGGACGGCAAGATCTAC…	BVIR_2656	GCF_001402875.1
2|4|0|1	1	ASC46_RS13595_Alpha_Chelatococcus_sambhunathii	ASC46_RS13595	succinate dehydrogenase flavoprotein subunit	Chelatococcus sambhunathii	Alphaproteobacteria	MRIPRPAYTGQAYPITDHTFDVVVVGAGGAGLRATVGCAQAGLKTACVTKVFPTRSHTVAAQGGVAASLANMGPDDWRWHMYDTVKGSDWLGDQDSIEYLVRNAPAAVYELEHWGVPFSRTEDGRIYQRPFGGMTTDFGKGPPAQRTCAAADRTGHAILHTLYGQALRNNTEFFIEYFAIDLIMDDEGRCRGVVALKMDDGTVHRFRAHLVILATGGYGRAYFSATSAHTCTGDGNAMVLRAGLPLQDMEFVQFHPTGIYGAGCLITEGARGEGGYLTNSEGERFMERYAPSVKDLAPRDMVSRSMTMEIREGRGVGKNKDHIFLHLDHLDPAVLHERLPGISESAKIFAGVDVTKEPIPVLPTVHYNMGGIPTNFHGEVVTKAGDNPDHVVPGLMAIG…	CTGCGTATTCCCCGCCCGGCCTATACGGGCCAGGCCTATCCGATCACCGATCACACCTTCGATGTCGTCGTCGTCGGCGCCGGCGGCGCCGGGCTGCGTGCCACCGTCGGCTGCGCCCAGGCGGGCCTCAAGACCGCCTGCGTCACCAAGGTCTTCCCCACGCGCTCGCATACGGTGGCCGCCCAGGGCGGCGTTGCCGCCTCGCTCGCCAACATGGGGCCGGACGACTGGCGCTGGCACATGTACGACACCGTGAAGGGGTCCGACTGGCTCGGTGACCAGGATTCCATCGAGTATCTGGTGCGCAATGCGCCTGCCGCCGTCTACGAGCTCGAGCACTGGGGCGTGCCCTTCTCGCGTACCGAGGACGGGCGCATCTACCAGCGCCCCTTCGGCGGC…	-	GCF_001418005.1
2|4|0|1	1	N177_RS04820_Alpha_Lutibaculum_baratangense_AMV1	N177_RS04820	succinate dehydrogenase flavoprotein subunit	Lutibaculum baratangense AMV1	Alphaproteobacteria	MAQNGSNGSAPGANGRAYSFVDHTYDVVVVGAGGAGLRATLGCAQAGLRTACITKVFPTRSHTVAAQGGVAASLGNMGEDDWRYHMYDTVKGSDWLGDQDSIEYLVRNAPAAVYELEHFGVPFSRTEDGRIYQRPFGGMTTRYGQGTAQRTCAAADRTGHAILHTLYGQAVRHSSEFFIEYFAIDLIMDEEGVCRGVVALCMDDGTLHRFRARRTILATGGYGRAYFSCTSAHTCTGDGNAMVLRAGLPLQDMEFVQFHPTGIYGAGCLITEGARGEGGYLVNSEGERFMERYAPTAKDLASRDVVSRAMTIEIREGRGVGRNNDHIHLHLDHLDPAVLHERLPGISESARIFSGVDVTKEPIPVLPTVHYNMGGIPTNFHGEVLTLKGGDPDYVVPGL…	ATGGCCCAGAACGGCAGCAACGGTTCCGCACCCGGCGCGAACGGCCGCGCCTATTCCTTCGTCGACCACACCTACGACGTCGTCGTCGTCGGCGCCGGCGGCGCGGGCCTGCGCGCGACGCTCGGCTGCGCCCAGGCGGGCCTCCGCACCGCCTGCATCACCAAGGTCTTCCCCACCCGCTCCCACACCGTGGCCGCGCAGGGCGGCGTCGCCGCCTCGCTCGGCAACATGGGCGAGGACGACTGGCGCTACCACATGTACGACACCGTGAAGGGGTCGGACTGGCTCGGCGACCAGGACTCCATCGAATACCTCGTGAGGAACGCGCCGGCGGCCGTCTACGAACTCGAGCATTTCGGCGTGCCGTTCTCGCGCACCGAGGACGGACGGATCTACCAG…	N177_0978	GCF_000496075.1
2|4|0|1	1	ABB55_RS17180_Alpha_Prosthecomicrobium_hirschii	ABB55_RS17180	succinate dehydrogenase flavoprotein subunit	Prosthecomicrobium hirschii	Alphaproteobacteria	MAESKTTAAPSALNGAYPFIDHTFDVVVVGAGGAGLRAVTGCSEAGLKTACITKVFPTRSHTVAAQGGISASLGNMGEDDWRWHMYDTVKGSDWLGDQDAIEYLCRNAPDAVYELEHWGVPFSRTEEGKIYQRPFGGMTTHFGKGRAQRTCAAADRTGHAILHTLYGQSLRYSAEFFIEYFAIDLIMDDDGACRGVIALCMEDGTLHRFRCAKTILATGGYGRTYFSCTSAHTCTGDGNAMVLRAGLPLQDMEFVQFHPTGIYGAGVLITEGARGEGGYLTNSEGERFMERYAPSAKDLASRDVVSRAMTIEIREGRGVGKNKDHIHLHLSHLDPAILAERLPGITESAKIFAGVDLTKEPIPVLPTVHYNMGGIPTNFHGEVLTKKGGDPDCIVPGLL…	ATGGCCGAATCCAAGACCACCGCCGCCCCCTCCGCGCTCAACGGCGCCTATCCGTTCATCGACCACACCTTCGACGTGGTGGTGGTCGGGGCCGGCGGCGCGGGGCTGCGGGCCGTCACCGGCTGCTCCGAGGCCGGCCTCAAGACGGCCTGCATCACCAAGGTCTTCCCGACCCGCTCGCACACCGTCGCCGCCCAGGGCGGCATCTCGGCCTCGCTCGGCAACATGGGCGAGGACGACTGGCGCTGGCACATGTACGACACCGTCAAGGGCTCCGACTGGCTCGGCGACCAGGACGCGATCGAGTATCTGTGCCGCAACGCGCCGGATGCGGTCTACGAGCTCGAGCATTGGGGCGTGCCCTTCTCGCGCACCGAGGAAGGCAAGATCTACCAGCGG…	ABB55_17180	GCF_001305515.1
2|4|0|1	1	BUF17_RS09805_Alpha_Pseudoxanthobacter_soli_DSM_19599	BUF17_RS09805	succinate dehydrogenase flavoprotein subunit	Pseudoxanthobacter soli DSM 19599	Alphaproteobacteria	MAELNGSAGGPAPVPNINGRAYPFIDHTVDVVVVGAGGAGLRAVVGCAEAGLKTACITKVFPTRSHTVAAQGGISASLGNMGPDDWRWHMYDTVKGSDWLGDQDAIEYLVRNAPAAVYELEHWGVPFSRTEEGKIYQRPFGGMTTHFGKGRAQRTCAAADRTGHAILHTLYGQSLRHSAEFFIEYFAIDLIMEDGACRGVVALCLEDGSLHRFRAHRTILATGGYGRAYFSATSAHTCTGDGNAMVLRAGLPLQDMEFVQFHPTGIYGSGCLITEGARGEGGYLVNSAGERFMERYAPSAKDLASRDVVSRAMTIEIREGRGVGKNADHIYLHLDHLDPAILHERLPGISESAKIFAGVDVTKQPIPVLPTVHYNMGGIPTNYHGEVLTKVGGDPDTVV…	ATGGCCGAGTTGAACGGATCCGCCGGCGGGCCTGCGCCCGTGCCGAACATCAACGGGCGCGCCTATCCCTTCATCGACCACACGGTGGATGTCGTCGTGGTGGGCGCCGGTGGCGCCGGCCTCAGGGCCGTCGTCGGCTGCGCCGAGGCTGGCCTCAAGACCGCCTGTATCACCAAGGTGTTCCCGACCCGCTCCCACACCGTCGCGGCGCAGGGCGGCATCTCCGCCTCGCTCGGCAACATGGGGCCGGACGACTGGCGCTGGCACATGTACGACACCGTCAAGGGGTCGGACTGGCTCGGCGACCAGGATGCCATCGAGTACCTCGTGCGCAATGCGCCGGCCGCGGTCTACGAGCTGGAGCACTGGGGCGTGCCGTTCTCGCGCACCGAGGAAGGC…	SAMN02745172_01970	GCF_900148505.1
1|0|4|2	1	G522_RS0103295_Alpha_Pleomorphomonas_oryzae_DSM_16300	G522_RS0103295	succinate dehydrogenase flavoprotein subunit	Pleomorphomonas oryzae DSM 16300	Alphaproteobacteria	MAVASETTGGKQTAFNVGGRAYQFIDHTFDVVVVGAGGAGLRAVVGASEAGLSTACITKVFPTRSHTVAAQGGVAASLGNMGPDDWRWHMYDTVKGSDWLGDQDAIEYLVRNAPAAVYELEHWGVPFSRTEEGKIYQRPFGGMTTNFGEGIAQRTCAAADRTGHAMLHTMYGQALRHSAEFFIEYFAIDLIMENGACRGVVALDMETGTIHRFRAHKTVLATGGYGRAYFSCTSAHTCTGDGNAMVLRAGLALQDMEFVQFHPTGIYGAGCLITEGSRGEGGYLTNSEGERFMERYAPSAKDLASRDVVSRSMTMEIREGRGVGKLKDHIYLHLDHLDPAILAERLPGISESAKIFAGVDVTREPIPVLPTVHYNMGGIPTNYHGEVLAKIDGDPDRIV…	ATGGCCGTTGCCTCAGAGACCACCGGCGGCAAGCAGACCGCCTTCAACGTCGGCGGCCGCGCCTATCAGTTCATCGACCACACCTTCGACGTGGTGGTGGTGGGTGCCGGCGGCGCCGGCCTCCGGGCCGTCGTCGGCGCCTCGGAAGCCGGCCTTTCCACCGCCTGCATCACCAAGGTGTTTCCCACCCGCTCGCACACCGTCGCCGCCCAGGGCGGCGTCGCCGCCTCGCTCGGCAACATGGGGCCGGACGACTGGCGCTGGCACATGTACGACACCGTCAAGGGCTCCGACTGGCTCGGCGACCAGGACGCCATCGAATATCTGGTGCGCAACGCGCCGGCCGCGGTCTATGAGCTCGAGCACTGGGGCGTGCCCTTCTCCCGCACCGAGGAAGGC…	-	GCF_000422965.1
0|4|2	1	Q331_RS0108370_Alpha_Afifella_pfennigii_DSM_17143	Q331_RS0108370	succinate dehydrogenase flavoprotein subunit	Afifella pfennigii DSM 17143	Alphaproteobacteria	MAFNGQNGTSKGAGAPQRAPGQNGKAYPLVDHSFDVVVVGAGGAGLRAALGAAEAGLRTACLTKVFPTRSHTVAAQGGISAALGNMGEDDWRWHMYDTVKGSDWLGDQDAIEYLCRNAPDAVYELEHWGVPFSRTAEGRIYQRPFGGMTTHFGEGTAQRTCAAADRTGHAMLHTMYGQALKHSTQFYIEYFALDLIMDEGHCRGVVALCLEDGSIHRFRAHKTILATGGYGRTYFSCTSAHICTGDGNAMVLRAGLPLQDMEFVQFHPTGIYGAGCLITEGARGEGGYLTNSEGERFMERYAPSAKDLASRDVVSRAMTIEIREGRGIGREGDHIELHLEHLEPAVLHERLPGISETAKIFCGVDVTREPIPVLPTVHYNMGGIPTNYHGEVLTKVGGD…	GTGGCGTTCAACGGCCAGAACGGAACCTCAAAGGGCGCGGGCGCGCCGCAACGCGCCCCCGGACAGAACGGCAAGGCCTATCCGCTCGTCGATCACAGCTTCGACGTCGTCGTGGTGGGCGCCGGCGGCGCTGGCCTCAGGGCCGCGCTCGGCGCCGCCGAAGCCGGCCTCAGGACCGCCTGCCTGACGAAGGTCTTCCCCACCCGCTCGCACACCGTGGCGGCGCAGGGCGGCATCTCCGCCGCGCTCGGCAATATGGGCGAGGACGATTGGCGCTGGCACATGTACGACACCGTCAAGGGCTCCGACTGGCTCGGCGACCAGGACGCCATCGAATATCTGTGCCGCAACGCCCCCGACGCCGTCTACGAGCTGGAGCATTGGGGCGTGCCCTTCTCG…	-	GCF_000688515.1
1|0|4|2	1	G407_RS0105450_Alpha_Salinarimonas_rosea_DSM_21201	G407_RS0105450	succinate dehydrogenase flavoprotein subunit	Salinarimonas rosea DSM 21201	Alphaproteobacteria	MANDTSPAADGAAPKTNGAAYPVTDHTFDVVVVGAGGAGLRATVGCSQAGLRTACVTKVFPTRSHTVAAQGGISAALGNMGEDDWRWHMYDTVKGSDWLGDQDAIEYLCRHAPAAVYELEHWGVPFSRTEAGKIYQRPFGGMTTRFGEGTAQRTCAAADRTGHAILHTLYGAALKNDTNFFIEYFAIDLIMDEEGRCRGIVALDMTTGTIHRFRAQMVILATGGYGRAYFSATSAHTCTGDGNAMVLRAGLPLQDMEFVQFHPTGIYGAGCLITEGARGEGGYLTNSEGERFMERYAPSAKDLASRDVVSRAMTMEIRGGRGVGKEGDHIHLHLDHLDPKILHERLPGISESAKIFAGVDVTKEPIPVLPTVHYNMGGIPTNFYGEVLTKKNGDPDSVV…	ATGGCGAACGACACGTCCCCCGCGGCCGACGGCGCGGCCCCGAAGACCAACGGCGCGGCCTACCCGGTCACCGACCACACGTTCGACGTGGTGGTCGTCGGCGCCGGCGGCGCGGGCCTGCGCGCGACGGTCGGCTGCTCGCAGGCGGGCCTGCGCACGGCCTGCGTGACGAAGGTGTTCCCGACGCGCTCGCACACCGTGGCGGCGCAAGGCGGCATCTCGGCCGCGCTCGGCAACATGGGCGAGGACGACTGGCGCTGGCACATGTACGACACCGTCAAGGGGTCGGACTGGCTCGGCGACCAGGACGCCATCGAGTATCTCTGCCGCCACGCGCCCGCCGCCGTCTACGAGCTCGAGCACTGGGGCGTCCCGTTCTCGCGCACCGAGGCCGGCAAG…	-	GCF_000429045.1
1|0|4|2	1	MICLODRAFT_RS28705_Alpha_Microvirga_lotononidis	MICLODRAFT_RS28705	succinate dehydrogenase flavoprotein subunit	Microvirga lotononidis	Alphaproteobacteria	MAQATNGAAVNGKAYTIIDHTFDVVIVGAGGAGLRATVGCSQAGLRTACITKVFPTRSHTVAAQGGISASLGNMGPDDWRWHMYDTVKGSDWLGDQDAIEYLVRNAPAAVYELEHWGVPFSRTAEGKIYQRPFGGMTTDFGKGTAQRTCAAADRTGHAILHTLYGQAVKNQTNFFIEYFALDLMMDSDGRCVGVVALNQSTGEIHRFRAHMTILATGGYGRAYFSATSAHTCTGDGNAMVLRAGLPLQDMEFVQFHPTGIYGSGCLITEGARGEGGYLTNSEGERFMERYAPSAKDLASRDVVSRAMTMEIRAGRGVGKNKDHIYLHLDHLDPKILHERLPGISESAKIFAGVDVTKEPIPVLPTVHYNMGGIPTNYHGEVLTLKNGNPDTVVPGLMAL…	ATGGCTCAAGCAACGAACGGCGCCGCCGTCAACGGCAAGGCCTATACCATCATCGATCATACCTTCGACGTGGTGATCGTGGGCGCGGGCGGCGCGGGCCTTCGCGCCACCGTCGGCTGCTCGCAGGCCGGCCTGCGCACCGCCTGCATCACCAAGGTGTTCCCGACCCGCTCGCACACGGTGGCGGCGCAGGGCGGCATCTCCGCGTCGCTGGGCAACATGGGGCCGGACGATTGGCGCTGGCACATGTACGACACCGTGAAGGGCTCGGACTGGCTCGGCGACCAGGACGCCATCGAGTATCTCGTGCGCAACGCGCCCGCCGCCGTCTACGAGCTGGAGCACTGGGGCGTTCCCTTCTCCCGCACGGCCGAGGGCAAGATCTACCAGCGTCCCTTC…	MicloDRAFT_00059280	GCF_000262405.1
2|4|0|1	1	MRAD2831_RS34280_Alpha_Methylobacterium_radiotolerans_JCM_2831	MRAD2831_RS34280	succinate dehydrogenase flavoprotein subunit	Methylobacterium radiotolerans JCM 2831	Alphaproteobacteria	MAANGTNGSGPAYTIHDHAFDVVIVGAGGAGLRATVGCSEAGLRTACITKVFPTRSHTVAAQGGISASLGNMGPDDWRWHMYDTVKGSDWLGDQDAIEYLVRNAPAAVYELEHWGVPFSRTEEGKIYQRPFGGMTTDYGKGTAQRTCAAADRTGHAMLHTLYGQAVKNQTDFFIEYFALDLIMDDEGRCRGVIALDQATGEIHRFRAQMTILATGGYGRAYFSATSAHTCTGDGNAMVLRAGLPLQDMEFVQFHPTGIYGAGCLITEGSRGEGGYLTNSEGERFMERYAPSAKDLASRDVVSRSMTMEIRDGRGVGKNKDHIYLHLDHLDPKILHERLPGISESARIFAGVDVTKEPIPVIPTVHYNMGGIPTNYHGEVLTLRDGNPDTVVPGLMAIGE…	ATGGCCGCCAACGGCACCAACGGCAGCGGGCCTGCCTACACCATCCACGATCACGCCTTCGACGTCGTGATCGTCGGCGCGGGCGGCGCCGGCCTGCGCGCCACGGTCGGCTGCTCGGAGGCGGGCCTGCGCACCGCCTGCATCACCAAGGTGTTCCCGACCCGCTCCCACACGGTGGCAGCGCAGGGCGGCATCTCGGCCTCCCTCGGCAACATGGGCCCGGACGACTGGCGCTGGCACATGTACGACACCGTGAAGGGGTCGGACTGGCTCGGCGACCAGGACGCCATCGAGTATCTCGTGCGCAACGCGCCCGCCGCCGTCTACGAGTTGGAGCACTGGGGCGTGCCCTTCTCCCGCACGGAGGAAGGCAAGATCTACCAGCGCCCGTTCGGCGGC…	Mrad2831_0459	GCF_000019725.1
1|0|4|2	1	G365_RS0106525_Alpha_Novispirillum_itersonii_subsp._itersonii_ATCC_12639	G365_RS0106525	succinate dehydrogenase flavoprotein subunit	Novispirillum itersonii subsp. itersonii ATCC 12639	Alphaproteobacteria	MAAYTFVDHKYDVVVVGAGGAGLRATFGMVAAGLKTACITKVFPTRSHTVAAQGGIGAALGNMAEDKWQWHMYDTVKGSDWLGDQDAIEYMCREAIPAVHELEHYGVPFSRTPDGKIYQRPFGGHMRDYGKAPVQRACAAADRTGHAILHTLYQQSLKHKAEFFVEYFALDLMMDPQTGECLGVVALDMATGTIHRFQAHQTVLATGGYGRAYFSCTSAHTCTGDGNGMVARAGLPLQDHEFVQFHPTGIYGSGCLITEGARGEGGYLTNSAGERFMERYAPTAKDLASRDVVSRAMTMEIREGRGVGKGADHIFLHMEHLGAEILHSRLPGITETSKIFAGVDATKEPIPVLPTVHYNMGGIPTIYTGEVVRPTKDSPDNLCGGLMAVGEAACVSVHG…	ATGGCCGCTTATACGTTTGTCGACCACAAGTATGATGTGGTTGTCGTCGGGGCCGGCGGTGCCGGTCTGCGCGCCACCTTCGGCATGGTCGCCGCCGGTCTGAAGACCGCCTGTATCACCAAGGTGTTCCCCACCCGCTCCCACACCGTGGCGGCGCAGGGCGGCATCGGTGCCGCACTGGGCAACATGGCCGAAGACAAGTGGCAGTGGCACATGTACGACACCGTCAAGGGGTCGGACTGGCTGGGTGACCAGGACGCCATCGAATACATGTGCCGCGAAGCCATCCCCGCCGTGCACGAGCTGGAACACTACGGCGTTCCGTTCTCCCGCACCCCGGACGGCAAGATCTATCAGCGCCCGTTCGGCGGCCACATGCGCGATTACGGCAAGGCCCCG…	-	GCF_000381985.1
2|4|0|1	1	AY555_RS09460_Alpha_Haematospirillum_jordaniae	AY555_RS09460	succinate dehydrogenase flavoprotein subunit	Haematospirillum jordaniae	Alphaproteobacteria	MAAYTFIDHTYDVVVVGAGGAGLRATFGMVAAGLKTACITKVFPTRSHTVAAQGGIGAALGNMAEDKWEWHMYDTVKGSDWLGDQDAIEYMCREAIPAVHELEHFGVPFSRTPEGKIYQRPFGGHMRDFGKAPVQRACAAADRTGHAILHTLYQQSLKHKAEFFVEYFALDLIMDPSSGECLGVVALDMATGAIHRFRAHQTVLATGGYGRAYFSCTSAHTCTGDGNGMVARAGLPLQDHEFVQFHPTGIYGSGCLITEGARGEGGYLTNSGGDRFMERYAPTAKDLASRDVVSRAMTMEIRERRGVGKEQDHIFLHLEHLGADVLHARLPGITETAKIFAGVDATREPIPVLPTVHYNMGGIPTIYTGEVVRPKAGSPDNLCGGLMAVGEAACVSVHG…	ATGGCTGCATATACCTTTATTGACCACACATATGATGTTGTTGTTGTCGGCGCGGGCGGGGCTGGTTTGCGTGCCACATTCGGCATGGTGGCTGCCGGGCTGAAGACCGCCTGCATCACCAAGGTTTTCCCTACACGGTCCCACACCGTTGCCGCACAGGGCGGCATCGGTGCTGCCTTGGGCAACATGGCCGAGGACAAGTGGGAATGGCATATGTACGACACAGTCAAGGGATCGGACTGGCTTGGCGACCAGGATGCCATTGAATACATGTGCCGCGAGGCCATACCCGCTGTCCACGAGCTGGAGCACTTCGGGGTTCCCTTTTCACGTACTCCCGAAGGCAAGATCTACCAACGTCCCTTCGGCGGCCATATGCGTGACTTTGGCAAGGCCCCG…	AY555_09455	GCF_001611975.1
2|4|0|1	1	BW995_RS09990_Alpha_Insolitispirillum_peregrinum	BW995_RS09990	succinate dehydrogenase flavoprotein subunit	Insolitispirillum peregrinum	Alphaproteobacteria	MAAYEIIDHQYDAVVVGAGGAGLRATFGMVAAGLKTACVTKVFPTRSHTVAAQGGIGAALGNMAEDNWKWHMYDTVKGSDWLGDQDAIEYMCREAIPAVYELEHFGVPFSRTPEGKIYQRPFGGHMRNFGEAPVQRACAAADRTGHAILHTLYQQSLKHKAQFFVEFFALDLIMDPQSGECRGVIALEMATGKIHRFQAHQTVLATGGYGRAFFSCTSAHTCTGDGNGMAARAGLPLQDHEFVQFHPTGIYGSGCLITEGARGEGGYLTNSKGERFMERYAPTAKDLASRDVVSRAMTMEIREGRGVGKENDHIHLHMEHLGADVLWARLPGITETAKIFAGVDATKEPIPVLPTVHYNMGGIPTNYMGEVLRPTKDNPDAVCGGLMAVGECASTSVHG…	ATGGCCGCTTACGAAATCATTGACCATCAGTACGACGCCGTTGTCGTCGGTGCTGGCGGTGCTGGTCTGCGCGCCACCTTTGGCATGGTGGCCGCCGGTCTGAAGACCGCCTGCGTGACCAAGGTGTTCCCGACCCGCTCGCACACCGTGGCGGCGCAGGGCGGCATCGGCGCTGCCCTCGGCAACATGGCCGAGGACAACTGGAAGTGGCACATGTACGACACCGTCAAGGGGTCGGACTGGCTGGGCGACCAGGATGCCATCGAATACATGTGCCGCGAAGCCATTCCGGCGGTGTACGAACTTGAACATTTCGGCGTGCCGTTCTCGCGCACCCCGGAAGGCAAGATCTATCAGCGCCCGTTCGGCGGCCACATGCGCAACTTTGGTGAAGCCCCG…	SAMN05421779_103436	GCF_900156605.1
1|0|4|2	1	C882_RS03735_Alpha_Caenispirillum_salinarum_AK4	C882_RS03735	succinate dehydrogenase flavoprotein subunit	Caenispirillum salinarum AK4	Alphaproteobacteria	MAEYDIIDHEYDVVVVGAGGAGLRATFGMVAAGLKTACVTKVFPTRSHTVAAQGGIGASLGNMAEDKWQWHMYDTVKGSDWLGDQDAIEYMCREAVPAVYELEHFGVPFSRTEDGKIYQRPFGGHMRNFGEAPVQRACAAADRTGHAILHTLYQQSLKHNAEFFVEFFAVDLLMDPEDGSCRGVIALDMANGTIHRFRAHQTVLATGGYGRAYFSCTSAHTCTGDGNGMVARAGLPLQDHEFVQFHPTGIYGSGCLITEGARGEGGYLTNSEGERFMERYAPTAKDLASRDVVSRAMTMEIREGRGVGPNKDHIHLHLEHLGADVLHARLPGITETAKIFAGVDATKEPIPVLPTVHYNMGGIPTTYMGEVVRPTKDNPDQVVGGLMAVGEAACVSVHG…	ATGGCTGAATACGACATCATCGACCATGAATACGACGTGGTGGTCGTCGGCGCCGGCGGCGCCGGCCTCCGGGCCACCTTCGGCATGGTCGCCGCCGGCCTGAAGACGGCCTGCGTCACCAAGGTTTTCCCCACCCGCTCCCACACCGTCGCCGCCCAGGGCGGCATCGGCGCGTCGCTCGGCAACATGGCCGAGGACAAGTGGCAGTGGCACATGTACGACACCGTCAAGGGCTCCGACTGGCTCGGCGACCAGGACGCCATCGAATACATGTGCCGCGAGGCCGTGCCGGCGGTCTACGAGCTGGAGCACTTCGGCGTGCCGTTTTCGCGCACCGAGGACGGCAAGATCTACCAGCGCCCGTTCGGCGGCCACATGCGCAACTTCGGCGAGGCCCCG…	C882_3010	GCF_000315795.1
2|4|0|1	1	BLS85_RS08675_Alpha_Rhodospira_trueperi	BLS85_RS08675	succinate dehydrogenase flavoprotein subunit	Rhodospira trueperi	Alphaproteobacteria	MASPEIIDHDYDVVVVGAGGAGLRATFGAVAEGLKTACLTKVFPTRSHTVAAQGGVGAALGNMAEDRWDWHMYDTVKGSDWLGDQDAIEYMCREAIPAVYELEHFGVPFSRTKDGLIYQRPFGGHMRNFGEAPVQRACAAADRTGHAILHTLYQQSLKYKAQFFIEFFTLDLIMDEGGTCRGVIAWNLDDGTLHRFRAHTVILATGGYGRAYFSCTSAHTCTGDGNAMVARAGLPLQDMEFVQFHPTGIYGAGCLITEGARGEGGYLTNSEGERFMERYAPNAKDLASRDVVSRAMTMEIREGRGVGKANDHIFLHLEHLGGDVLHSRLPGITETARIFSGVDATRDPIPVLPTVHYNMGGIPTNYMGEVINPTADDPDAVVPGLMAVGECASVSVHGA…	ATGGCATCCCCGGAGATCATCGACCACGACTATGACGTCGTCGTTGTGGGCGCCGGCGGCGCCGGCCTGCGCGCCACCTTCGGCGCCGTGGCCGAGGGCCTGAAGACCGCCTGCCTGACCAAGGTGTTTCCCACCCGCTCCCATACCGTGGCCGCTCAGGGCGGCGTCGGCGCGGCGCTCGGCAATATGGCGGAGGACCGCTGGGACTGGCACATGTACGACACCGTCAAGGGGTCGGACTGGCTGGGCGACCAGGACGCCATCGAGTACATGTGTCGCGAGGCCATTCCGGCCGTGTACGAGCTGGAACATTTCGGCGTGCCGTTCTCGCGCACCAAGGACGGCCTGATCTATCAGCGCCCGTTCGGTGGTCACATGCGCAACTTCGGCGAGGCCCCG…	SAMN05421720_105189	GCF_900101965.1
2|4|0|1	1	Rru_A1204_Alpha_Rhodospirillum_rubrum_ATCC_11170	Rru_A1204	succinate dehydrogenase flavoprotein subunit	Rhodospirillum rubrum ATCC 11170	Alphaproteobacteria	MASYEIVDHEYDALVVGAGGAGLRATFGLVEQGLKTACITKVFPTRSHTVAAQGGIGAALGNMAEDNWKWHMYDTVKGADWLGDQDAIEYMCREAIPAVYELEHYGVPFSRTEDGRIYQRPFGGHMRNFGEAPVQRACAAADRTGHAILQTLYQQSLRFNAEFFVEYFALDLIIEDGVCRGVIAWCMEDGTIHRFKSHTTVLATGGYGRAYFSCTSAHTCTGDGNGMVARAGLPLQDMEFVQFHPTGIYGAGCLITEGARGEGGYLTNSEGERFMERYAPTAKDLASRDVVSRAMTVEIREGRGVGPKKDHINLHLEHLGPEVLHSRLPGITETAKVFSGVDATRDPIPVLPTVHYNMGGIPTNYHGEVLNPTKADPEAIFPGLMAVGECACVSVHGAN…	ATGGCATCCTACGAGATTGTCGACCACGAATATGATGCTTTGGTCGTTGGCGCCGGTGGCGCCGGCCTGCGCGCCACCTTCGGTCTGGTCGAACAGGGCCTCAAGACCGCCTGCATCACCAAGGTCTTCCCCACCCGCTCCCATACCGTGGCCGCCCAGGGCGGCATCGGCGCCGCCCTTGGCAATATGGCCGAGGACAATTGGAAGTGGCATATGTACGATACCGTCAAGGGCGCCGACTGGCTCGGCGACCAGGACGCCATCGAATATATGTGCCGCGAGGCGATTCCGGCGGTTTACGAGCTTGAGCACTACGGCGTGCCCTTCTCGCGCACCGAAGACGGCCGCATCTATCAGCGGCCTTTCGGCGGCCATATGCGCAACTTCGGCGAGGCACCG…	-	GCF_000013085.1
1|0|4|2	1	RSPPHO_RS13490_Alpha_Pararhodospirillum_photometricum_DSM_122	RSPPHO_RS13490	succinate dehydrogenase flavoprotein subunit	Pararhodospirillum photometricum DSM 122	Alphaproteobacteria	MASHEIIDHEYDAVVVGAGGAGLRATFGMVQAGLRTACVTKVFPTRSHTVAAQGGIGAALGNMAEDSWQWHMYDTVKGADWLGDQDAIEYMCREAIPAVYELEHAGVPFSRTPEGKIYQRPFGGHMRNFGEAPVQRACAAADRTGHAILHTLYQQSLKYKAQFFVEYFALDLLIEDGECRGVIAWCMEDGSLHRFKAHTTVLATGGYGRAYFSCTSAHTCTGDGNGMVARAGLPLQDMEFVQFHPTGIYGSGCLITEGARGEGGYLTNSKGERFMERYAPTAKDLASRDVVSRAMTVEIREGRGVGSHNDHIHLHLEHLGADVLHARLPGITETAKIFAGVDATREPLPVLPTVHYNMGGIPTNYKGEVLAPTADDPDRVFPGLMAVGECACVSVHGAN…	ATGGCTTCGCACGAGATCATCGATCACGAATACGACGCGGTGGTCGTCGGCGCCGGTGGCGCGGGCCTGCGGGCGACCTTTGGTATGGTGCAAGCGGGCCTGCGTACCGCTTGCGTCACCAAGGTGTTCCCCACCCGCTCCCACACCGTCGCCGCCCAGGGCGGCATCGGCGCGGCCCTTGGCAACATGGCCGAGGACTCCTGGCAGTGGCATATGTACGACACCGTGAAGGGTGCCGACTGGCTGGGCGACCAGGACGCCATTGAATACATGTGCCGCGAGGCCATTCCGGCCGTTTACGAGCTGGAGCATGCCGGCGTGCCCTTCTCGCGCACGCCCGAGGGCAAGATCTACCAGCGCCCGTTCGGCGGCCATATGCGCAACTTCGGTGAAGCCCCG…	RSPPHO_02511	GCF_000284415.1
1|0|4|2	1	BLR95_RS04455_Alpha_Roseospirillum_parvum	BLR95_RS04455	succinate dehydrogenase flavoprotein subunit	Roseospirillum parvum	Alphaproteobacteria	MPSAYEIIDHDFDVVVVGAGGAGLRATFGMVAEGLSTACVTKVFPTRSHTVAAQGGIGAALGNMAEDSWQWHMYDTVKGSDWLGDQDAIEYMCREAIPAVYELEHYGVPFSRTEDGKIYQRPFGGHMRNFGEAPVQRACAAADRTGHAILHTLYQQSLKHNAQFFVEYFALDLIMDADGTCRGVVAWNLDDGTIHRFNAKLTVLATGGYGRAYFSCTSAHTCTGDGNAMAARAGLPLQDMEFVQFHPTGVYGSGCLITEGARGEGGYLTNSQGERFMERYAPTAKDLASRDVVSRAMTMEIREGRGVGKDGDHINLHLEHLGGEVLHQRLPGITETARVFAGVDASKEPIPVLPTVHYNMGGVPTNYMGEVLRPTADDPDAVCPGLMAIGEAACVSVHG…	ATGCCCTCTGCTTACGAGATCATCGACCACGACTTTGACGTGGTGGTCGTCGGCGCCGGCGGGGCCGGCTTGCGCGCCACCTTCGGGATGGTCGCCGAGGGGCTGTCCACCGCCTGCGTGACCAAGGTCTTCCCGACCCGCAGCCACACCGTGGCGGCCCAGGGCGGCATCGGCGCGGCGCTCGGCAACATGGCCGAGGACAGTTGGCAGTGGCACATGTACGACACCGTCAAGGGGTCGGACTGGCTGGGCGACCAGGACGCCATTGAGTACATGTGCCGCGAGGCCATTCCCGCCGTCTACGAGCTGGAGCACTACGGCGTGCCCTTCTCGCGCACCGAGGACGGCAAGATCTATCAGCGCCCCTTCGGCGGCCACATGCGCAACTTCGGCGAGGCC…	SAMN05421742_102281	GCF_900100455.1
1|0|4|2	1	TH3_RS18690_Alpha_Thalassospira_xiamenensis_M-5_DSM_17429	TH3_RS18690	succinate dehydrogenase flavoprotein subunit	Thalassospira xiamenensis M-5 = DSM 17429	Alphaproteobacteria	MSESYKIIDHNYDVVVMGAGGAGLRATLGTVEAGLKTACITKVFPTRSHTVAAQGGIGASLGNMSEDHWQWHMYDTVKGSDWLGDQDAIEYMCRNAVPAVHELEHYGMPFSRTEDGKIYQRPFGGHTRDHGKAPVERACAAADRTGHAMLHTLYQQCLKHKAEFFVEYIALDLIMGEDGSCKGLVAWDLDTGEIHRFNAKMTILASGGYGRAFFSCTSAHTCTGDGHGMVARAGLGLQDMEFVQFHPTGIYGSGCLITEGARGEGGYLTNSEGERFMERYAPTVKDLASRDVVSRGMAQEIRDGRGVGEHGEYIHLHLEHLGSEVLWERLPGITETAKIFAGVDATKEPIPVLPTVHYNMGGIPTNYKGEVLRPTADNPNAIVPGLMAAGEAACVSVHG…	ATGAGCGAATCATATAAAATTATCGACCATAACTACGACGTCGTTGTTATGGGCGCAGGCGGCGCCGGTCTTCGTGCGACGCTTGGAACGGTCGAAGCCGGACTGAAAACCGCCTGTATCACCAAGGTCTTCCCGACCCGCTCGCACACCGTTGCGGCGCAGGGCGGCATTGGTGCATCACTTGGCAACATGTCCGAAGATCACTGGCAGTGGCATATGTATGACACCGTCAAGGGCTCCGACTGGCTCGGTGACCAGGACGCGATCGAATATATGTGCCGTAACGCTGTTCCGGCTGTTCATGAACTTGAACATTACGGCATGCCGTTCTCGCGGACCGAGGATGGCAAAATCTATCAGCGTCCGTTCGGTGGTCATACCCGTGACCACGGTAAAGCG…	TH3_18430	GCF_000300235.2
1|0|4|2	1	Q397_RS0100485_Alpha_Terasakiella_pusilla_DSM_6293	Q397_RS0100485	succinate dehydrogenase flavoprotein subunit	Terasakiella pusilla DSM 6293	Alphaproteobacteria	MAQAYEIIEHEYDVVVLGAGGAGLRATLGMAATGLKTACVTKVFPTRSHTVAAQGGVGAALGNMAEDKWQWHMYDTVKGSDWLGDQDAIEYMCRNAIPAVQELEHFGVPFSRTEEGKIYQRPFGGHMSNYGEAPVQRACAAADRTGHAILHTLYSQCLKHDATFFVEYIGIDLLMDDDGVCRGLVAWDLDTGKIHRFRAHRVVLASGGYGRAWFSCTSAHTCTGDGNGMAARAGIPLQDHEFVQFHPTGIYGSGCLITEGARGEGGYLTNSEGERFMPNYAPTAKDLASRDVVSRSMAMEIREGRGVGKDADHIYLHLEHLPKEELLKRLPGITETAKIFAGVDASKEPIPVLPTVHYNMGGIPTNYHGEVIRPTKDDPDAVCEGLMAIGECASASVHG…	ATGGCTCAAGCCTACGAAATTATCGAACACGAATATGATGTGGTCGTTCTGGGTGCCGGTGGCGCAGGTTTGCGTGCGACGCTTGGCATGGCAGCAACAGGTCTGAAAACAGCCTGTGTGACCAAAGTATTCCCGACTCGTTCGCATACTGTTGCGGCACAAGGTGGCGTTGGCGCTGCCTTGGGCAACATGGCGGAAGACAAATGGCAATGGCACATGTACGACACCGTAAAAGGGTCTGACTGGCTGGGTGACCAAGACGCGATCGAATATATGTGTCGTAACGCGATCCCTGCGGTTCAGGAACTGGAACATTTCGGTGTGCCGTTCTCCCGTACGGAAGAAGGTAAAATCTACCAGCGTCCGTTTGGTGGTCACATGTCCAACTATGGTGAAGCA…	-	GCF_000688235.1
1|0|4|2	1	PHAMO_RS11260_Alpha_Phaeospirillum_molischianum_DSM_120	PHAMO_RS11260	succinate dehydrogenase flavoprotein subunit	Phaeospirillum molischianum DSM 120	Alphaproteobacteria	MPAYKIIDHTYDVVVVGAGGAGLRATMGMGQAGFRTACITKVFPTRSHTVAAQGGIGAALGNMADDNWKWHMYDTVKGSDWLGDQDAIEYMCREAVPAVHELEHFGVPFSRTPEGKIYQRPFGGHMSNYGEKPVQRACAAADRTGHAILHTLYQQCLKHSCQFFVEYFALDLIMDDDGSCRGVMAWNLDDGTLHRFRAHQVVLATGGYGRAYFSCTSAHTCTGDGHGLVARAGLPLQDMEFVQFHPTGIYGSGCLITEGARGEGGYLTNSAGERFMERYAPTAKDLASRDVVSRAMTVEIREGRGVGKENDHIFLHLEHLGAETLDLRLPGISETAKIFAGVDVTREPIPVLPTVHYNMGGIPTNIHGEVLRPTQANPDATVPGLMAIGEAACVSVHGA…	ATGCCCGCCTATAAAATCATCGACCATACCTACGACGTGGTGGTCGTCGGCGCCGGCGGTGCCGGTCTTCGCGCTACCATGGGAATGGGCCAGGCTGGCTTCCGTACTGCCTGTATCACCAAGGTGTTCCCGACCCGCTCGCACACCGTCGCGGCCCAGGGTGGTATCGGTGCCGCTCTCGGCAATATGGCCGACGACAATTGGAAGTGGCATATGTACGACACCGTGAAGGGGTCGGACTGGCTGGGTGACCAGGATGCCATCGAGTATATGTGCCGCGAAGCGGTGCCGGCCGTGCATGAACTGGAACATTTCGGCGTTCCGTTCTCTCGCACCCCCGAGGGCAAGATCTATCAGCGCCCGTTCGGCGGTCACATGTCGAATTATGGCGAGAAGCCG…	PHAMO_30098	GCF_000294655.1
2|4|0|1	1	AMB_RS20000_Alpha_Magnetospirillum_magneticum_AMB-1	AMB_RS20000	succinate dehydrogenase flavoprotein subunit	Magnetospirillum magneticum AMB-1	Alphaproteobacteria	MAAYKIIDHTYDVVVVGAGGAGLRATMGMGQAGFKTACITKVFPTRSHTVAAQGGIGASLGNMAEDNWKWHMYDTVKGSDWLGDQDAIEYMCREAVPAVHELEHFGVPFSRTPEGKIYQRPFGGHMSNFGEKPVQRACAAADRTGHAILHTLYSQCLKHQCEFFIEYFAIDLIMENGACRGVVAWNLDDGTLHRFRAHKVVLASGGYGRAFFSCTSAHTCTGDGHGLVARAGLPLQDMEFVQFHPTGIYGSGCLITEGARGEGGYVTNSAGERFMERYAPTAKDLASRDVVSRAMTMEIREGRGVGKEHDHIFLHLEHLGAETLELRLPGISETAKIFAGVDVTKEPIPVLPTVHYNMGGIPTNVYGEVLRPTAENPDATVEGLMAIGEAACVSVHGAN…	ATGGCTGCCTACAAGATTATCGACCACACCTATGACGTGGTGGTTGTCGGTGCCGGCGGCGCCGGCCTGCGCGCCACCATGGGCATGGGTCAGGCCGGCTTCAAGACCGCCTGCATCACCAAGGTGTTCCCCACCCGCTCGCACACCGTGGCCGCCCAGGGCGGCATCGGCGCCAGCCTGGGCAACATGGCCGAGGATAACTGGAAGTGGCACATGTACGACACCGTCAAGGGGTCGGACTGGCTGGGCGACCAGGATGCCATCGAGTACATGTGCCGCGAGGCCGTGCCGGCGGTGCATGAGCTGGAGCATTTCGGCGTGCCCTTCTCGCGCACGCCCGAAGGCAAGATCTACCAGCGCCCGTTCGGCGGCCACATGTCCAATTTCGGCGAGAAGCCG…	amb3952	GCF_000009985.1
1|0|4|2	1	EP26_RS14055_Alpha_Belnapia_moabensis_DSM_16746	EP26_RS14055	succinate dehydrogenase flavoprotein subunit	Belnapia moabensis DSM 16746	Alphaproteobacteria	MNAITMPSRGAYRIVDHTYDVVVVGAGGAGLRATFGMGAAGLKTACITKVFPTRSHTVAAQGGVGAALGNMGEDDWRWHMYDTVKGSDWLGDQDAIEYMCREAIPAIIELEHYGVPFSRTEDGRIYQRPFGGHMQNYGKTPAMRACAAADRTGHAILHTLYQQSLKHNCEFFIEYIALDLIMDEEGACRGVTAWCLEDGSIHRFRAQTTVLATGGYGRAYFSCTSAHTCTGDGNAMVLRAGLPLQDQEFVQFHPTGIYGSGCLVTEGARGEGGYLTNSEGERFMERYAPTAKDLASRDVVSRAMSMEIREGRGVGPQKDHIHLHLEHLGADLLHERLPGISETAKIFAGVDVTKEPIPMLPTVHYNMGGIPTNIHTEVLNPTAQDQDRVVPGLMAVGEA…	ATGAACGCTATCACGATGCCCTCCCGCGGCGCCTACCGGATCGTCGACCATACCTATGACGTGGTCGTGGTCGGGGCCGGCGGCGCCGGCCTGCGTGCCACCTTCGGCATGGGTGCGGCCGGGCTGAAGACCGCCTGCATCACCAAGGTCTTCCCGACCCGCTCGCACACCGTCGCCGCCCAGGGCGGCGTCGGCGCCGCGCTCGGCAATATGGGCGAGGACGATTGGCGCTGGCACATGTACGACACCGTGAAGGGGTCCGACTGGCTCGGCGACCAGGACGCCATCGAATACATGTGCCGCGAGGCGATCCCGGCCATCATCGAACTGGAGCATTACGGCGTGCCGTTCTCCCGCACCGAGGACGGCAGGATCTACCAGCGGCCCTTCGGCGGCCAC…	-	GCF_000745835.1
2|4|0|1	1	H596_RS0112050_Alpha_Rubritepida_flocculans_DSM_14296	H596_RS0112050	succinate dehydrogenase flavoprotein subunit	Rubritepida flocculans DSM 14296	Alphaproteobacteria	MNAISKPSMGAYRIVDHTYDVVVVGAGGAGLRATFGMGAAGLKTACITKVFPTRSHTVAAQGGVGAALGNMGEDDWRWHMYDTVKGSDWLGDQDAIEYMCREAIPAIIELEHFGVPFSRTEDGRIYQRPFGGHMQHYGKTPAMRACAAADRTGHAILHTLYQQSLKHNCEFFVEYFALDLLMDDEGVCRGVIAWCLEDGSIHRFRAQKTVLATGGYGRAWFSCTSAHTCTGDGGGMVLRAGLPLQDQEFVQFHPTGIYGSGCLVTEGARGEGGYLTNSEGERFMERYAPTAKDLASRDVVSRAMSIEIREGRGCGPKKDHIHLHLEHLGADLLHERLPGISETAKIFAGVDVTKEPIPMLPTVHYNMGGIPTNIHTEVLRPTREDEDAIVPGLMAVGEA…	ATGAACGCGATCAGCAAGCCTTCGATGGGCGCCTACCGCATCGTCGATCACACTTATGACGTGGTGGTGGTGGGCGCGGGCGGCGCGGGGCTGCGGGCCACCTTCGGCATGGGCGCCGCGGGCCTCAAGACCGCCTGCATCACCAAGGTGTTCCCGACCCGCAGCCACACCGTGGCGGCGCAGGGCGGCGTCGGCGCCGCACTCGGCAACATGGGCGAGGACGACTGGCGCTGGCACATGTACGACACCGTGAAGGGGTCGGACTGGCTCGGCGACCAGGACGCCATTGAGTACATGTGCCGCGAGGCCATCCCCGCCATCATCGAGCTCGAGCATTTCGGCGTGCCCTTCAGCCGCACCGAGGACGGGCGCATCTACCAGCGCCCCTTCGGCGGCCAC…	-	GCF_000425365.1
2|4|0|1	1	HMPREF0731_RS09170_Alpha_Roseomonas_cervicalis_ATCC_49957	HMPREF0731_RS09170	succinate dehydrogenase flavoprotein subunit	Roseomonas cervicalis ATCC 49957	Alphaproteobacteria	MNAITMPSSGAYRVVDHTYDVVVVGAGGAGLRATFGMGAAGLKTACITKVFPTRSHTVAAQGGVGAALGNMGEDDWRWHMYDTVKGSDWLGDQDAIEYMCREAVPAIIELEHFGVPFSRTEDGKIYQRPFGGHMQNYGKTPAMRACAAADRTGHAILHTLYQQSLKHNCEFFVEYFALDLIMDEEGACRGVMAWNLEDGSMHRFRAQTVVLATGGYGRAYFSCTSAHTCTGDGGGMVLRAGLPLQDNEFVQFHPTGIYGSGCLVTEGARGEGGYLTNSEGERFMERYAPTAKDLASRDVVSRAMSMEIREGRGVGPHKDHIHLHLEHLGADLLHERLPGISETAKIFAGVDVTKEPIPMLPTVHYNMGGIPTNIHCEVLAATGTDQDRVVPGLMAVGEA…	ATGAACGCGATCACCATGCCTTCCTCGGGCGCCTACCGCGTGGTGGACCACACCTACGACGTCGTCGTGGTGGGGGCTGGCGGCGCCGGCCTCCGCGCGACCTTCGGCATGGGTGCGGCCGGCCTCAAAACCGCCTGCATCACCAAGGTCTTCCCGACCCGCAGCCACACCGTGGCGGCGCAGGGCGGCGTCGGCGCCGCGCTCGGCAACATGGGCGAGGATGACTGGCGCTGGCACATGTACGACACCGTCAAGGGGTCGGACTGGCTGGGCGACCAGGACGCCATCGAGTACATGTGCCGCGAGGCGGTGCCGGCGATCATCGAGCTCGAGCATTTCGGCGTGCCGTTCAGCCGCACCGAGGACGGCAAGATCTACCAGCGGCCCTTCGGCGGCCAC…	HMPREF0731_0760	GCF_000164635.1
2|4|0|1	1	F563_RS0105450_Alpha_Elioraea_tepidiphila_DSM_17972	F563_RS0105450	succinate dehydrogenase flavoprotein subunit	Elioraea tepidiphila DSM 17972	Alphaproteobacteria	MNAITLPSQRAYRIVDHTYDVVVVGAGGAGLRATLGMGAAGLKTACVTKVFPTRSHTVAAQGGIGAALGNMGEDDWRWHMYDTVKGSDWLGDQDAIEYMCREAIPAVYELEHFGVPFSRTEDGRIYQRPFGGHMKEYGKAPAMRACAAADRTGHAILHTLYQQSLKHEAEFFVEYFALDLIMDDDGACRGVVAWNLEDGTIHRFRAALTVLATGGYGRAYFSCTSAHTCTGDGNAMVLRAGLPLQDMEFVQFHPTGIYGAGCLITEGARGEGGYLTNSEGERFMERYAPTAKDLASRDVVSRSMTIEIREGRGCGPHKDHVLLHLEHLGADLLAERLPGISETAKIFSGVDVTREPIPVLPTVHYNMGGIPTNYRTEVITHGPDGDRVVPGLMAVGEAA…	ATGAACGCCATCACGCTTCCCTCGCAGCGTGCCTATCGGATCGTCGATCACACCTACGACGTGGTGGTGGTCGGCGCCGGCGGCGCGGGACTGCGCGCCACGCTCGGCATGGGTGCCGCGGGGCTGAAGACCGCCTGCGTGACCAAGGTGTTCCCGACGCGCAGCCACACCGTCGCCGCCCAGGGCGGGATCGGTGCGGCACTCGGCAACATGGGGGAGGATGACTGGCGCTGGCACATGTACGACACCGTGAAGGGGTCGGACTGGCTCGGCGACCAGGACGCGATCGAGTACATGTGCCGCGAGGCGATCCCGGCGGTCTACGAGCTCGAGCATTTCGGCGTGCCGTTCAGCCGCACCGAGGACGGAAGGATCTATCAGCGCCCGTTCGGCGGCCAC…	-	GCF_000378465.1
1|0|4|2	1	G578_RS0121825_Alpha_Thalassobaculum_salexigens_DSM_19539	G578_RS0121825	succinate dehydrogenase flavoprotein subunit	Thalassobaculum salexigens DSM 19539	Alphaproteobacteria	MDAYPIIEHEYDVVVVGAGGAGLRATLGMSLEGLKTACITKVFPTRSHTVAAQGGIGAALDNMGEGDNWKFHMYDTVKGSDWLGDQDAIEYMCRNAIPAVIELEHFGVPFSRTEEGKIYQRPFGGHTLNHGKSMAKRACAAADRTGHAILHTLYQQSLRNNAEFFIEYFALDLIMSEEGECVGVMALCLEDGTIHRFRAHQTVLATGGYGRAYFSCTSAHTCTGDGNAMVLRAGLPLQDMEFVQFHPTGIYGAGCLITEGARGEGGYLTNSEGERFMERYAPTAKDLASRDVVSRAMTIEINEGRGVGPNSDHIMLHLEHLDPDVLHQRLPGISETAKVFAGSDVTKEPIPVLPTVHYNMGGIPTNYHGEVISPTADDPNRVVPGLMAIGEAACVSVHG…	ATGGACGCCTATCCCATCATCGAACACGAGTACGACGTGGTCGTCGTCGGGGCCGGCGGCGCCGGTCTGCGCGCCACGCTCGGCATGTCTCTGGAAGGGCTGAAGACGGCCTGCATCACCAAGGTGTTCCCCACCCGCAGCCACACCGTTGCCGCCCAGGGCGGCATCGGTGCCGCGCTCGACAACATGGGCGAGGGGGACAACTGGAAGTTCCACATGTACGACACGGTCAAGGGCTCCGACTGGCTCGGCGACCAGGACGCGATCGAGTACATGTGCCGCAACGCCATTCCGGCGGTGATCGAGCTCGAGCATTTCGGCGTGCCGTTCTCGCGCACCGAGGAAGGCAAGATCTACCAGCGGCCGTTCGGCGGCCACACGCTGAACCACGGCAAGTCG…	-	GCF_000423805.1
1|0|4|2	1	K328_RS0111670_Alpha_Nisaea_denitrificans_DSM_18348	K328_RS0111670	succinate dehydrogenase flavoprotein subunit	Nisaea denitrificans DSM 18348	Alphaproteobacteria	MKSYEIIDHTYDVIVVGAGGAGLRAAFGMANEGLKTACITKVFPTRSHTVAAQGGVGAALNNMGEGDNWKFHMYDTVKGSDWLGDQDAIEYMCRNAIPSIIELEHFGVPFSRTDEGKIYQRPFGGHTLDFGKRMAKRACAAADRTGHAILHTLYQQSLKAKAEFFIEYFAIDLIMDEEGACRGVMAIDLATGTLHRFRGHQTVLATGGYGRAYFSCTSAHTCTGDGGGMVVRAGLPMQDLEFVQFHPTGIYGSGCLITEGARGEGGYLTNSEGERFMERYAPTAKDLASRDVVSRAMTIEINEGRGIGPQKDHIYLHLEHLEPAVLAQRLPGISETAKIFAGVDVTKEPIPVLPTVHYNMGGIPTNYHGEVLSPTADDPDRVCQGLMAIGEAASVSVHG…	ATGAAGTCCTATGAGATCATCGATCATACCTACGACGTCATCGTCGTGGGCGCCGGCGGTGCCGGCCTGCGTGCCGCCTTCGGGATGGCAAACGAAGGCCTGAAGACCGCCTGCATCACCAAGGTCTTCCCGACCCGCTCCCATACTGTGGCTGCACAGGGCGGCGTTGGCGCTGCGCTCAACAATATGGGTGAGGGCGATAACTGGAAATTCCACATGTACGACACCGTCAAGGGGTCGGACTGGCTGGGTGACCAGGATGCCATCGAATATATGTGCCGGAACGCCATCCCCTCCATCATCGAGCTGGAGCATTTCGGCGTGCCGTTCTCGCGAACCGACGAGGGCAAGATCTACCAGCGCCCGTTCGGCGGTCACACGCTGGACTTCGGCAAGCGC…	-	GCF_000426505.1
2|4|0|1	1	P24_RS14960_Alpha_Oceanibaculum_indicum_P24	P24_RS14960	succinate dehydrogenase flavoprotein subunit	Oceanibaculum indicum P24	Alphaproteobacteria	MQSYKIVDHAYDVVVVGAGGAGLRATMGATMAGLKTACVTKVFPTRSHTVAAQGGIGAALNNMNDGDNWQYHMYDTVKGSDWLGDQDAIEYMCRNAIPAIIELEHFGMPFSRTEEGKIYQRPFGGHTTNYGEGMAKRACAAADRTGHALLHTLYQQCLKHKAEFFIEYFALDLIIDEEGECRGVMALCLEDGTIHRFRGHQVVLATGGYGRAYFSCTSAHTCTGDGGAMVLRAGLPLQDMEFVQFHPTGIYGAGCLITEGARGEGGYLTNSEGERFMERYAPNAKDLASRDVVSRAMTVEINEGRGVGPNKDHIHLHLEHLDPAVLHQRLPGISETAKVFAGVDVTKEPIPVVPTVHYNMGGIPTNYHGEVFRPTKDDPDATIPGLMAAGEAACVSVHG…	ATGCAGTCCTACAAGATTGTCGATCATGCCTATGATGTTGTCGTGGTGGGGGCCGGCGGTGCCGGCCTGCGCGCGACCATGGGCGCCACCATGGCCGGGCTGAAGACCGCCTGCGTGACCAAGGTGTTCCCGACCCGCAGCCACACGGTGGCAGCCCAGGGCGGCATCGGTGCCGCGCTGAACAACATGAATGATGGCGATAACTGGCAGTACCACATGTACGACACCGTGAAGGGGTCGGACTGGCTGGGGGATCAGGACGCCATCGAGTACATGTGCCGCAACGCGATCCCGGCGATCATCGAGCTGGAGCATTTCGGCATGCCCTTCAGCCGCACCGAGGAGGGCAAGATCTATCAGCGCCCGTTCGGCGGGCACACCACCAACTACGGCGAGGGC…	P24_14894	GCF_000299935.1
1|0|4|2	1	BEN30_RS01795_Alpha_Magnetovibrio_blakemorei	BEN30_RS01795	succinate dehydrogenase flavoprotein subunit	Magnetovibrio blakemorei	Alphaproteobacteria	MTEAYPITDHTYDCVVVGAGGAGLRATFGMTKAGLKTACITKVFPTRSHTVAAQGGIGAALGNMDEDSWQWHMYDTVKGSDWLGDQDAIEYMCRNAVPAVHELEHFGVPFTRTEEGKIYQRPFGGHMKNMGEAPVPRACAAADRTGHAILHTLYQQSLKHDAEFFVEFIALDLIMDEEGVCRGVIAWNLEDGSIHRFRAQTTVLASGGYGRAWFSCTSAHTCTGDGHGMVARAGLPLQDMEFVQFHPTGIYGAGVLITEGARGEGGYLTNANGERFMERYAPSAKDLASRDVVSRAMTVEILEGRGVGGDQDHIMLHLEHLGADMLAERLPGISESAKVFAGVDVTRDPIPVIPTVHYNMGGIPTNIHGEVLRPTEADPDAVCPGLMAIGEAACVSVHG…	ATGACTGAAGCCTATCCCATTACAGATCACACCTATGACTGCGTGGTCGTCGGCGCTGGCGGCGCAGGTTTGCGCGCCACCTTCGGCATGACCAAGGCGGGCCTTAAAACCGCGTGTATCACCAAAGTGTTTCCCACCCGCAGTCACACCGTGGCGGCCCAAGGCGGCATCGGCGCCGCGTTGGGCAATATGGACGAAGACAGCTGGCAATGGCACATGTACGACACCGTCAAGGGTTCCGACTGGCTCGGTGATCAAGACGCCATCGAATACATGTGTCGCAATGCGGTTCCCGCCGTGCATGAACTGGAGCACTTCGGTGTTCCGTTCACGCGCACCGAAGAAGGCAAGATTTATCAGCGTCCGTTTGGCGGGCATATGAAAAATATGGGCGAAGCC…	BEN30_03445	GCF_001746755.1
2|4|0|1	1	VZ95_RS01330_Alpha_Elstera_litoralis	VZ95_RS01330	succinate dehydrogenase flavoprotein subunit	Elstera litoralis	Alphaproteobacteria	MTQSYKIVDHTYDVIVVGAGGAGLRATLGMTAAGLKTACVTKVFPTRSHTVAAQGGIGASLGNMGDDNWRYHMYDTVKGSDWLGDQDAIEYLCRNAVPAVYELEHFGVPFSRTEDGKIYQRPFGGHTQRYGEAMAKRACAAADRTGHAILHTLYQQCLKHKAEFFVEYFALDLIMDEEGACRGVMALNMEDGVIHRFRAHMVVLATGGYGRAYFSCTSAHTCTGDGNAMVLRAGLPLQDMEFVQFHPTGIYGSGCLITEGARGEGGYLTNSAGERFMERYAPSAKDLASRDVVSRAMTVEINEGRGVGAAGDHIMLHLEHLDAATLHERLPGISETAKIFAGVEVTKEPIPVLPTVHYNMGGIPTNYMAEVIRPSEANPDAVVPGLMAIGEAACVSVHG…	ATGACCCAGAGCTATAAGATCGTCGATCATACCTACGATGTTATCGTGGTCGGCGCGGGCGGCGCGGGGTTGCGCGCGACGCTCGGCATGACCGCCGCGGGCCTGAAAACGGCCTGCGTCACCAAAGTCTTCCCGACGCGCTCGCACACGGTTGCCGCCCAAGGCGGCATCGGGGCCTCGCTCGGCAATATGGGTGACGATAACTGGCGCTACCACATGTACGATACCGTCAAGGGTTCCGACTGGCTCGGCGACCAAGACGCGATTGAGTACCTGTGCCGCAACGCCGTTCCCGCCGTTTACGAGCTGGAACATTTCGGCGTTCCGTTCAGCCGTACCGAAGACGGTAAGATTTATCAGCGCCCCTTCGGCGGCCATACGCAACGCTACGGCGAAGCG…	VZ95_01330	GCF_000963705.1
2|4|0|1	1	ACMV_RS10560_Alpha_Acidiphilium_multivorum_AIU301	ACMV_RS10560	succinate dehydrogenase flavoprotein subunit	Acidiphilium multivorum AIU301	Alphaproteobacteria	MNAMSKPSLGAYTIIDHTYDVIVVGAGGSGLRATLGMGQAGLKTACISKVFPTRSHTVAAQGGIGAALGNMEPDDWRWHMYDTVKGSDWLGDQDAIEYMCREAIPAIHELEHFGVPFSRTEDGKIYQRPFGGHMKDFGQAPVRRACAAADRTGHAILHTLYQQSLKADVEFFVEYFATDLIMDDEGACRGVMAWCLEDGTIHRFRAQLVVLATGGYGRAYLSCTSAHTCTGDGGGMALRAGLPMQDMEFVQFHPTGIFPAGCLITEGARGEGGYLTNAEGERFMERYAPTAKDLASRDVVSRSMTIEIMEGRGCGPNKDHILLHLEGLKPEQLHERLPGISETARVFAGVDVTKAPIPVLPTVHYNMGGIPTNYRAEVLRPTRDNPDAIVPGLMAVGEA…	ATGAACGCAATGTCGAAGCCGTCGCTCGGCGCCTACACGATCATCGACCATACCTATGACGTCATCGTCGTCGGCGCCGGCGGGTCCGGCCTGCGGGCGACGCTCGGCATGGGCCAGGCCGGGCTGAAGACCGCCTGCATCAGCAAGGTGTTCCCGACCCGCAGCCATACCGTGGCCGCACAGGGCGGCATCGGCGCCGCACTCGGCAACATGGAGCCGGACGACTGGCGCTGGCACATGTATGACACCGTCAAGGGCTCGGACTGGCTCGGTGATCAGGACGCCATCGAATACATGTGCCGCGAGGCGATTCCGGCGATTCACGAGCTGGAGCATTTCGGCGTGCCGTTCAGCCGCACCGAGGACGGCAAGATCTACCAGCGGCCGTTCGGCGGGCAC…	ACMV_21220	GCF_000202835.1
1|0|4|2	1	T331_RS0101840_Alpha_Acidocella_facilis_ATCC_35904	T331_RS0101840	succinate dehydrogenase flavoprotein subunit	Acidocella facilis ATCC 35904	Alphaproteobacteria	MNAISKPSFGAYNIIDHTYDVVVVGAGGSGLRTTLGMGAAGLKTACITKVFPTRSHTVAAQGGISAALANMGADDWRWHMYDTVKGSDWLGDQDAIEYLCREAVPAIRELEHFGMPFSRTEDGKIYQRPFGGHMQDYGNGEPAMRACAAADRTGHAMLHTLYQQSLKHEVEFFVEYFALDLIMDEEGACRGVMAWCLEDGSMHRFRAQTVVLATGGYGRAYLSCTSAHTCTGDGGGMALRAGLAVQDMEFVQFHPTGIFPAGCLITEGARGEGGYLTNSEGERFMERYAPSAKDLASRDVVSRSMTIEINEGRGVGPNKDHILLHLEHLGADILHERLPGISETARVFAGVDVTKEAIPVLPTVHYNMGGIPTNYHAEVLRPTAENPDAVVPGLMAVGE…	ATGAACGCGATCAGCAAGCCCTCTTTCGGGGCCTATAACATCATTGACCATACGTATGACGTCGTGGTCGTCGGCGCCGGCGGCTCGGGGCTGCGGACCACTTTGGGCATGGGTGCGGCGGGTCTGAAGACCGCCTGCATCACCAAGGTCTTCCCCACCCGCTCGCACACCGTGGCGGCGCAGGGCGGCATTTCCGCCGCTTTGGCCAATATGGGCGCGGATGATTGGCGCTGGCACATGTATGACACCGTGAAGGGGTCCGACTGGCTGGGCGACCAGGATGCCATCGAATATCTCTGCCGCGAGGCGGTGCCCGCGATTCGCGAGCTGGAGCATTTCGGCATGCCCTTCTCGCGCACCGAGGACGGCAAGATCTATCAGCGCCCCTTCGGCGGCCAT…	-	GCF_000687875.1
1|0|4|2	1	B8460_RS01880_Alpha_Acidisphaera_rubrifaciens_HS-AP3	B8460_RS01880	succinate dehydrogenase flavoprotein subunit	Acidisphaera rubrifaciens HS-AP3	Alphaproteobacteria	MNAITLPSTRAYSIVDHTYDVVVVGAGGSGLRTTLGISAAGLKTACITKVFPTRSHTVAAQGGIGAALGNMGEDDWRWHMYDTVKGSDWLGDQDAIEYMCREAIPAVYELEHYGVPFSRTDDGRIYQRPFGGHMKDYGKTPAMRACAAADRTGHAILHTLYQQSLKHDVEFFVEYFALDLIMDEGACRGVMAWCLDDGSIHRFRAQTVVLATGGYGRAYQSCTSAHTCTGDGGGMVLRAGLPVQDMEFVQFHPTGIFPAGCLITEGARGEGGYLTNSEGERFMERYAPTAKDLASRDVVSRSMTMEINAGRGCGPNKDHILLHLEHLGADLLHERLPGISETAKVFAGVEVTKEPIPVLPTVHYNMGGVPTNYRTEVLRPTRDDPDAVVPGLMAVGEAA…	ATGAACGCCATCACGCTGCCGTCCACCCGGGCCTATTCCATCGTCGACCACACCTATGACGTGGTCGTTGTCGGCGCCGGCGGGTCGGGCCTGCGCACCACCCTCGGCATCAGCGCCGCCGGCCTCAAGACCGCCTGCATCACCAAGGTGTTCCCGACGCGCAGCCACACCGTCGCGGCGCAGGGCGGCATCGGCGCCGCGCTCGGCAACATGGGCGAGGACGACTGGCGCTGGCACATGTACGACACCGTGAAGGGGTCGGACTGGCTCGGTGACCAGGACGCGATCGAATATATGTGCCGCGAGGCGATCCCGGCCGTCTACGAACTGGAACATTACGGCGTGCCGTTCAGCCGCACCGATGACGGGCGCATCTATCAGCGCCCCTTCGGCGGCCAC…	Asru_0051_09	GCF_000964365.1
1|0|4|2	1	GBCGDNIH1_RS22905_Alpha_Granulibacter_bethesdensis_CGDNIH1	GBCGDNIH1_RS22905	succinate dehydrogenase flavoprotein subunit	Granulibacter bethesdensis CGDNIH1	Alphaproteobacteria	MNAITSPSTGAYRIVDHTYDVVVVGAGGAGLRATLGMGAAGLKTACVTKVFPTRSHTVAAQGGISAALGNITPDDWRWHMYDTVKGSDWLGDQDAIEYMCREAIPAIYELEHFGVPFSRTEDGRIYQRPFGGHMRDYGKEPVQRACAAADRTGHAMLHTLYQQSLKHHCEFFVEYFALDLIMDEEGACRGVIAWNLEDGTMHRFRAHMVVLATGGYGRAYQSCTSAHTCTGDGGGMVLRAGLPTQDMEFVQFHPTGIFPAGCLITEGARGEGGYLTNAAGERFMERYAPTAKDLASRDVVSRSMTIEINEGRGVGPNKDHILLHLEHLGAEILAERLPGISETAKVFAGVDVTKEPIPVLPTVHYNMGGIPTNYRAEVLRPTADDPDAVVPGLMAVGEA…	ATGAACGCGATAACGTCTCCCTCCACCGGCGCTTACAGAATCGTCGATCACACTTACGATGTCGTTGTCGTCGGCGCCGGCGGCGCCGGCCTGCGCGCGACTCTGGGTATGGGTGCCGCCGGGCTGAAAACCGCCTGTGTCACCAAGGTGTTCCCGACCCGCAGCCATACTGTGGCGGCGCAGGGCGGCATCAGTGCGGCGTTGGGCAATATCACGCCCGATGACTGGCGCTGGCATATGTACGACACGGTGAAAGGCTCCGACTGGCTCGGGGATCAGGACGCCATCGAATATATGTGCCGCGAGGCTATTCCGGCGATTTACGAGCTTGAACATTTCGGCGTGCCGTTCAGCCGCACCGAGGATGGGCGTATCTATCAGCGTCCCTTCGGCGGCCAT…	GbCGDNIH1_2078	GCF_000014285.2
1|0|4|2	1	CIN_RS08905_Alpha_Commensalibacter_intestini_A911	CIN_RS08905	succinate dehydrogenase flavoprotein subunit	Commensalibacter intestini A911	Alphaproteobacteria	MNTITLPSQRSYRIVDHAYDVIVVGAGGSGLRATLGMGAAGLRTACITKVFPTRSHTTAAQGGIAASLGNMAEDHWQWHMYDTVKGSDWLGDQDAIEYLCREAVPAVYELEHMGVPFTRTEDGKIYQRPFGGHMRDFGKEPVQRACAAADRTGHAILHTLYQQSLKHDVEFFVEYFAIDLIMDDKGACKGVMAWCLDDGTMHRFRANLVVLATGGYGRAFQSCTSAHTCTGDGNAMAMRAGIPTQDMEFVQFHPTGIFPAGCLLTEGCRGEGGYLTNSEGERFMERYAPHAKDLASRDVVSRAMIVEINEGRGCGPNKDHIMLHLEHLGADILHERLPSIVETSKVFAGIDVTKDPVPVLPTVHYNMGGIPTNIHAEVIRPTKDNPDATVLGLMAIGEA…	ATGAATACCATAACCTTACCTTCACAACGCAGTTATCGTATTGTTGATCATGCATATGACGTTATTGTTGTGGGTGCTGGTGGCTCTGGGCTTCGTGCAACATTAGGAATGGGTGCCGCTGGATTACGTACCGCTTGTATTACCAAAGTTTTCCCAACACGCAGTCATACAACAGCAGCTCAAGGAGGCATTGCCGCCTCTTTAGGCAACATGGCCGAAGATCACTGGCAATGGCATATGTATGATACCGTCAAAGGCTCAGACTGGTTAGGCGACCAAGACGCTATTGAATATTTATGTCGCGAAGCTGTTCCTGCCGTCTATGAACTAGAACATATGGGCGTTCCTTTTACCCGCACAGAAGACGGTAAGATTTACCAACGTCCTTTTGGTGGACAT…	CIN_17660	GCF_000231445.1
1|0|4|2	1	GDIA_RS10615_Alpha_Gluconacetobacter_diazotrophicus_PA1_5	GDIA_RS10615	succinate dehydrogenase flavoprotein subunit	Gluconacetobacter diazotrophicus PA1 5	Alphaproteobacteria	MNAITLPSSNAYRIVDHAYDVVVVGAGGSGLRATLGMGAAGLKTACVTKVFPTRSHTVAAQGGIGASLGNMAEDNWRWHMYDTVKGSDWLGDQDAIEYMCREAVPAVQELEHLGVPFSRTEEGKIYQRPFGGHMRNYGEAPVPRACAAADRTGHAILHTLYQQCLKHNVEFFVEYFALDLIMDDQGACRGVIAWCLEDGSIHRFRAQTVVLATGGYGRAYQSCTSAHTCTGDGGGMAMRAGVPTQDMEFVQFHPTGIYPAGCLLTEGCRGEGGYLTNSEGERFMERYAPTAKDLASRDVVSRSMTIEINEGRGCGPKKDYMLLHLEHLGADLLHERLPGISETARIFAGIDVTKEPVPVLPTVHYNMGGIPTNYHGEVIRPTADNVDAVVPGLMAVGEA…	ATGAACGCGATCACTCTCCCTTCATCAAATGCCTATCGGATCGTCGATCACGCCTATGACGTGGTCGTCGTCGGCGCCGGCGGATCGGGTCTGCGCGCCACGCTGGGCATGGGCGCCGCCGGCCTGAAGACCGCCTGCGTCACCAAGGTCTTCCCCACCCGCAGCCATACCGTCGCCGCCCAGGGCGGCATCGGCGCGTCCCTGGGCAACATGGCCGAGGACAACTGGCGCTGGCACATGTACGACACCGTCAAGGGGTCGGACTGGCTGGGCGACCAGGACGCCATCGAATACATGTGCCGCGAGGCGGTTCCCGCCGTGCAGGAACTGGAACATCTGGGTGTTCCGTTCTCGCGCACCGAGGAAGGCAAGATCTACCAGCGCCCCTTCGGCGGCCAC…	Gdia_2107	GCF_000021325.1
2|4|0|1	1	A0U92_RS13530_Alpha_Acetobacter_aceti	A0U92_RS13530	succinate dehydrogenase flavoprotein subunit	Acetobacter aceti	Alphaproteobacteria	MNANSSPSRGAYRIVDHAYDVVVVGAGGSGLRATLGMGAAGLSTACVTKVFPTRSHTVAAQGGIGASLGNMAEDNWRWHMYDTVKGSDWLGDQDAIEFMCREAVPAVHELEHFGVPFSRTEQGKIYQRPFGGHMSDFGKAPVPRACAAADRTGHAILHTLYQQCLKHNVEFFVEYFAIDLIMDEEGACRGVMAWCQDDGTIHRFNAKMVVLATGGYGRAWQSCTSAHTCTGDGGGMVMRAGLPTQDMEFVQFHPTGIYPAGCLLTEGCRGEGAYLTNSEGERFMERYAPTAKDLASRDVVSRAMTVEIKEGRGCGTKKDHIMMHLEHLGSDLLHERLPGIIETSRIFAGVDVTKEPVPVLPTVHYNMGGIPTNIHGEVVRPTDDNPDAVVPGLMAVGEA…	ATGAACGCTAATTCCTCTCCTTCCCGGGGGGCCTACCGCATTGTCGATCACGCCTATGACGTGGTCGTGGTCGGCGCCGGCGGGTCGGGTCTCCGTGCAACGCTGGGTATGGGCGCCGCTGGCCTGTCCACTGCCTGCGTCACGAAAGTTTTCCCCACACGCAGCCATACGGTCGCAGCACAGGGCGGCATTGGCGCCTCCCTTGGCAACATGGCCGAGGATAACTGGCGCTGGCACATGTACGACACCGTGAAGGGGTCGGACTGGCTGGGCGATCAGGACGCGATCGAGTTCATGTGCCGCGAGGCGGTCCCCGCCGTGCATGAACTCGAACATTTCGGCGTGCCGTTCTCCCGCACCGAACAGGGCAAGATCTATCAGCGCCCCTTCGGTGGTCAC…	A0U92_13420	GCF_002005445.1
2|4|0|1	1	G442_RS0112400_Alpha_Acetobacter_nitrogenifigens_DSM_23921_LMG_23498	G442_RS0112400	succinate dehydrogenase flavoprotein subunit	Acetobacter nitrogenifigens DSM 23921 = LMG 23498	Alphaproteobacteria	MNAISSPSRGAYRIVDHAYDVVVVGAGGSGLRATLGMGAAGLSTACVTKVFPTRSHTVAAQGGIGASLGNMQPDNWRWHMYDTVKGSDWLGDQDAIEYMCREAVPAVHELEHFGVPFSRTEDGKIYQRPFGGHMSEYGKAPVPRACAAADRTGHAILHTLYQQCLKHNVEFFVEYFAVDLIMDDEGACRGVMAWCLDDGTMHRFNAKTVVLATGGYGRAYLSCTSAHTCTGDGGGMAMRAGLPTQDMEFVQFHPTGIYPAGCLLTEGCRGEGAYLTNSEGERFMERYAPTAKDLASRDVVSRAMTVEINEGRGCGAKQDHIMMHLEHLGSDLLHERLPGIIETSRVFAGVDVTKEPVPVLPTVHYNMGGIPTNIHGEVVRPTDDNPDAVVPGLMAVGEA…	ATGAACGCTATTTCCTCTCCCTCGCGGGGAGCCTACCGGATCGTCGATCACGCCTATGACGTGGTCGTCGTCGGCGCCGGGGGCTCCGGCCTTCGCGCCACCCTCGGCATGGGCGCCGCGGGACTTTCCACCGCCTGCGTCACCAAGGTTTTCCCCACGCGCAGCCATACTGTCGCAGCGCAGGGCGGCATCGGCGCCTCGCTGGGCAACATGCAGCCGGACAACTGGCGCTGGCACATGTACGACACCGTGAAGGGGTCGGACTGGCTGGGCGACCAGGACGCCATTGAATACATGTGCCGTGAAGCCGTTCCGGCGGTCCACGAGCTTGAGCATTTCGGCGTGCCGTTCTCCCGCACCGAAGACGGCAAAATCTACCAGCGCCCGTTCGGCGGCCAC…	-	GCF_000429165.1
-	1	APS_1219	-	-	-	-	-	-	-	-
2|4|0|1	1	TY20_RS13040_Alpha_Acidomonas_methanolica_NBRC_104435	TY20_RS13040	succinate dehydrogenase flavoprotein subunit	Acidomonas methanolica NBRC 104435	Alphaproteobacteria	MSGTEKKSGGFLDKYRIVDHAYDVVVVGAGGSGLRATLGMGAAGLRTACVTKLFPTRSHTVAAQGGIGASLGNMAEDNWRWHMYDTVKGSDWLGDQDAIEFMCREAESAVKELEHFGVPFSRTEDGKIYQRPFGGHMSHYGQEPVPRACAAADRTGHAILHTLYQQCLKHKCEFFVEYYALDLIMDEKGACRGVIAWNLDDGTIHRFAAKMVVLATGGYGRAFQSCTSAHSCTGDGGGLAMRAGIPTQDMEFVQFHPTGIFPAGCLLTEGCRGEGGYLTNSDGERFMERYAPTAKDLASRDVVSRAMTIEIAEGRGCGPNKDHIMLHLEHLGADLLHQRLPGISETAKVFAGVDVTKEPAPVLPTVHYNMGGVPTNIHGEVLRPTEENPDAIVPGLMAV…	ATGAGCGGCACGGAGAAGAAGTCCGGCGGGTTTCTGGACAAGTATCGGATCGTCGATCACGCCTATGACGTCGTCGTGGTCGGGGCGGGCGGCTCCGGCTTGCGCGCGACGCTGGGCATGGGCGCGGCGGGACTGCGCACGGCCTGCGTGACCAAGCTGTTCCCCACGCGCAGCCACACCGTCGCGGCGCAGGGCGGCATCGGCGCATCGCTGGGCAACATGGCGGAGGACAACTGGCGCTGGCACATGTACGACACCGTCAAGGGGTCGGACTGGCTGGGCGACCAGGATGCGATCGAGTTCATGTGCCGCGAGGCCGAGAGCGCGGTGAAGGAGCTGGAGCATTTCGGCGTCCCCTTCTCCCGCACGGAAGACGGCAAGATCTACCAGCGCCCCTTC…	Amme_104_025	GCF_000617865.1
2|4|0|1	1	A0U89_RS04775_Alpha_Kozakia_baliensis	A0U89_RS04775	succinate dehydrogenase flavoprotein subunit	Kozakia baliensis	Alphaproteobacteria	MTDTETTLGKYRIVDHAYDVVVVGAGGSGLRATLGMGAVGLKTACITKVFPTRSHTVAAQGGIGASLGNMAEDNWRWHMYDTVKGSDWLGDQDAIEFMCREAESAVKELEHFGVPFSRTEDGKIYQRPFGGHMSNYGKEPVPRACAAADRTGHAILHTLYQQCLKHRCEFFIEYYALDLIMDEKGQCRGVVAWCLDDGTIHRFSAKMVVLATGGYGRAFQSCTSAHSCTGDGGGLAMRAGVPTQDMEFVQFHPTGIYPAGCLLTEGCRGEGGYLTNSEGERFMERYAPTAKDLASRDVVSRAMTIEINEGRGCGPKKDQIMMHLEHLGPELLHERLPGISETARIFAGVDVTKEAAPVLPTVHYNMGGVPTNIHGEVVRPTEDDPDKIVPGLMAVGEAA…	ATGACGGATACTGAAACAACCTTAGGAAAGTATCGCATCGTCGATCATGCTTATGACGTGGTCGTGGTGGGTGCGGGCGGTTCTGGGCTTCGTGCAACATTGGGCATGGGCGCCGTCGGGCTCAAGACAGCCTGTATCACGAAGGTTTTTCCGACGCGCAGCCACACTGTTGCGGCACAAGGCGGTATCGGTGCCTCTCTTGGCAATATGGCCGAGGATAATTGGCGCTGGCATATGTATGACACCGTCAAAGGTTCGGACTGGCTCGGCGATCAGGACGCCATCGAGTTCATGTGCAGGGAAGCCGAAAGCGCGGTGAAGGAGTTGGAACATTTCGGCGTTCCTTTCTCGCGCACGGAAGATGGAAAAATCTATCAGCGCCCGTTCGGTGGTCACATG…	A0U89_04775	GCF_001787335.1
0|4|2	1	JCM15831_RS07050_Alpha_Asaia_astilbis_JCM_15831	JCM15831_RS07050	succinate dehydrogenase flavoprotein subunit	Asaia astilbis JCM 15831	Alphaproteobacteria	MSADTAKKYRIVDHAYDVVVVGAGGSGLRATLGMGAGGLRTACVTKVFPTRSHTVAAQGGIGASLGNMSEDNWRWHMYDTVKGSDWLGDQDAIEFMCREAESAVMELEHFGVPFSRTEDGKIYQRPFGGHMSEFGKAPVARACAAADRTGHAILHTLYQQCLKHRVDFFVEYYVLDLIMDEDGACRGIVAWCLDDGSIHRFNAKMVVLATGGYGRAFQSCTSAHSCTGDGGGLAMRAGVPTQDMEFVQFHPTGIFPAGCLLTEGCRGEGGYLTNSEGERFMERYAPTAKDLASRDVVSRAMTIEINEGRGCGPNKDHIMMHLEHLGPELLHQRLPGISETTRIFAGVDVTKEPAPVLPTVHYNMGGVPTNLYGEVLRPTEENPDQVVPGLMAVGEAACV…	ATGAGCGCGGATACCGCCAAAAAATATCGCATTGTCGATCACGCCTATGACGTTGTGGTCGTCGGCGCGGGCGGCTCTGGCCTGCGTGCGACTTTGGGCATGGGAGCGGGTGGTCTGCGCACCGCCTGTGTCACCAAGGTTTTCCCAACGCGCAGCCACACGGTCGCAGCCCAAGGCGGCATTGGCGCGTCTTTGGGCAATATGTCCGAGGATAACTGGCGCTGGCATATGTACGATACCGTCAAGGGATCGGACTGGCTCGGCGATCAGGATGCCATCGAGTTCATGTGCCGCGAGGCGGAAAGCGCGGTGATGGAGCTCGAACATTTCGGGGTGCCCTTCTCGCGCACCGAAGATGGCAAGATCTATCAGCGCCCCTTCGGCGGCCATATGAGCGAG…	-	GCF_000613845.1
1|0|4|2	1	A0U93_RS11290_Alpha_Neoasaia_chiangmaiensis	A0U93_RS11290	succinate dehydrogenase flavoprotein subunit	Neoasaia chiangmaiensis	Alphaproteobacteria	MNATVSEQYRIVDHAYDVVVVGAGGSGLRATLGMGASGLRTACVTKVFPTRSHTVAAQGGIGAALGNMSEDNWRWHMYDTVKGSDWLGDQDAIEFMCREAESAVKELEHFGVPFSRTEDGKIYQRPFGGHMSEYGKAPVARACAAADRTGHAILHTLYQQCLKHRVEFFVEYYALDLIMDDDGRCRGVMAWCLDDGTIHRFNAKMVVLATGGYGRAFQSCTSAHSCTGDGGGLAMRAGVPTQDMEFVQFHPTGIFPAGCLLTEGCRGEGGYLTNSDGERFMERYAPTAKDLASRDVVSRAMTIEINEGRGCGPNKDHIMLHLEHLGADLLHQRLPGISETARIFAGVDVTKEPAPVLPTVHYNMGGVPTNLHGEVLRPTDDDPDAVVPGLMAVGEAACV…	ATGAACGCAACGGTTTCGGAACAATATCGCATCGTCGATCATGCTTACGACGTCGTGGTCGTGGGCGCGGGTGGCTCCGGCCTGCGCGCCACGCTTGGCATGGGCGCGAGCGGCCTGCGCACGGCCTGCGTCACCAAGGTGTTCCCGACGCGCAGCCACACCGTGGCGGCACAGGGTGGCATCGGCGCCGCACTGGGCAACATGTCCGAAGACAACTGGCGCTGGCATATGTACGATACCGTCAAAGGGTCGGACTGGCTGGGCGATCAGGACGCCATCGAGTTCATGTGCCGCGAAGCCGAAAGTGCCGTGAAGGAACTCGAACATTTCGGCGTGCCGTTCTCACGCACCGAGGACGGCAAGATCTACCAGCGCCCGTTCGGCGGTCATATGAGCGAA…	A0U93_11140	GCF_002005465.1
1|0|4|2	1	YWG_RS0100500_Gamma_Ignatzschineria_larvae_DSM_13226	YWG_RS0100500	succinate dehydrogenase flavoprotein subunit	Ignatzschineria larvae DSM 13226	Gammaproteobacteria	MSNLKEYKDYKIQEHVYDVVVVGAGGAGLRATLGMAEKGLKTACVTKVFPTRSHTVAAQGGVSAALGNMGEDDWRWHMYDTVKGSDWLGDQDAIEYMCREAIPAILELEHYGLPFSRTEEGKIYQRPFGGMTTNFGEGQAQRTCAAADRTGHAMLHTLYQQSLKHNAEFYIEYFAIDLLMDEGECRGVVAWDLAEGTMHVFRSQMVVLATGGYGRAYFSATSAHTCTGDGNGMVARAGLPLQDMEFVQFHPTGIYGAGCLITEGVRGEGGYLTNSNGERFMERYAPNAKDLASRDVVSRSMLIEIREGRGVGPKKDHIYLHLEHLGPEVIEERLPSIAESARIFADVDVRKEPIPVIPTVHYNMGGIPTNYHAEVVTLKDGNPDTIVPGLMAIGEAACV…	ATGAGTAACTTAAAAGAGTATAAAGATTATAAAATTCAAGAACACGTCTATGACGTTGTTGTTGTCGGTGCCGGGGGCGCGGGTCTTCGTGCAACGCTTGGTATGGCAGAAAAGGGCCTTAAAACAGCTTGTGTAACTAAAGTATTCCCGACACGTTCTCATACTGTAGCGGCGCAAGGTGGTGTGTCTGCAGCCCTTGGTAATATGGGTGAAGATGACTGGCGCTGGCATATGTATGACACAGTAAAAGGTTCTGACTGGTTAGGTGATCAAGATGCAATCGAATATATGTGTCGTGAAGCAATCCCTGCGATCTTAGAATTAGAGCATTATGGCTTACCATTCTCTCGTACAGAAGAGGGTAAAATCTACCAACGTCCTTTCGGTGGTATGACTACT…	-	GCF_000510805.1
1|0|4|2	1	BMY_RS07750_Gamma_Wohlfahrtiimonas_chitiniclastica	BMY_RS07750	succinate dehydrogenase flavoprotein subunit	Wohlfahrtiimonas chitiniclastica	Gammaproteobacteria	MNLKKYKDYNITEHVYDVVVVGAGGAGLRATLGMAEKGFKTACVTKVFPTRSHTVAAQGGVSAALGNMGEDDWRWHMYDTVKGSDWLGDQDAIEYMCREAIPSILELEHYGLPFSRTKEGKIYQRPFGGMTTHYGEAQAQRTCAAADRTGHAMLHTLYQQSLKHHAEFYIEYFALDLIMENDECRGVIAWNLADGTIHVFRAQMVVLATGGYGRAYFSATSAHTCTGDGGGMAARAGVPLQDMEFVQFHPTGIYGAGCLITEGVRGEGGYLTNSNGERFMERYAPNAKDLASRDVVSRSILLEIREGRGVGPKKDHVYLNLMHLGPEVINERLPSIAESAKIFANVDVTKEPIPIIPTVHYNMGGIPTNYHAEVVTLKDGNPDHVVPGLMAIGEAACVS…	ATGAATTTGAAAAAATATAAAGACTATAACATCACCGAACATGTATATGATGTTGTAGTAGTGGGCGCAGGCGGTGCAGGTTTGCGTGCGACATTGGGTATGGCGGAAAAAGGCTTTAAAACAGCATGTGTGACTAAAGTATTCCCAACGCGCTCTCACACAGTGGCAGCACAAGGCGGCGTATCTGCAGCTTTAGGCAACATGGGTGAAGATGATTGGCGCTGGCACATGTATGACACTGTGAAAGGATCTGACTGGTTAGGTGACCAAGATGCCATCGAATATATGTGTCGCGAAGCCATCCCATCGATTTTAGAATTAGAACATTATGGTTTGCCTTTCTCTCGCACGAAAGAAGGTAAAATCTATCAGCGTCCTTTCGGCGGTATGACAACCCAT…	BMY_1630	GCF_001632485.1
2|4|0|1|9|0	1	SSPSH_RS13465_Gamma_Salinisphaera_shabanensis_E1L3A	SSPSH_RS13465	succinate dehydrogenase flavoprotein subunit	Salinisphaera shabanensis E1L3A	Gammaproteobacteria	MSESYDIIDHQHDVVVVGAGGSGLRATRGLADAGLSTACITKVFPTRSHTVAAQGGIASALGNMGEDDWRWHAYDTIKGGDWLGDQDAIEYLTKEAIPAIIELEHDGVPFSRTEDGRIYQRPFGGMTTHFGEGTAQRTCAAADRTGHALLHTLYQQSLKARAEFFIEYFAIDLLMTEDGECRGVLAWDLQGGQLHRFRAQQVILATGGYGRAYFSCTSAHTCTGDGMGMALRAGLPLQDPEFVQFHPTGIYGAGCLITEGARGEGGYLTNSEGERFMERYAPNAKDLASRDVVSRAETVEINEGRGVGENKDHTLLHLEHLGPEVLHERLPGITETAMIFSGVDATKEPIPVLPTVHYNMGGVPTNAFGEVVTLKDGDPDSVVPGLMAVGEAGCVSVHG…	ATGAGCGAGAGCTACGACATCATCGACCACCAGCACGACGTCGTGGTGGTGGGCGCCGGTGGTTCCGGCCTGCGCGCCACGCGCGGCCTGGCAGACGCCGGCCTTTCCACCGCTTGTATTACCAAAGTTTTCCCTACCCGAAGCCATACTGTGGCTGCGCAGGGCGGTATCGCCTCTGCTCTGGGCAACATGGGTGAAGACGATTGGCGCTGGCACGCCTATGACACCATCAAAGGTGGTGACTGGCTGGGCGATCAGGACGCTATCGAGTACCTGACCAAGGAAGCGATTCCAGCGATTATTGAGCTCGAGCATGACGGCGTGCCGTTCTCGCGCACCGAAGACGGCCGTATTTACCAGCGCCCGTTCGGCGGCATGACCACCCACTTCGGCGAAGGC…	SSPSH_002899	GCF_000215955.2
2|4|0|1	1	Y958_RS10920_Alpha_Nitrospirillum_amazonense_CBAmc	Y958_RS10920	succinate dehydrogenase flavoprotein subunit	Nitrospirillum amazonense CBAmc	Alphaproteobacteria	MANAYPIIDHQYDVVVVGAGGAGLRATFGMAEKGLKTACITKVFPTRSHTVAAQGGISAALGNMGEDDWRYHMYDTVKGSDWLGDQDAIEYMVREAVPAIIELEHYGVPFSRTPEGKIYQRAFGGMTTRYGEGQARRTCAAADRTGHAILHTLYQQSLKHEAEFFVEYFALDLLMEDGECKGVLAWNLDDGTIHRFRGHQTVLATGGYGRAYFSCTSAHTSTGDGGGMVLRAGLPLQDMEFVQFHPTGIYGSGCLITEGVRGEGGYLTNSSGERFMERYAPSAKDLASRDVVSRSMTVEIREGRGVGEHKDHIHLHLEHLDPAIIHERLPGIAETAKVFANVDVTREPIPVLPTVHYNMGGIPTNYHGEVINPTAENPDQVVPGLMAIGEAACVSVHGA…	ATGGCTAACGCCTACCCCATCATCGACCATCAGTACGACGTCGTCGTCGTGGGCGCCGGCGGCGCCGGCCTGCGCGCGACCTTCGGCATGGCCGAAAAGGGCCTGAAGACGGCCTGCATCACCAAGGTGTTCCCCACCCGCAGCCACACCGTGGCGGCCCAGGGCGGCATCTCCGCCGCGCTGGGCAACATGGGCGAGGACGACTGGCGCTACCACATGTACGACACCGTGAAGGGGTCGGACTGGCTGGGCGACCAGGACGCCATCGAGTACATGGTGCGTGAGGCCGTCCCGGCCATCATCGAGCTGGAGCACTACGGCGTGCCCTTCTCGCGCACCCCGGAAGGCAAGATCTACCAGCGCGCCTTCGGCGGCATGACCACCCGCTACGGCGAGGGC…	Y958_10920	GCF_000730165.1
2|4|0|1	1	G473_RS0120060_Alpha_Niveispirillum_irakense_DSM_11586	G473_RS0120060	succinate dehydrogenase flavoprotein subunit	Niveispirillum irakense DSM 11586	Alphaproteobacteria	MATAYKIIDHEYDVVVVGAGGAGLRATFGMAEKGLKTACITKVFPTRSHTVAAQGGISAALGNMGDDDWRYHMYDTVKGSDWLGDQDAIEYMVREAIPAIIELEHQGVPFSRTAEGKIYQRAFGGMTTEYGKGQAYRTCAAADRTGHAMLHTLYQQSLRHNAEFFVEYFALDLLMDEEGACRGVLAWNLDDGTIHRFRGHQTVLATGGYGRAYFSATSAHTCTGDGGGMVLRAGLPLQDMEFVQFHPTGIYGSGCLITEGARGEGGYLTNSEGERFMERYAPSAKDLASRDVVSRSMTIEIREGRGVGPNKDHIHLHLEHLAPEVIHARLPGIAESARIFAGVDVTKEPIPVLPTVHYNMGGIPTNYRGEVIRPTADNPDQVVPGLMAIGEAACVSVHG…	ATGGCGACCGCCTACAAGATCATCGATCACGAATATGATGTCGTCGTCGTCGGCGCCGGTGGCGCTGGCCTGCGCGCCACGTTCGGCATGGCCGAAAAGGGGCTGAAGACGGCCTGCATCACCAAGGTGTTCCCCACCCGCTCCCACACCGTGGCAGCGCAGGGCGGTATCTCCGCCGCCCTGGGCAATATGGGTGACGACGACTGGCGCTACCACATGTACGACACCGTGAAGGGGTCGGACTGGCTGGGCGACCAGGACGCGATTGAGTACATGGTGCGCGAGGCCATCCCCGCCATCATCGAGCTGGAACATCAGGGCGTGCCCTTCAGCCGCACGGCCGAAGGCAAGATTTATCAGCGCGCCTTCGGCGGCATGACCACCGAATATGGCAAGGGT…	-	GCF_000429645.1
2|4|0|1	1	N825_RS12845_Alpha_Skermanella_stibiiresistens_SB22	N825_RS12845	succinate dehydrogenase flavoprotein subunit	Skermanella stibiiresistens SB22	Alphaproteobacteria	MASAYQIIDHTYDVVVVGAGGAGLRATFGMAEKGLKTACITKVFPTRSHTVAAQGGISAALGNMGEDDWRWHMYDTVKGSDWLGDQDAIEYMCREAIPAIIELEHYGVPFSRTAEGKIYQRAFGGMTTKFGEGRAYRTCAAADRTGHAILHTLYQQSLKHEAEFFVEYFAMDLIMDEDGICRGVMAWNLDDGTIHRFRAHMVVLATGGYGRAYFSCTSAHTSTGDGNAMVLRAGLPLQDMEFVQFHPTGIYGAGCLITEGVRGEGGYLTNSAGERFMERYAPSAKDLASRDVVSRSMTIEIREGRGVGPNKDHIHLHLEHLDPAVIHERLPGIAETAKIFADVDVAKEPIPVLPTVHYNMGGIPTNYRCEVVRPTPENPDQVVPGLMAIGEAACVSVHG…	ATGGCTAGCGCCTATCAGATTATCGACCACACCTACGACGTCGTCGTCGTCGGCGCCGGCGGGGCCGGACTGCGGGCCACTTTTGGCATGGCTGAAAAAGGCCTGAAGACCGCCTGCATCACCAAGGTGTTCCCGACGCGCAGCCACACGGTCGCGGCGCAGGGCGGCATCAGCGCGGCGCTCGGCAACATGGGCGAGGACGACTGGCGCTGGCACATGTACGACACCGTCAAGGGGTCGGACTGGCTGGGCGACCAGGACGCGATCGAGTACATGTGCCGCGAGGCGATCCCGGCGATCATCGAGCTGGAACATTACGGCGTGCCGTTCTCGCGCACGGCGGAAGGCAAGATCTACCAGCGGGCCTTCGGCGGCATGACCACCAAGTTCGGCGAGGGC…	N825_36620	GCF_000576635.1
2|4|0|1	1	G472_RS0125220_Alpha_Azospirillum_halopraeferens_DSM_3675	G472_RS0125220	succinate dehydrogenase flavoprotein subunit	Azospirillum halopraeferens DSM 3675	Alphaproteobacteria	MASAYQIIDHTYDVVVVGAGGAGLRATFGMAEKGLKTACITKVFPTRSHTVAAQGGISAALGNMGEDDWRYHMYDTVKGSDWLGDQDAIEYMCREAIPAIIELEHYGVPFSRTPEGKIYQRAFGGMTAQYGKTQAYRTCAAADRTGHAILHTLYQQSLKHEAEFFVEFFALDLIMDADGACRGVIALNMDDGTIHRFRAHQTVLATGGYGRAYFSATSAHTCTGDGNAMVLRAGLPLQDMEFVQFHPTGIYGSGCLITEGVRGEGGYLTNSNGERFMERYAPSAKDLASRDVVSRSMTIEIREGRGVGEHKDHIHLHLEHLPPEIIHQRLPGIAETAKIFAGVDVTKEPIPVLPTVHYNMGGIPTNFRCEVVRPTAGNPDQVVPGLMAIGEAACVSVHG…	ATGGCGAGCGCATACCAGATCATCGATCACACCTATGACGTCGTCGTCGTCGGCGCCGGCGGCGCGGGGCTGCGCGCCACCTTCGGCATGGCCGAGAAGGGCCTGAAGACGGCGTGCATCACCAAGGTCTTCCCCACCCGCTCCCACACGGTGGCGGCGCAGGGCGGCATCTCCGCGGCGCTGGGCAACATGGGCGAGGACGACTGGCGCTATCACATGTACGACACCGTCAAGGGGTCGGACTGGCTGGGCGACCAGGACGCCATCGAGTACATGTGCCGCGAGGCCATCCCGGCGATCATCGAGCTGGAGCACTACGGCGTGCCCTTCTCGCGCACGCCGGAGGGCAAGATCTACCAGCGCGCCTTCGGCGGCATGACCGCCCAGTACGGCAAGACC…	-	GCF_000429625.1
1|0|4|2	1	MICA_RS09085_Alpha_Micavibrio_aeruginosavorus_ARL-13	MICA_RS09085	succinate dehydrogenase flavoprotein subunit	Micavibrio aeruginosavorus ARL-13	Alphaproteobacteria	MTNAYQIVDHFYDVIVVGGGGAGLRATFGMAEKGLKTACITKVFPTRSHTVAAQGGISAALGNMGEDDWRFHFYDTIKGSDWLGDQDAIEYMCREAIPAIIELEHYGVPFSRTPEGKIYQRAFGGMTTHYGKGTAQRTCAAADRTGHAILHTLYQQALKHKAEFFVEYFALDLIMTPEGECAGVLAWDLNTGTLHRFRGHQTVLATGGYGRAYFSCTSAHTCTGDGGGMVLRAGLPMQDMEFVQFHPTGIYGAGCLITEGVRGEGGYLTNSEGERFMERYAPSAKDLASRDVVSRSMTIEIREGRGVGKDKDHIHLHLEHLDPDIIHSRLPGIAESARVFAGVDVTKEPIPVLPTVHYNMGGIPTNVNTEVLNPTANDPHRVVPGLMAIGEAACVSVHG…	ATGACCAACGCGTATCAAATCGTCGATCATTTCTATGATGTCATCGTTGTCGGTGGCGGTGGCGCGGGTTTGCGCGCCACGTTTGGCATGGCGGAAAAGGGTTTGAAAACCGCCTGCATCACCAAGGTGTTCCCGACGCGGTCCCACACCGTTGCGGCGCAGGGCGGTATTTCCGCGGCACTCGGCAACATGGGCGAAGATGATTGGCGTTTCCACTTCTACGACACCATCAAGGGGTCGGACTGGCTGGGCGATCAGGACGCGATTGAATATATGTGCCGCGAGGCGATTCCGGCGATTATCGAACTGGAACATTACGGCGTTCCGTTCTCGCGCACACCGGAAGGGAAGATTTACCAACGTGCCTTCGGCGGCATGACCACGCACTACGGCAAGGGC…	MICA_1923	GCF_000226315.1
2|4|0|1	1	G537_RS0100730_Alpha_Inquilinus_limosus_DSM_16000	G537_RS0100730	succinate dehydrogenase flavoprotein subunit	Inquilinus limosus DSM 16000	Alphaproteobacteria	MPASYTFIDHYYDVVVVGGGGAGLRATFGMAEKRLKTACITKVFPTRSHTVAAQGGVSAALGNMGPDDWRWHMYDTVKGSDWLGDQDAIEYMCREAIPAIIELEHYGMPFSRTAEGKIYQRAFGGMTTEYGKGRAYRTCAAADRTGHAMLHTLYQQALKHEAEFFVEYFAIDLIMDEEGACRGVVAWNLDDGTIHRFFGHQTVLATGGYGRAYFSCTSAHTCTGDGGGMVARAGLPLQDMEFVQFHPTGIYGAGCLITEGVRGEGGYLTNSEGERFMERYAPSAKDLASRDVVSRSMTIEIREGRGVGPNKDHIHLHVEHLDADIIHQRLPGIAESAKIFAGVDVTKEPIPVLPTVHYNMGGVPTNVHCEVVNPTADDPNRVVPGLMAIGEAACVSVHG…	ATGCCAGCCTCTTATACGTTCATCGATCACTACTACGACGTCGTCGTGGTGGGCGGCGGCGGCGCGGGCCTGCGCGCCACCTTCGGCATGGCCGAGAAGCGGCTGAAGACCGCCTGCATCACCAAGGTCTTCCCGACCCGCAGCCATACCGTCGCGGCCCAGGGCGGCGTCTCCGCCGCGCTGGGCAACATGGGGCCGGACGACTGGCGCTGGCACATGTACGACACCGTCAAGGGCTCCGACTGGCTCGGCGACCAGGACGCGATCGAGTACATGTGCCGCGAGGCGATCCCGGCGATCATCGAGCTCGAGCATTACGGCATGCCCTTCAGCCGCACAGCCGAGGGCAAGATCTACCAGCGCGCCTTCGGCGGCATGACCACCGAATACGGCAAGGGC…	-	GCF_000423185.1
2|4|0|1	1	TMO_RS16515_Alpha_Tistrella_mobilis_KA081020-065	TMO_RS16515	succinate dehydrogenase flavoprotein subunit	Tistrella mobilis KA081020-065	Alphaproteobacteria	MTTAYKIIDHEYDIVVVGAGGAGLRATMGMAAKGLKTACITKVFPTRSHTVAAQGGISAALGNMGEDDWRWHMYDTVKGSDWLGDQDAIEYMCREAIPAIIELEHFGVPFSRTEEGKIYQRPFGGMTTRFGQGRAQRTCAAADRTGHAILHTLYQQALKNDAEFFIEHFALDLIMDDEGACRGVMSWDLATGILHRFRSHLVVIATGGYGRAYFSCTSAHTCTGDGNAMVLRAGLPLQDMEFVQFHPTGIYGAGCLITEGVRGEGGYLTNSNGERFMERYAPSAKDLASRDVVSRAMTIEIREGRGVGKRNDHIHLHLEHLDPEIIHQRLPGIAETAKVFAGVDVTKEPIPVLPTVHYNMGGIPTNHRTEVVRPTAGNPDEVVPGLMAIGEAACVSVHG…	ATGACCACGGCTTACAAGATCATCGACCATGAATACGACATCGTGGTCGTCGGCGCCGGCGGCGCCGGTCTGCGTGCGACCATGGGCATGGCCGCGAAGGGTCTGAAGACCGCCTGCATCACCAAGGTGTTCCCCACCCGCAGCCACACCGTGGCGGCGCAGGGCGGCATCTCGGCCGCACTCGGCAACATGGGCGAGGACGACTGGCGCTGGCACATGTACGACACCGTCAAGGGGTCGGACTGGCTGGGCGACCAGGACGCCATCGAATACATGTGCCGCGAGGCGATCCCGGCGATCATCGAGCTCGAACATTTCGGCGTGCCGTTCTCGCGCACCGAAGAGGGCAAGATCTATCAGCGCCCCTTCGGCGGCATGACCACCCGCTTCGGCCAGGGA…	TMO_3275	GCF_000264455.2
1|0|4|2	1	B5D62_RS14110_Alpha_Enhydrobacter_aerosaccus	B5D62_RS14110	succinate dehydrogenase flavoprotein subunit	Enhydrobacter aerosaccus	Alphaproteobacteria	MAEKSNGATSGTMNIGGRAYTIIDHEYDVVVVGAGGAGLRATFGMAAQGLKTACITKVFPTRSHTVAAQGGISAALGNMGPDDWRWHMYDTVKGSDWLGDQDAIEYMCRDGIPAIIELEHFGVPFSRTPEGKIYQRPFGGMTTEFGKGIAQRTCAAADRTGHAMLHTLYQQSLRNNAEFFVEYFALDLIMDEGVCRGVMAWNLDDGTIHRFRAHRTVLGTGGCGRVYFTATSAHTCTGDGGAMVLRAGLPLQDMEFVQFHPTGIYGAGCLITEGVRGEGGYVTNGNGERFMERYAPSAKDLASRDVVSRSMTIEIREGRGCGPNKDYIELHVEHLDPKVIHERLPGIAETARIFAGVDVTRQPIPILPTCHYNMGGIPANYHCEVMTVKDGDPYAAVPG…	ATGGCCGAGAAGAGCAATGGCGCCACGTCGGGCACGATGAACATCGGTGGCCGCGCCTACACCATCATCGATCACGAATATGACGTCGTCGTCGTCGGTGCCGGCGGCGCCGGCCTGCGCGCGACGTTCGGCATGGCGGCGCAGGGCCTGAAGACGGCCTGCATCACCAAGGTGTTCCCCACCCGCAGCCACACCGTGGCGGCGCAGGGCGGCATCTCGGCGGCGCTCGGCAACATGGGTCCGGACGACTGGCGCTGGCACATGTACGACACGGTCAAGGGCTCCGACTGGCTCGGGGACCAGGACGCGATCGAATATATGTGCCGCGACGGCATTCCCGCGATCATCGAGCTCGAACATTTCGGCGTGCCGTTCAGCCGCACGCCCGAGGGCAAGATC…	SAMN02745126_02834	GCF_900167455.1
1|0|4|2	1	BN60_RS22895_Alpha_Reyranella_massiliensis_521	BN60_RS22895	succinate dehydrogenase flavoprotein subunit	Reyranella massiliensis 521	Alphaproteobacteria	MAEASSGKSNGAAAGTFSIGGNAYKIIDHEYDVVVVGAGGSGLRATFGMANKGFKTACITKVFPTRSHTVAAQGGISAALGNMGPDDWRWHMYDTVKGSDWLGDQDSIEYMCRDGIPAIIELEHFGVPFSRTPEGKIYQRPFGGMTTEFGKGIAHRTCAAADRTGHAILHTLYQQSLRNHAEFFIEYFALDLIMDDGVCRGVMAWNLDDGTIHRFRAHRVVLATGGYGRVYSTATSAHTCTGDGGAMVLRAGLPLQDLEFVQFHPTGIYGAGCLITEGVRGEGGYVTNASGERFMERYAPSAKDLASRDVVSRSMTIEIREGRGCGPNKDYIELHVEHLDPKIIHERLPGIAETARIFAGVDVTRQPIPILPTCHYNMGGIPANYHCEVMTVKNGDPNT…	ATGGCCGAGGCAAGCAGCGGCAAGAGCAACGGCGCGGCGGCAGGTACGTTCAGCATCGGCGGCAACGCCTACAAGATCATCGATCACGAATACGACGTGGTCGTGGTCGGTGCTGGCGGGTCCGGCCTGCGCGCCACCTTCGGCATGGCCAACAAGGGCTTCAAGACGGCCTGCATCACCAAGGTATTCCCGACCCGCAGCCATACCGTGGCGGCGCAGGGCGGCATCTCGGCGGCGCTCGGCAACATGGGCCCGGACGACTGGCGCTGGCACATGTACGACACGGTCAAGGGCTCCGACTGGCTCGGCGACCAGGACTCCATCGAATATATGTGCCGCGATGGCATCCCGGCGATCATCGAGCTCGAGCATTTCGGCGTGCCGTTCAGCCGTACGCCC…	BN60_23295	GCF_000312425.1
2|4|0|1	1	B152_RS0113650_Alpha_Kiloniella_laminariae_DSM_19542	B152_RS0113650	succinate dehydrogenase flavoprotein subunit	Kiloniella laminariae DSM 19542	Alphaproteobacteria	MTTASSKKAYEFIDHTYDVVVVGAGGAGLRATLGLAEAGLKTACITKVFPTRSHTVAAQGGISASLGNMGEDDWRWHMYDTVKGSDWLGDQDSIEYMVREAVPAIVELEHYGMPFSRTEDGKIYQRPFGGMTTRYGEGTAQRTCAAADRTGHAMLHTLYQQSLRRNAEFFIEYFAIDLIMEDGACRGVVAWNLDDGTLHRFRAQKVIMATGGYGRAYFSCTGAHTCTGDGGGMVLRAGLDCQDMEFVQFHPTGIYGAGCLITEGVRGEGGYLTNSEGERFMERYAPSAKDLASRDVVSRAMTMEIRDGRGVGAGNDHIHLHIEHLDPDLIHKRLPGIAESARIFAGVDVSKEPIPVIPTCHYNMGGIPCKYTGDVVTSKNGDSNTEVPGLMAIGEAACV…	ATGACCACTGCTTCTAGCAAGAAAGCATATGAATTTATTGACCATACCTATGATGTGGTCGTTGTCGGAGCCGGTGGCGCCGGGTTGCGTGCGACACTGGGACTGGCCGAAGCCGGGTTGAAAACAGCCTGTATCACCAAGGTCTTCCCGACCCGAAGTCATACCGTTGCGGCGCAAGGCGGCATCTCTGCCTCGCTGGGTAACATGGGGGAAGATGACTGGCGCTGGCACATGTATGACACGGTAAAGGGGTCAGACTGGCTTGGTGATCAGGATTCAATCGAATACATGGTACGCGAAGCTGTTCCGGCGATTGTCGAGCTTGAACACTATGGCATGCCTTTCAGCCGGACAGAAGATGGCAAGATCTATCAGCGTCCCTTTGGCGGGATGACGACC…	-	GCF_000374005.1
2|4|0|1	1	BLQ43_RS08500_Alpha_Limimonas_halophila	BLQ43_RS08500	succinate dehydrogenase flavoprotein subunit	Limimonas halophila	Alphaproteobacteria	MAKRHTDGNGANGGGANGNGAPGALGQAYPIVDHEYDVVVVGAGGSGLRATLGLAESGLRTACISKVFPTRSHTVAAQGGISAALGNMGEDDWRWHMYDTVKGSDWLGDQDAIEHMTKEAIPAIIELEHYGVPFSRTESGHIYQRPFGGMTTHYGKGTAQRTCAAADRTGHAMLHTLYQQALRQHAEFFIEYFALDLIMDEGECRGVIAWNLDDGTIHRFRAHQVILATGGYGRAFFSCTSAHTCTGDGNGMVLRAGLPLQDMEFVQFHPTGVFGAGCLITEGVRGEGGYLTNAEGERFMERYAPSTLDLASRDVVSRAMTVEINEGRGCGPQKDHIHLNLMHLDPEVIDQRLPGIAETAKIFAGVDVKQEPIPVLPTCHYNMGGIPTNYQGEVLTKLN…	ATGGCCAAGCGGCACACAGACGGCAACGGCGCGAACGGCGGCGGGGCGAACGGCAACGGCGCGCCGGGCGCGCTCGGGCAGGCCTATCCCATCGTCGACCACGAATACGACGTGGTCGTGGTTGGCGCCGGCGGCTCGGGCCTGCGGGCGACGCTGGGGCTGGCGGAATCGGGCCTGCGCACGGCCTGCATCTCCAAGGTCTTCCCCACGCGCAGCCACACCGTCGCGGCGCAGGGCGGCATCTCGGCCGCGCTCGGCAACATGGGCGAGGATGACTGGCGCTGGCACATGTACGACACCGTGAAGGGGTCGGACTGGCTGGGCGACCAGGACGCCATCGAGCACATGACCAAGGAGGCCATCCCGGCCATCATCGAGCTCGAGCACTACGGCGTCCCC…	SAMN05216241_105130	GCF_900100655.1
2|4|0|1	1	RHOSA_RS0103315_Alpha_Rhodovibrio_salinarum_DSM_9154	RHOSA_RS0103315	succinate dehydrogenase flavoprotein subunit	Rhodovibrio salinarum DSM 9154	Alphaproteobacteria	MSKTNGTTNGKGNGKANGANGRTNGGGAPNLAGETYPIQDHTYDVVVVGAGGSGLRATLGCVEAGLKTACISKVFPTRSHTVAAQGGISAALGNMGDDDWRWHMYDTVKGSDWLGDQDAIEYMTKEAVPAIVELEHYGVPFSRTEEGKIYQRPFGGMTTNFGDGTAQRTCAAADRTGHAMLHTLYQQSLRQNAEFFIEYFALDLIMDEGQCRGVVAWSLEDGTIHRFRAHNVILATGGYGRAYFSCTSAHTCTGDGNGMVLRAGLPLQDMEFVQFHPTGVYGAGCLITEGVRGEGGYLTNSEGERFMERYAPSAKDLASRDVVSRSMTIEIREGRGVGPNKDHINLHLEHLDPDVIHQRLPGISETARIFANVDVTKAPIPVLPTCHYNMGGIPTLYTG…	ATGAGCAAGACCAACGGCACCACGAACGGTAAGGGCAACGGCAAGGCGAACGGCGCCAACGGCCGCACCAACGGTGGCGGGGCGCCGAACCTGGCTGGCGAGACCTACCCGATCCAGGATCACACCTACGACGTCGTTGTCGTCGGCGCCGGTGGCTCCGGCCTGCGCGCGACGCTCGGCTGTGTCGAGGCGGGCCTGAAGACGGCCTGTATCTCCAAGGTCTTCCCGACCCGCAGTCATACGGTCGCCGCCCAGGGCGGTATTTCCGCCGCGCTCGGCAACATGGGCGACGACGACTGGCGCTGGCACATGTACGACACCGTCAAGGGCTCCGACTGGCTCGGCGACCAGGACGCGATCGAGTACATGACCAAGGAGGCCGTGCCGGCGATCGTCGAG…	-	GCF_000515255.1
1|0|4|2	1	B9O00_RS27040_Alpha_Tistlia_consotensis_USBA_355	B9O00_RS27040	succinate dehydrogenase flavoprotein subunit	Tistlia consotensis USBA 355	Alphaproteobacteria	MPEAYTKVDHTYDVVVVGAGGAGLRATLELAAAGLKTACISKVFPTRSHTVAAQGGISASLGNMGPDDWRWHMYDTVKGSDWLGDQDAIEYMTKEAIPAIIELEHYGVPFSRTEEGKIYQRPFGGMTTEYGKGTAQRTCAAADRTGHAILHTLYQQSLRNNAEFFIEYFAIDLMMEDGACRGVVAWNLDDGTIHRFRAHKVILATGGYGRTYFSCTSAHTCTGDGNAMVLRAGLPLQDMEFVQFHPTGIYGAGCLITEGSRGEGGYLTNSEGERFMERYAPSAKDLASRDVVSRSMTIEINEGRGVGPHKDHIHLHLEHLDPKVLHERLPGISETAKIFAGVDVTKEPIPVLPTCHYNMGGIPTNFHGEVVTSRDGDPDSVVPGLMAVGEAACVSVHGA…	ATGCCCGAGGCCTATACCAAAGTCGATCACACCTACGACGTCGTCGTCGTCGGCGCCGGCGGCGCGGGCCTGCGCGCGACCCTGGAGCTCGCCGCCGCCGGCCTGAAGACGGCCTGCATCTCCAAGGTCTTCCCGACCCGCAGTCACACGGTCGCGGCGCAGGGCGGCATCTCGGCCTCGCTCGGCAACATGGGCCCGGACGACTGGCGCTGGCACATGTACGACACGGTCAAGGGCTCCGACTGGCTCGGCGACCAGGACGCCATCGAGTACATGACCAAGGAGGCGATCCCGGCGATCATCGAGCTGGAGCACTATGGCGTGCCCTTCAGCCGCACCGAGGAGGGTAAGATCTACCAGCGCCCCTTCGGCGGCATGACCACCGAGTACGGCAAGGGC…	SAMN05428998_13367	GCF_900177295.1
2|4|0|1	1	G502_RS0106575_Alpha_Fodinicurvata_sediminis_DSM_21159	G502_RS0106575	succinate dehydrogenase flavoprotein subunit	Fodinicurvata sediminis DSM 21159	Alphaproteobacteria	MPEAYTKIDHTYDVVVVGAGGAGLRATLELARAGLKTACISKVFPTRSHTVAAQGGISAALGNMGEDDWRWHMYDTVKGSDWLGDQDAIEYMTKEAIPAIIELEHYGVPFSRTEAGKIYQRPFGGMTTDYGKGTAQRTCAAADRTGHAILHTLYQQSLRNHAEFFIEYFALDLIMEDGECRGVVAWNLDDGTIHRFRAHRVILATGGYGRVYFSCTSAHTCTGDGNAMVLRAGLPLQDMEFVQFHPTGIYGAGCLITEGARGEGGYLTNAEGERFMERYAPSAKDLASRDVVSRSMTMEINEGRGVGTNKDHIHLHLEHLDPEVLHQRLPGISESAKIFAGVDVTKEPIPVLPTCHYNMGGIPTNYHGEVLTVKDGDPNTVVPGLMAIGEAACVSVHGA…	ATGCCAGAGGCATACACGAAAATCGACCACACCTATGACGTGGTGGTGGTCGGCGCCGGCGGTGCCGGCCTGCGCGCCACTCTGGAACTGGCTCGCGCGGGGCTGAAGACAGCCTGCATCTCAAAGGTGTTCCCCACACGCAGTCATACCGTGGCCGCCCAGGGCGGCATCTCCGCAGCCCTTGGCAACATGGGCGAGGATGACTGGCGCTGGCACATGTACGACACCGTAAAGGGCTCGGACTGGCTGGGCGATCAGGATGCCATCGAATACATGACCAAGGAGGCCATTCCGGCCATCATCGAGCTGGAACACTATGGCGTGCCCTTCAGCCGCACCGAGGCCGGCAAGATCTATCAGCGGCCCTTTGGCGGCATGACCACAGACTACGGCAAGGGC…	-	GCF_000420625.1
9|1|0|4|2	1	ACG33_RS09425_Gamma_Steroidobacter_denitrificans	ACG33_RS09425	succinate dehydrogenase flavoprotein subunit	Steroidobacter denitrificans	Gammaproteobacteria	MSAYQFIDHTFDVIVVGAGGAGLRATFGLAHSGLSTACITKVFPTRSHTVAAQGGISAALGNMGEDDWRWHMYDTVKGSDWLGDQDAIEFMCKEAPGAVIELEHYGLPFSRTDDGRIYQRPFGGMTTHFGKGTAQRTCAAADRTGHAMLHTLYQQALRHEAQFFVEYFAVDLIMENGECRGVVAIDMADGTVHRFRAHKTILATGGYGRAFFSCTSAHTCTGDGGGMALRAGLALQDMEFVQFHPTGIYGAGCLITEGVRGEGGILRNSEGERFMERYAPNAKDLASRDVVSRAMTIEIREGRGVGAHKDHIFLHLEHLGADVIHERLPGIAETAKIFSGVDVTRQPIPVLPTVHYNMGGVPANVQGDVVTYKDGNPDSVVPGLMAVGEAACVSVHGAN…	ATGAGCGCGTATCAGTTCATCGATCATACTTTCGACGTCATCGTGGTAGGCGCCGGCGGGGCCGGTTTGCGCGCCACTTTCGGCTTGGCACATTCGGGCCTGTCGACCGCCTGCATCACCAAGGTCTTCCCGACGCGCAGTCACACCGTGGCGGCGCAGGGCGGCATCAGCGCGGCGCTGGGTAATATGGGTGAGGACGACTGGCGCTGGCATATGTACGACACCGTCAAAGGATCGGACTGGCTGGGCGATCAGGATGCGATCGAGTTCATGTGCAAGGAGGCGCCGGGCGCAGTCATCGAGTTGGAGCATTACGGTCTGCCGTTTTCGCGGACCGACGACGGACGCATCTATCAGCGTCCCTTCGGCGGCATGACCACGCATTTCGGCAAGGGCACC…	ACG33_09425	GCF_001579945.1
2|4|0|1|9	1	BA177_RS07735_Gamma_Woeseia_oceani	BA177_RS07735	succinate dehydrogenase flavoprotein subunit	Woeseia oceani	Gammaproteobacteria	MSDYEFIDHSYDVVVIGAGGAGLRATFGLAEAGFKTACVTKVFPTRSHTVAAQGGISAALGNMGEDDWRWHMYDTVKGSDWLGDQDAIEYMCKEAPDAVIELEHYGVPFSRTEDGRIYQRPFGGMTTRFGEGTAQRTCAAADRTGHAMLHTLYQQSLKHEAEFFIEYFAIDLIMEDGACRGVVALDMATGKLHRFRSHQVILATGGYGRSYFSCTSAHTCTGDGNAMVLRAGLPLQDMEFVQFHPTGIYGAGCLITEGVRGEGGYLTNSDGERFMERYAPNAKDLASRDVVSRSMTIEIREGRGVGAEKDHIHLHLEHLGPEVIHERLPGIAESARIFAGVDVTREPIPVLPTVHYNMGGIPANYNGEVVTLRDGDPDSVVPGLMAVGEAACVSVHGAN…	ATGAGTGATTACGAATTCATAGACCATAGCTACGATGTCGTCGTCATTGGCGCAGGTGGTGCCGGTCTGCGAGCAACGTTCGGTCTTGCCGAAGCGGGTTTCAAAACAGCCTGTGTAACTAAGGTATTCCCAACCCGCAGCCACACCGTGGCGGCGCAGGGCGGCATTAGCGCCGCGCTTGGCAACATGGGGGAAGACGACTGGCGCTGGCATATGTACGACACGGTCAAGGGTTCCGACTGGCTCGGCGACCAGGACGCGATCGAATACATGTGTAAAGAAGCGCCTGACGCGGTCATCGAACTTGAACATTACGGCGTGCCGTTCTCGCGTACCGAAGACGGCCGTATCTATCAACGTCCGTTCGGTGGCATGACCACCCGGTTTGGCGAGGGCACG…	BA177_07735	GCF_001677435.1
0|9|1|0|4|2	1	ATO7_RS08185_Gamma_Oceanococcus_atlanticus	ATO7_RS08185	succinate dehydrogenase flavoprotein subunit	Oceanococcus atlanticus	Gammaproteobacteria	MSSSYPITDHVYDVVVVGAGGAGLRAVRGLSQAGLSTACITKVFPTRSHTVAAQGGVSAALGNMGEDDWRWHMYDTVKGSDWLGDQDAIEYMCREAIPAIIELEHDGVPFSRTEEGKIYQRPFGGMTTHYGEGTAQRTCAAADRTGHAMLHALYQQALKHKAQFFIEYFAVDLLMSDDGECLGVMAWDLATGQLHRFRAQKTILATGGYGRAYFSCTSAHTCTGDGNGMVLRAGLPVQDMEFVQFHPTGIYGAGCLITEGVRGEGGILRNAQGERFMERYAPNAKDLASRDVVSRSMSMEIREGRGVGPEADHIFLHLEHLGPEVINERLPGIAESAEIFAGVDVSKEPIPVIPTVHYNMGGTPANFNGDVVTLRDGNPDAVVPGLMAVGENACVSVHG…	ATGAGTTCAAGTTATCCGATTACCGATCACGTTTATGACGTGGTCGTTGTGGGCGCCGGTGGCGCCGGTTTGCGCGCTGTTCGCGGCTTGTCGCAAGCGGGGCTGTCCACTGCCTGTATCACCAAAGTCTTTCCCACCCGCAGCCACACCGTGGCAGCACAGGGCGGTGTGTCCGCAGCGCTGGGCAACATGGGCGAGGACGACTGGCGCTGGCACATGTACGACACCGTCAAGGGGTCGGACTGGCTAGGCGATCAGGATGCCATCGAGTACATGTGCCGCGAGGCCATTCCGGCGATCATCGAGCTGGAGCATGATGGCGTACCGTTCTCGCGCACCGAAGAGGGCAAGATTTACCAACGCCCGTTTGGTGGCATGACCACGCACTATGGTGAAGGC…	ATO7_08087	GCF_002088235.1
9|1|0|4|2	1	U743_RS09730_Gamma_Algiphilus_aromaticivorans_DG1253	U743_RS09730	succinate dehydrogenase flavoprotein subunit	Algiphilus aromaticivorans DG1253	Gammaproteobacteria	MAAYELIHHEYDVVVVGAGGAGLRATVGLAEAGFKTANITKVFPTRSHTVAAQGGISAALSNMGDDDWRWHMYDTIKGSDWLGDQDAVQYMCREAIPAVVELEHWGVPFSRTEEGKIYQRPFGGMTTHYGEGTAQRTCAAADRTGHAMLHAMYQQSLKCRAQFYVEFFALDLIMDEDGVCRGVIAWDLANGTLHRFRAHRVILATGGYGRAYFSATSAHTCTGDGNGMVLRAGLPMQDMEFVQFHPTGIYGAGCLITEGARGEGGYLTNSEGERFMERYAPSRKDLASRDVVSRSMTIEIREGRGVGPNKDHIFLHLEHLGPEVLHERLPGITETAQIFAGVDATKAPIPVLPTVHYNMGGIPTLYTGEVVTSEGGDENKVVEGLMAAGEAACVSVHGA…	ATGGCTGCCTACGAGCTGATCCATCACGAATACGACGTGGTCGTTGTCGGAGCCGGCGGCGCTGGCCTGCGGGCCACTGTCGGGCTGGCCGAGGCCGGCTTCAAGACCGCCAACATCACCAAGGTCTTCCCTACGCGCAGCCACACGGTGGCGGCGCAGGGCGGGATCTCGGCGGCGCTGTCCAACATGGGCGACGACGACTGGCGCTGGCACATGTACGACACCATCAAGGGGTCGGACTGGCTGGGCGATCAGGACGCCGTGCAGTACATGTGCCGCGAGGCGATCCCGGCCGTGGTCGAGCTGGAGCACTGGGGCGTGCCCTTCTCGCGCACCGAGGAAGGCAAGATCTATCAGCGGCCCTTCGGCGGCATGACCACGCACTACGGTGAGGGCACC…	-	GCF_000733765.1
9|1|0|4|2	1	WQQ_RS02790_Gamma_Hydrocarboniphaga_effusa_AP103	WQQ_RS02790	succinate dehydrogenase flavoprotein subunit	Hydrocarboniphaga effusa AP103	Gammaproteobacteria	MAHQADIKFPKVRPGYEIVHHEYDVVVVGAGGAGLRATLGLAETGLKTANITKVFPTRSHTVAAQGGISAALGNMGQDDWRWHMYDTVKGSDWLGDQDAIQYMCREAIPAIIELEHYGLPFSRTPEGKIYQRPFGGMTTHWGEGTAQRTCAAADRTGHAMLHTLYQQSLKCKAQFYVEYFALDLIMDKGECKGVIAMDMATGVLHRFRAHTVILATGGYGRAYFSATSAHTCTGDGGGMALRAGVPLQDMEFVQFHPTGIYGSGCLITEGARGEGGYLTNSKGERFMERYAPNRKDLASRDVVSRSMTMEIRDGRGVGAEGDHIHLHLEHLGGDVLHARLPGISETAKIFAGVDVTKEPIPVIPTVHYNMGGIPTNFYGEVVTVRDGNPDSVIPGLMAV…	ATGGCGCATCAAGCCGACATCAAATTCCCCAAGGTCCGTCCCGGTTACGAGATCGTTCATCACGAGTACGACGTGGTCGTCGTCGGTGCCGGCGGCGCCGGCCTGCGCGCCACGCTCGGCCTGGCCGAAACCGGCCTGAAGACGGCCAACATCACCAAGGTGTTCCCGACGCGTTCGCACACGGTCGCCGCGCAGGGCGGCATCTCCGCCGCGCTCGGCAACATGGGCCAGGACGACTGGCGCTGGCACATGTACGACACCGTCAAGGGCTCCGACTGGCTCGGCGACCAGGACGCGATCCAGTACATGTGCCGTGAAGCCATTCCGGCGATCATCGAGCTCGAACACTACGGCCTGCCGTTCTCGCGCACGCCCGAAGGCAAGATCTACCAGCGTCCG…	WQQ_05760	GCF_000271305.1
2|4|0|1|9	1	G513_RS0120210_Gamma_Nevskia_ramosa_DSM_11499	G513_RS0120210	succinate dehydrogenase flavoprotein subunit	Nevskia ramosa DSM 11499	Gammaproteobacteria	MTYNIVHHEYDVVVVGAGGAGLRATVGLSQAGLRTANLTKVFPTRSHTVAAQGGISAALANMGEDDWRWHMYDTIKGSDWLGDQDAIQYMCREAIPAIIELEHWGVPFSRTPEGKIYQRPFGGMTTNYGEGTAQRTCAAADRTGHAMLHSLYQQSLKNKAEFFIEYFALDLLTDADGSVHGVLAWDLATGSLHRFRAKQVILATGGYGRAYFSATSAHTCTGDGNAMAQRAGIPLQDMEFVQFHPTGIYGSGCLITEGARGEGGYLTNSKGERFMERYAPNRKDLASRDVVSRSMTIEIREGRGVGAESDHIHLHLEHLGPDVLHKRLPGISETAKIFANVDVTKEPIPVLPTVHYNMGGIPTNFYGEVVTSHDGQTDTIIPGLMAVGEAACVSVHGAN…	ATGACTTACAACATTGTTCATCACGAATACGACGTCGTTGTCGTCGGCGCCGGCGGCGCTGGCTTGCGTGCCACCGTCGGCCTGTCCCAGGCCGGCCTGCGCACCGCCAACCTGACCAAGGTGTTCCCGACCCGTTCGCACACCGTTGCAGCCCAGGGCGGCATCTCCGCCGCACTCGCCAACATGGGCGAGGACGACTGGCGCTGGCACATGTACGACACCATCAAGGGCTCCGACTGGCTCGGCGACCAGGATGCGATCCAGTACATGTGCCGCGAAGCGATCCCGGCGATCATCGAACTCGAACACTGGGGCGTGCCGTTCTCGCGCACCCCGGAAGGCAAAATCTACCAGCGTCCGTTCGGTGGCATGACCACCAACTACGGCGAAGGCACCGCG…	-	GCF_000420645.1
0|9|1|0|4|2	1	U741_RS0115705_Gamma_Polycyclovorans_algicola_TG408	U741_RS0115705	succinate dehydrogenase flavoprotein subunit	Polycyclovorans algicola TG408	Gammaproteobacteria	MAAYEIVHHEYDAVVVGAGGSGLRATLGMAESGLKTANITKVFPTRSHTVAAQGGISAALANMGKDDWRWHFYDTVKGSDWLGDQDAIQYMTREAIPAVIELEHYGVPFSRTPEGTIYQRPFGGMTTDFGKGPPAQRTCAAADRTGHAMLHTLYQQSLKCKAQFYIEFFALDLLMDDQGQCCGVLALEMATGKIHRFRSHMTILATGGYGRAYFSATSAHTCTGDGNAMVQRAGLPLQDMEFVQFHPTGIYGAGCLITEGARGEGGYLTNKDGERFMERYAPSVKDLAPRDMVSRSMATEIRDGRGVGDEADHIHLHLEHLGPEVLHKRLPGITESAQIFAGVDATKEPIPVVPTVHYNMGGIPALYTGEVVTLKDGNPDSVVPGLMAVGEAACVSVHG…	ATGGCTGCTTACGAAATTGTTCACCATGAGTACGACGCGGTTGTCGTGGGTGCTGGCGGCTCAGGCTTGCGTGCCACGCTAGGGATGGCCGAGTCGGGCCTCAAGACTGCGAACATCACCAAAGTATTCCCGACCCGCTCGCACACCGTGGCGGCGCAGGGCGGCATCTCGGCGGCGCTGGCCAACATGGGCAAGGACGACTGGCGTTGGCACTTCTACGACACGGTGAAGGGCTCCGACTGGCTCGGTGACCAGGACGCCATCCAGTACATGACGCGCGAAGCCATTCCCGCCGTCATCGAGTTGGAACACTACGGCGTGCCGTTTAGCCGCACGCCGGAAGGCACGATTTATCAGCGTCCCTTCGGCGGCATGACCACTGATTTCGGCAAAGGCCCG…	-	GCF_000711245.1
2|4|0|1|9|0	1	K343_RS0103095_Gamma_Solimonas_flava_DSM_18980	K343_RS0103095	succinate dehydrogenase flavoprotein subunit	Solimonas flava DSM 18980	Gammaproteobacteria	MSAYEIVHHEYDAIVVGAGGAGLRATLGLAEAGLKTANITKLFPTRSHTVAAQGGISAALGNMGRDDWRWHFYDTVKGSDWLGDQDAIQYMTREAIPAIIELEHYGVPFSRTPEGKIYQRPFGGMTTEFGKGPPAQRTCAAADRTGHAMLHTLYQQSLKCKAQFYIEYFALDLLTDDDGSIKGVLAWDMATGQLHRFRAHLVILATGGYGRAYFSATSAHTCTGDGGGMVLRAGLPLQDLEFVQFHPTGIYGSGCLITEGARGEGGYLTNKSGERFMERYAPSVKDLAPRDMVSRAMATEIREGRGVGEEADHIHLHLEHLGPEVLHQRLPGISESAKIFAGVDVTKEPIPVVPTVHYNMGGIPTLWTGEVVTKRDGNPDSVVPGLMAVGEAACVSVHG…	ATGTCTGCTTACGAAATCGTCCATCACGAATACGACGCGATCGTCGTCGGTGCCGGCGGCGCCGGCCTGCGCGCGACGCTGGGCCTCGCCGAGGCCGGCCTGAAGACGGCCAACATCACCAAGCTGTTTCCGACGCGCTCGCACACCGTCGCCGCGCAGGGCGGCATTTCCGCCGCGCTCGGCAACATGGGCCGCGACGACTGGCGCTGGCACTTCTACGACACGGTGAAGGGCTCCGACTGGCTCGGCGACCAGGACGCCATCCAGTACATGACGCGCGAGGCGATCCCCGCGATCATCGAGCTCGAACACTACGGCGTGCCGTTCTCGCGTACGCCGGAAGGCAAGATCTACCAGCGTCCGTTCGGCGGCATGACCACCGAGTTCGGCAAGGGCCCG…	-	GCF_000426685.1
2|4|0|1|9|0	1	BMZ48_RS08955_Gamma_Fontimonas_thermophila	BMZ48_RS08955	succinate dehydrogenase flavoprotein subunit	Fontimonas thermophila	Gammaproteobacteria	MAAYEIVHHEYDAIVVGAGGAGLRATLGLAEAGLKTANITKLFPTRSHTVAAQGGISAALGNMGRDDWRWHFYDTVKGSDWLGDQDAIQYMTREAIPAIIELEHYGVPFSRTPEGKIYQRPFGGMTTEFGKGPPAQRTCAAADRTGHAILHTLYQQSLKCKAQFFIEYFALDLLMDDDGSCHGVLAWDLATGQLHRFRAHMVILATGGYGRAYFSATSAHTCTGDGGGMVLRAGLPLQDLEFVQFHPTGIYGSGCLITEGARGEGGYLTNAKGERFMERYAPSVKDLAPRDMVSRAMATEIREGRGVGPEADHIHLHLEHLGPEVLHTRLPGISESAKIFAGVDVTKEPIPVVPTVHYNMGGIPTLYTGEVVTLKDGNPDSIVPGLMAVGEAACVSVHG…	ATGGCTGCTTACGAGATCGTTCATCACGAGTACGACGCGATCGTGGTCGGTGCCGGCGGCGCGGGTCTGCGCGCGACGCTGGGGCTGGCCGAGGCCGGCTTGAAAACGGCCAATATCACCAAGCTGTTCCCGACGCGCTCGCACACGGTGGCGGCGCAGGGCGGCATCTCCGCGGCGCTCGGCAACATGGGGCGTGACGACTGGCGCTGGCATTTTTACGACACCGTCAAGGGCTCCGACTGGCTCGGCGACCAGGACGCGATCCAGTACATGACGCGCGAGGCGATCCCCGCGATCATCGAGCTGGAACATTACGGCGTGCCGTTCTCGCGCACGCCGGAAGGCAAGATCTACCAGCGTCCGTTCGGCGGCATGACCACCGAGTTCGGCAAGGGTCCG…	SAMN04488120_10865	GCF_900113085.1
9|1|0|4|2	1	B0B04_RS09465_Gamma_Ectothiorhodosinus_mongolicus	B0B04_RS09465	succinate dehydrogenase flavoprotein subunit	Ectothiorhodosinus mongolicus	Gammaproteobacteria	MKGNYQIIDHHYDVIVVGAGGAGLRATFGMAEKGLKTACVSKVFPTRSHTVAAQGGISAALGNMGDDDWRWHMYDTIKGSDWLGDQDAIEYMCREAPAAIIELEHYGVPFSRTEEGKIYQRPFGGMTTHFGEGTAQRTCAAADRTGHAILHTLYQQAMKHQAEFFIEYFATDLIMDGDTCRGVLALNLLDGTLHRFSSHLVVLATGGYGRSYFSCTSAHTCTGDGMGMALRAGLPMQDMEFVQFHPTGVYGAGCLITEGVRGEGGYLTNAKGERFMERYAPNAKDLASRDVVSRSMTIEINEGRGVGAKQDHIHLHLEHLGPEVIHERLPGIAETARVFAGVDVTKDPIPVLPTVHYNMGGVPTNYHGEVVTLKDGNPDHVVPGLMAIGEAACVSVHGA…	ATGAAGGGCAATTATCAGATTATTGACCACCACTATGACGTGATCGTCGTGGGTGCCGGTGGTGCTGGCTTACGGGCTACCTTTGGTATGGCCGAGAAGGGTCTGAAAACCGCCTGTGTGAGCAAGGTGTTCCCGACCCGCAGCCACACGGTCGCCGCTCAGGGCGGCATTTCCGCGGCTTTGGGTAATATGGGAGATGACGACTGGCGCTGGCATATGTACGACACCATTAAAGGGTCGGATTGGCTGGGCGACCAAGACGCCATTGAATACATGTGCCGCGAGGCTCCGGCTGCCATTATCGAGCTCGAACACTATGGCGTGCCGTTCTCGCGCACCGAAGAAGGCAAAATTTATCAGCGCCCCTTTGGCGGCATGACCACGCATTTTGGTGAAGGC…	SAMN05216526_1906	GCF_900156225.1
2|4|0|1|9	1	ECTHA_RS0103065_Gamma_Ectothiorhodospira_haloalkaliphila_ATCC_51935	ECTHA_RS0103065	succinate dehydrogenase flavoprotein subunit	Ectothiorhodospira haloalkaliphila ATCC 51935	Gammaproteobacteria	MKGDYKIIDHAYDVVVVGAGGAGLRATFGMAEKGLKTACVTKVFPTRSHTVAAQGGISAALGNMGEDDWRWHMYDTVKGSDWLGDQDAIEYMCREAAPAIIELEHYGVPFSRTEDGKIYQRPFGGMTTRFGEGRAQRTCAAADRTGHAILHTLYQQALAHQAEFYIEHFATDLIMDGDTCRGVLSLDLVNGTLHRFNAHLVVLATGGYGRSYFSCTSAHTCTGDGMGMALRAGLPMQDMEFVQFHPTGVYGAGCLITEGVRGEGGYLTNSKGERFMERYAPNAKDLASRDVVSRSMTVEINEGRGVGAKQDHIHLHLEHLGPEVINERLPGIAETARIFAGVDVTKEPIPVLPTVHYNMGGIPTNYRGEVVTLKDGNPDHIVPGLMAIGEAACVSVHGA…	ATGAAGGGCGACTACAAGATTATCGACCATGCCTATGACGTGGTGGTGGTCGGTGCCGGCGGGGCCGGCCTGCGGGCCACCTTCGGCATGGCGGAAAAGGGCCTCAAGACCGCCTGCGTCACCAAGGTTTTCCCCACCCGCAGCCACACGGTGGCCGCCCAGGGGGGCATTTCCGCAGCCCTGGGCAACATGGGCGAGGACGACTGGCGCTGGCATATGTATGACACGGTCAAGGGTTCCGACTGGCTCGGTGATCAGGACGCCATCGAATACATGTGCCGCGAGGCCGCCCCGGCCATCATCGAGCTGGAGCACTACGGCGTGCCCTTCTCCCGCACGGAGGACGGCAAGATCTATCAGCGCCCTTTCGGCGGCATGACCACCCGCTTCGGTGAAGGT…	-	GCF_000633935.1
2|4|0|1|9|0	1	BMZ02_RS02385_Gamma_Aquisalimonas_asiatica	BMZ02_RS02385	succinate dehydrogenase flavoprotein subunit	Aquisalimonas asiatica	Gammaproteobacteria	MSSYEIIDHTYDVVVVGAGGAGLRATFGMANQGLKTACITKVFPTRSHTVAAQGGVSAALGNMGEDDWRWHMYDTVKGSDWLGDQDAIEYMCREAIPSIIELEHYGVPFSRTDEGKIYQRPFGGMTTHFGEGRAQRTCAAADRTGHAILHTLYQQALKYEAEFYIEYFALDLIMDEEGACRGVIALNMHDGTIHRFRAHETVLATGGYGRSYFSCTSAHTCTGDGMGMVLRAGLPLQDMEFVQFHPTGVYGAGCLITEGVRGEGGYLTNSEGERFMERYAPNAKDLASRDVVSRSMTIEIQEGRGVGPNQDHINLHLEHLGADVINERLPGIAETARIFAGVDVTRAPIPVLPTVHYNMGGVPTNYKGEVVTLRDGNPDAVVPGLMAIGEAACVSVHGA…	ATGTCCAGCTACGAGATTATTGATCACACCTACGATGTCGTGGTGGTCGGCGCTGGTGGTGCCGGTCTGCGTGCCACCTTCGGCATGGCGAACCAGGGCCTGAAGACGGCCTGCATCACCAAGGTGTTCCCCACGCGCAGTCACACCGTCGCCGCCCAGGGTGGCGTGTCGGCGGCGCTCGGCAACATGGGGGAAGACGACTGGCGCTGGCACATGTACGACACCGTCAAGGGTTCCGACTGGCTCGGCGACCAGGACGCCATCGAGTACATGTGCCGCGAGGCGATCCCGTCCATCATCGAGCTGGAGCACTACGGCGTTCCCTTCTCGCGCACGGACGAGGGCAAGATCTACCAGCGCCCCTTCGGCGGCATGACCACGCACTTCGGCGAAGGCCGC…	SAMN04488052_101481	GCF_900110585.1
2|4|0|1|9|0	1	MLG_RS06810_Gamma_Alkalilimnicola_ehrlichii_MLHE-1	MLG_RS06810	succinate dehydrogenase flavoprotein subunit	Alkalilimnicola ehrlichii MLHE-1	Gammaproteobacteria	MAGDYKIIDHHYDVVVVGAGGAGLRATFGMAEKGLKTACVTKVFPTRSHTVAAQGGVSAALGNMGEDDWRYHAYDTIKGSDWLGDQDAIEYMCREAIPAIIELEHYGVPFSRTEEGKIYQRPFGGMTVRYGEGTAQRTCAAADRTGHAILHTLYQQALAHQAEFFIEYFAIDLIMEDDRCRGVVALNLADGTIHRFIGQITVLATGGYGRSYFSCTSAHTCTGDGSGMVLRAGLPLQDMEFVQFHPTGVYGSGCLITEGVRGEGGYLTNSEGERFMERYAPNAKDLASRDVVSRSMTVEIREGRGVGPKKDHIHLHLEHLGAEVIHERLPGIAETARIFAGVDVTKEPIPVIPTVHYNMGGIPTNYQGEVVTLKDGNPDQVVPGLMAIGEAACVSVHGA…	ATGGCGGGCGATTACAAAATTATCGATCATCATTACGATGTGGTGGTGGTGGGCGCCGGCGGTGCCGGTCTGCGCGCCACCTTTGGTATGGCCGAGAAGGGCCTGAAGACGGCCTGCGTCACCAAGGTCTTTCCCACCCGTAGCCATACCGTGGCGGCTCAGGGGGGCGTGTCCGCCGCGCTGGGCAACATGGGCGAGGACGACTGGCGCTATCACGCCTATGACACCATCAAGGGGTCGGACTGGCTGGGCGACCAGGACGCCATCGAGTACATGTGCCGCGAGGCGATCCCGGCCATTATCGAGCTGGAGCACTACGGCGTGCCCTTCTCCCGCACCGAGGAGGGCAAGATCTACCAGCGGCCCTTCGGCGGTATGACGGTGCGTTACGGCGAGGGC…	Mlg_1334	GCF_000014785.1
9|1|0|4|2	1	SPISAL_RS05630_Gamma_Spiribacter_salinus_M19-40	SPISAL_RS05630	succinate dehydrogenase flavoprotein subunit	Spiribacter salinus M19-40	Gammaproteobacteria	MSTDYEITDHTYDVVVVGAGGAGLRATFGMAEKGLKTACLTKVFPTRSHTVAAQGGVSAALGNMGEDDWRWHAYDTIKGSDWLGDQDAIEYMCREAIPAIIELEHYGVPFSRTEEGKIYQRPFGGMTTHFGDGTAQRTCAAADRTGHAILHTLYQQSLAHQAEFYIEFFALDLIMENGECRGVIALELATGKIHRFRAHIVVLATGGYGRAWFSCTSAHTCTGDGGGMVLRAGLPLQDMEFTQFHPTGVYGAGCLITEGVRGEGGYLTNSEGERFMERYAPNAKDLASRDVVSRSMTIEIREGRGVGPNSDHIHLHLEHLGPEVINQRLPGIAETARIFAGVDVTQAPIPVLPTVHYNMGGIPTNYRAEVVAPRDGDPDAVVPGLMAIGEAGCISVHGA…	ATGAGCACCGATTACGAGATCACAGACCACACCTATGACGTGGTGGTTGTCGGCGCCGGTGGCGCCGGGCTGCGGGCAACCTTCGGTATGGCGGAGAAGGGCCTCAAAACTGCCTGCCTGACTAAAGTCTTTCCGACCCGTAGTCATACCGTGGCGGCACAGGGCGGCGTGAGTGCCGCGCTGGGTAACATGGGTGAGGACGACTGGCGCTGGCATGCCTACGACACCATCAAAGGGTCGGATTGGCTTGGTGACCAGGACGCCATTGAGTACATGTGCCGCGAGGCCATACCGGCCATCATCGAGCTTGAGCACTACGGGGTGCCGTTCTCCCGGACCGAAGAGGGCAAGATCTATCAGCGTCCCTTCGGTGGTATGACGACGCACTTTGGTGATGGC…	SPISAL_05540	GCF_000319575.2
2|4|0|1|9|0	1	C516_RS0110600_Gamma_Arhodomonas_aquaeolei_DSM_8974	C516_RS0110600	succinate dehydrogenase flavoprotein subunit	Arhodomonas aquaeolei DSM 8974	Gammaproteobacteria	MAGDYEIIDHTYDVVVVGAGGAGLRATFGMAEKGLNTACVTKVFPTRSHTVAAQGGVSAALGNMGEDDWRWHAYDTIKGSDWLGDQDAIEYMCREAIPSIVELEHYGVPFSRTEEGRIYQRPFGGMTTHFGEGRAQRTCAAADRTGHAILHTLYQQSLKHQAEFYIEFFAIDLIMDEDGACRGVIALELATGKIHRFRAHVVVLATGGYGRTYFSCTSAHTCTGDGAGMVLRAGLPVQDMEFIQFHPTGIYGAGCLITEGVRGEGGYLTNSDGERFMERYAPNAKDLASRDVVSRSMTVEIREGRGVGPEQDHIHLHLEHLGPEVINERLPGIAETARIFAGVDVTKEPIPVLPTVHYNMGGIPTNYRGEVVAPRDGDPDAVVPGLMAIGEAGCVSVHG…	ATGGCGGGCGATTACGAGATTATCGACCATACCTACGACGTCGTCGTGGTGGGCGCCGGCGGCGCCGGCCTGCGCGCGACCTTCGGTATGGCCGAGAAGGGACTCAACACGGCCTGCGTGACCAAGGTCTTCCCGACCCGCAGCCACACCGTGGCCGCCCAGGGCGGCGTGAGCGCCGCACTCGGCAACATGGGCGAGGACGACTGGCGCTGGCACGCCTACGACACCATCAAGGGCTCCGACTGGCTCGGTGACCAGGACGCCATCGAGTACATGTGCCGCGAGGCCATCCCGTCCATCGTCGAGCTCGAGCACTACGGCGTGCCGTTCTCCCGCACCGAGGAGGGCCGCATCTACCAACGCCCCTTCGGCGGCATGACCACGCACTTCGGCGAGGGC…	-	GCF_000374645.1
2|4|0|1|9|0	1	NB231_RS01100_Gamma_Nitrococcus_mobilis_Nb-231	NB231_RS01100	succinate dehydrogenase flavoprotein subunit	Nitrococcus mobilis Nb-231	Gammaproteobacteria	MAGDYVIIDHSYDVVVVGAGGAGLRATLGMAEKGLTTACVTKLFPTRSHTVSAQGGISAALGNMGEDDWRWHAYDTIKGSDWLGDQDAIEYMCREAIPAILELEHYGVPFSRTEQGRIYQRAFGGMTTHFGEGRALRTCAAADRTGHAILHALYQQALKHQAEFFIEFFAIDLIMDAQGVCRGVIALELATGEIHRFRAHLTVLATGGYGRSYFSCTSAHTCTGDGNGMALRAGLALQDMEFIQFHPTGIYGAGMLITEGVRGEGGYLTNSEGNRFMEHYAPHAKDLASRDVVSRAMTVEIREGRGVGPSKDHLHLHLDHLSPEVIHERLPGIAETTRIFAGVDVRRDPIPVLPTAHYTMGGVPTNLHGEAVTLRGGDSNSVVPGLMAIGEAACVSVHG…	ATGGCCGGCGATTATGTGATCATCGATCATAGTTACGATGTTGTCGTGGTGGGCGCGGGTGGGGCGGGGTTGCGTGCCACGCTCGGCATGGCCGAGAAGGGTTTGACGACCGCCTGCGTCACGAAATTGTTCCCGACGCGCAGTCATACCGTATCGGCCCAGGGCGGAATCAGCGCGGCGCTAGGCAATATGGGCGAGGATGATTGGCGCTGGCATGCCTACGATACGATCAAGGGCTCCGATTGGCTCGGTGATCAAGATGCCATTGAATATATGTGCCGTGAGGCGATTCCCGCGATCCTCGAGCTCGAGCACTATGGCGTACCGTTTTCGCGTACCGAGCAGGGTCGGATCTATCAACGCGCGTTCGGCGGTATGACGACGCACTTTGGCGAGGGT…	NB231_01089	GCF_000153205.1
0|9|1|0|4|2	1	HHAL_RS00240_Gamma_Halorhodospira_halophila_SL1	HHAL_RS00240	succinate dehydrogenase flavoprotein subunit	Halorhodospira halophila SL1	Gammaproteobacteria	MTEPIKTVEHQYDVVVVGAGGAGLRATFGMAEQGLNTACVTKVFPTRSHTVAAQGGVSAALGNMGEDDWRWHMYDTIKGSDWLGDQDAIEYMCREAVPAIVELEHYGVPFSRTEDGKIYQRPFGGMTTHFGEGTAQRTCAAADRTGHAILHTLYQQALKHKAEFYIEHFAIDLMMDDGVCRGVVTLDMETGTVHIFRAHQVVLATGGYGRSYFSCTSAHTCTGDGNGMVLRAGLPLQDMEFVQFHPTGIYGAGCLITEGVRGEGGYLTNAQGERFMERYAPNAKDLASRDVVSRSMTIEIREGRGVGEHGDHIHLHLEHLGPEVIHERLPGIAESAQIFAGVDVTKEPIPVLPTVHYNMGGIPTNHMGEVVHLKDGDPDAVVPGLMAIGEAACVSVHGA…	ATGACAGAACCGATCAAAACGGTCGAGCACCAGTACGATGTCGTTGTTGTCGGTGCCGGTGGCGCCGGCCTACGGGCGACCTTCGGCATGGCGGAACAGGGGCTGAATACCGCCTGCGTTACCAAGGTATTCCCTACGCGCAGCCATACCGTGGCTGCCCAGGGTGGTGTCTCCGCGGCGCTCGGCAACATGGGTGAGGACGACTGGCGCTGGCACATGTACGACACCATCAAGGGCTCGGACTGGCTCGGGGATCAGGACGCCATCGAGTACATGTGCCGCGAGGCAGTGCCGGCCATCGTCGAGCTGGAGCACTACGGCGTGCCCTTCTCGCGCACTGAAGACGGCAAGATCTACCAGCGCCCGTTTGGCGGCATGACCACCCACTTCGGGGAGGGG…	Hhal_0044	GCF_000015585.1
0	1	C516_RS0114445_Gamma_Arhodomonas_aquaeolei_DSM_8974	C516_RS0114445	succinate dehydrogenase flavoprotein subunit	Arhodomonas aquaeolei DSM 8974	Gammaproteobacteria	MSAEPTIEHNHDVVVVGAGGAGLRATLGMAAQGLDTACVTKVFPTRSHTVAAQGGIAAALGNMDEDDWRWHAYDTIKGSDWLGDQDAIAAMCEAAPAAITELEHFGVPFSRTGDGRVYQRPLGGHSTRFGEGRANRACAAADRTGHAILHTLYQQSLRHRAEFHIEFFAIDLIMDGDGACRGVVALELATGRVHRFRARITVLATGGYGRAYFSCTSAHTCTGDGAGMALRAGLPLQDMEFVQFHPTGIYGSGCLITEGVRGEGGYLTNADGDRFMERYAPNARDLASRDVVSRAMTVEMREGRGVGERGDHIHLHLAHLGPEVINERLPGIVETARIFAGIDVTREPIPVLPTVHYNMGGIPTNRHGEVVAPRDGDPEAVVPGLMAIGEAACVSVHGA…	ATGTCCGCCGAGCCGACCATTGAGCACAACCACGACGTGGTGGTCGTTGGCGCCGGAGGCGCCGGCCTCCGGGCCACCCTGGGCATGGCCGCCCAGGGGCTAGACACTGCCTGCGTGACCAAGGTCTTCCCGACCCGCAGCCACACCGTGGCCGCCCAGGGCGGCATCGCCGCGGCGCTGGGCAACATGGATGAGGACGACTGGCGCTGGCACGCCTACGACACCATCAAAGGCTCCGACTGGCTGGGTGACCAGGACGCCATCGCCGCCATGTGCGAGGCGGCGCCGGCGGCGATCACCGAGCTCGAGCACTTCGGGGTGCCGTTCTCGCGCACCGGCGACGGCCGGGTCTATCAGCGGCCCCTGGGCGGGCACAGCACCCGCTTCGGGGAGGGCCGC…	-	GCF_000374645.1
9|1|0|4|2	1	WM2015_RS09200_Gamma_Wenzhouxiangella_marina	WM2015_RS09200	succinate dehydrogenase flavoprotein subunit	Wenzhouxiangella marina	Gammaproteobacteria	MSKAYDITKHEYDVLVIGAGGAGLRATMGLAATGLTTACITKVFPTRSHTVAAQGGMSAALGNMGEDDWRWHMYDTVKGSDWLGDQDAIEYMCREAIPSVIELEHFGVPFSRTEDGKIYQRPFGGMTTRFGEGTAQRTCAAADRTGHAILHTLYQQSLKHDAQFFIEYFAIDLLMDDGVCRGVLAWDLSTGTLHEFRAHAVILATGGYGRSYFSCTSAHTCTGDGNGMVLRAGLPLQDMEFVQFHPTGVYGAGCLITEGVRGEGGYLTNSEGERFMERYAPNAKDLASRDVVSRSMTIEIREGRGVGKKNDHIHLNLQHLGAEVIHERLPGIAETAKIFAGVDVTKEPIPVLPTVHYNMGGIPTNYHGEVVTLKDGDPDAVVPGLYAIGEAACVSVHGA…	GTGAGCAAGGCTTACGACATTACCAAGCACGAGTACGACGTCCTGGTCATCGGCGCAGGCGGCGCCGGTCTCCGGGCCACCATGGGTCTGGCGGCGACCGGCCTGACCACCGCCTGCATCACCAAGGTCTTCCCGACCCGCTCCCACACCGTCGCTGCGCAGGGCGGGATGAGCGCCGCTCTGGGAAACATGGGTGAGGACGACTGGCGCTGGCATATGTACGACACGGTCAAGGGGTCGGACTGGCTGGGCGATCAGGACGCGATCGAATACATGTGCCGGGAGGCGATCCCCTCGGTGATCGAGCTGGAACATTTCGGCGTGCCGTTTTCCCGCACGGAAGACGGCAAGATCTACCAGCGCCCGTTCGGCGGCATGACGACCCGCTTCGGTGAGGGC…	WM2015_1811	GCF_001187785.1
2|4|0|1|9	1	A0W70_RS10085_Gamma_Halofilum_ochraceum	A0W70_RS10085	succinate dehydrogenase flavoprotein subunit	Halofilum ochraceum	Gammaproteobacteria	MTADYTIVDHTYDVVVVGAGGAGLRATLGMAEKGLSTACVTKVFPTRSHTVAAQGGMSAALGNMGEDSWQWHMYDTVKGSDWLGDQDAIEYMCREAVPAVIELEHSGVPFSRTDEGTIYQRPFGGMTTHFGKGTAQRTCAAADRTGHAILHTLYQRSLAEKAEFFIEYFALDLIMEDGECRGIVAWELATGTLHRFRAQQVVLATGGYGRSYFSCTSAHTCTGDGNGMVLRAGLPLQDMEFVQFHPTGIYGAGCLITEGVRGEGGYLTNSEGERFMERYAPNAKDLASRDVVSRAMTIEIREGRGVGANSDHIHLNLQHLGPEVINERLPGIAESARIFAGVDVTKEPIPVIPTVHYNMGGIQTNYRGEVVTLDGDDPDAVVPGLMAIGEAACVSVHGA…	ATGACCGCCGACTACACCATCGTCGATCACACCTACGATGTCGTCGTTGTGGGCGCCGGCGGCGCCGGCCTGCGCGCCACGCTCGGCATGGCCGAGAAAGGCCTCAGCACCGCCTGCGTGACCAAGGTCTTCCCCACGCGCAGCCATACGGTCGCCGCACAGGGCGGCATGTCCGCCGCGCTCGGCAATATGGGCGAGGACAGCTGGCAGTGGCACATGTACGACACCGTCAAGGGATCCGACTGGCTCGGTGACCAGGACGCCATCGAATACATGTGCCGTGAGGCCGTGCCGGCCGTGATCGAGCTGGAGCATTCCGGTGTGCCGTTCTCGCGCACCGACGAGGGCACGATCTATCAGCGGCCGTTCGGTGGCATGACCACCCATTTCGGCAAGGGG…	-	GCF_001614315.2
0|4|2	1	A5N84_RS00310_Gamma_Rappaport_israeli	A5N84_RS00310	succinate dehydrogenase flavoprotein subunit	Rappaport israeli	Gammaproteobacteria	MSKNYKIHHHSYDVIVVGAGGAGLRATFGMALEGLKTACVTKVFPTRSHTVAAQGGIAGALANMDEDKWQWHFYDTVKGSDWLGDQDAIAYMCREAIPAIIELEHYGMPFSRTEEGKIYQRPFGGMTKEFGEGGQAKRTCAAADRTGHAMLHTLYQQALRHRAEFFIEYFATDLLMGEEGDCRGVMALDLASGELHIFNAQIVVLATGGYGRAWQSCTSAHTCTGDGNGMMLRAGLALQDMEFTQFHPTGIYGSGCLITEGSRGEGGYLTNNEGERFMERYAPSAKDLASRDVVSRSMSIEIREGRGVGSKNDHIHLHLEHLGSDVINQRLPGIAETAKIFSGVDVTKEPIPVIPTVHYNMGGIPTNYHGEVVQLKEGNPDAVVPGLMAIGEAACVSVH…	ATGAGCAAAAACTACAAAATTCATCATCATAGCTACGACGTTATCGTCGTTGGTGCAGGTGGCGCTGGTCTACGCGCAACCTTTGGCATGGCATTAGAAGGACTCAAAACCGCCTGTGTAACCAAAGTATTCCCCACGCGCTCCCACACCGTCGCCGCTCAAGGTGGCATTGCAGGCGCACTTGCTAATATGGATGAAGACAAATGGCAATGGCATTTTTATGATACCGTCAAAGGTTCTGACTGGCTTGGCGACCAAGACGCCATCGCCTACATGTGCCGAGAAGCCATTCCTGCTATCATCGAACTCGAACACTACGGCATGCCCTTCTCGCGCACCGAAGAAGGCAAAATTTATCAGCGCCCCTTTGGCGGTATGACCAAAGAATTTGGCGAAGGC…	-	GCF_001888055.1
2|4|0|1	1	A5N85_RS09385_Gamma_Suttonella_ornithocola	A5N85_RS09385	succinate dehydrogenase flavoprotein subunit	Suttonella ornithocola	Gammaproteobacteria	MSQEYKIHHHSYDVVVVGAGGAGLRATFGMALEGLKTACVTKVFPTRSHTVAAQGGVAAALGNMGEDKWQWHFYDTVKGSDWLGDQDAIAYMCREAIPAIIELEHYGVPFSRTKEGKIYQRPFGGMTTNFGEGQAQRTCAAADRTGHAMLHTLYQQALKHHAEFFIEYFATDLLMGEDGSCRGVIALDLQTGELHVFNAQIVVLATGGYGRAWLSCTSAHTCTGDGNGMVLRAGIALQDMEFTQFHPTGIYGSGCLMTEGCRGEGGYLTNGEGERFMERYAPTAKDLASRDVVSRSMSIEIREGRGVGKHKDHIHLHLEHLGADVIHKRLPGIAETARIFAGVDVTKEPSPVIPTVHYNMGGIPTNYHGEVVQLKDGNPDNVVPGLMAIGEAACVSVHG…	ATGAGTCAAGAATATAAAATTCATCATCATAGTTATGATGTTGTTGTTGTTGGAGCAGGCGGTGCAGGTCTGCGTGCTACCTTTGGCATGGCACTCGAAGGCTTAAAAACAGCGTGTGTTACAAAAGTTTTCCCTACTCGCTCACATACGGTTGCTGCACAAGGTGGCGTTGCTGCTGCATTAGGTAATATGGGCGAAGATAAGTGGCAATGGCACTTTTACGATACGGTTAAAGGCTCTGACTGGTTGGGCGACCAAGATGCGATTGCCTATATGTGTCGTGAAGCTATCCCAGCCATCATTGAACTTGAGCATTATGGTGTTCCTTTCTCTCGTACCAAAGAAGGAAAAATTTATCAACGTCCGTTTGGTGGAATGACCACAAATTTTGGGGAAGGA…	-	GCF_001889065.1
9|9|1|0|4|2	1	A3IE_RS0116355_Gamma_Thiolinea_disciformis_DSM_14473	A3IE_RS0116355	succinate dehydrogenase flavoprotein subunit	Thiolinea disciformis DSM 14473	Gammaproteobacteria	MADYKIQNHTYDVVVVGAGGAGLRATFGMAVKGLSTACITKVFPTRSHTVAAQGGMSAALGNMGPDKWQWHMYDTVKGSDWLGDQDAIEYMCREAIPAVIELEHQGVPFSRTEDGRIYQRPFGGMTTNYGEGIAQRTCAAADRTGHAILHTLYQQSLRHSAEFYIEHFATDLIMDEQGVCRGVLAWDLATGTLRVFRAQTVVLATGGYGRAYFSATSAHTCTGDGNGMVTRAGLPLQDMEFTQFHPTGIYGSGCLITEGVRGEGGYLTNSLGERFMERYAPNAKDLASRDVVSRSMTIEINEGRGVGPHKDHIHIHLEHLGADVIHERLPGIAESAKIFAGVDVTKEPIPVLPTVHYNMGGIPTNYHGEVVTLKDGNPDSVVPGLMAIGECACVSVHGA…	ATGGCAGATTATAAAATTCAAAATCATACCTACGATGTGGTAGTCGTTGGGGCAGGTGGGGCAGGCTTACGCGCTACTTTCGGTATGGCAGTGAAGGGCTTATCGACAGCCTGTATTACTAAAGTATTCCCAACCCGTAGTCACACGGTGGCAGCACAAGGTGGTATGTCAGCGGCCTTAGGTAATATGGGGCCGGATAAATGGCAATGGCATATGTACGACACGGTGAAAGGATCCGATTGGTTAGGCGACCAAGATGCGATTGAGTATATGTGTCGTGAAGCGATTCCAGCCGTCATTGAATTAGAACATCAAGGTGTACCGTTTTCGCGTACTGAAGATGGTCGTATTTACCAACGCCCCTTCGGTGGTATGACCACCAATTATGGTGAAGGTATT…	-	GCF_000371925.1
9|1|0|4|2	1	IMCC3135_RS11265_Gamma_Granulosicoccus_antarcticus_IMCC3135	IMCC3135_RS11265	succinate dehydrogenase flavoprotein subunit	Granulosicoccus antarcticus IMCC3135	Gammaproteobacteria	MTNAYKIIDHTYDVIVVGAGGAGLRATLGMAAQGLSTACVTKVFPTRSHTVAAQGGMSASLGNMGEDHWTWHMYDTIKGSDWLGDQDAIEYMCREAVPAVVELEHFGVPFSRTEEGKIYQRPFGGMTTKFGEGPPAQRTCAAADRTGHAILHTLYQQSLKHGAEFYIEHFATDLIMDDGVCRGVVSLDLATGELHRFRAHQVVLATGGCGRTFFSATSAHTCTGDGNAMALRAGLPLQDMEFVQFHPTGIYGAGVLITEGVRGEGGYLTNSEGERFMERYAPNAKDLASRDVVSRSMTMEINAGRGVGPDNDHIFLNLQHLGSEVIEKRLPGISESARIFADVDVTKNPIPVIPTVHYNMGGIPTNYHGEVVTLKDGDPDSIVPGLMAIGEAACVSVHG…	ATGACCAACGCATACAAAATCATCGATCATACCTACGACGTTATTGTCGTGGGTGCTGGCGGCGCAGGCCTCCGAGCCACACTGGGCATGGCTGCTCAAGGCCTTTCCACAGCCTGTGTCACCAAGGTATTCCCGACCCGCTCGCACACTGTTGCCGCTCAAGGCGGCATGAGTGCCTCACTGGGTAACATGGGCGAAGACCACTGGACGTGGCATATGTACGACACCATCAAGGGCTCTGACTGGTTGGGCGACCAGGATGCTATCGAGTACATGTGTCGCGAGGCAGTCCCTGCTGTCGTCGAACTGGAGCATTTCGGTGTGCCTTTCTCTCGAACCGAAGAAGGCAAGATCTATCAACGCCCCTTTGGCGGCATGACCACCAAATTTGGCGAAGGC…	IMCC3135_11430	GCF_002215215.1
2|4|0|1|9	1	LEUMU_RS0104995_Gamma_Leucothrix_mucor_DSM_2157	LEUMU_RS0104995	succinate dehydrogenase flavoprotein subunit	Leucothrix mucor DSM 2157	Gammaproteobacteria	MGVGNYKIIDHHYDVVIVGAGGAGLRATLGMAAAGLSTACITKVFPTRSHTVAAQGGMSAALGNMGPDNWKWHMYDTVKGSDWLGDQDAIEYMCREAIPAVIELEHYGVPFSRTEEGKIYQRPFGGMTTNFGEGIAQRTCAAADRTGHAILHALYQQSLKHKAEFYIEYFATDLIMDDGVCRGVIAWDLATGEIHRFRAHEVVLATGGVGRAYQSATSAHTCTGDGSAMVLRAGLPLQDMEFIQFHPTGIYGAGVLITEGVRGEGGYLTNSEGERFMERYAPNAKDLASRDVVSRSMTIEINEGRGVGPDKDHIYLNLQHLGADVINERLPGIAESARVFAGVDVAKDPIPVLPTVHYNMGGIPTNYHGEVVTLRDGDPDAVVPGLMAIGEAACVSVHG…	ATGGGTGTGGGCAATTACAAGATTATTGATCATCACTATGACGTGGTGATTGTTGGAGCCGGTGGTGCAGGTTTACGTGCAACATTGGGTATGGCAGCGGCTGGCTTAAGCACCGCTTGTATTACAAAAGTATTCCCAACCCGTAGCCACACGGTTGCGGCGCAGGGCGGTATGTCTGCAGCACTGGGTAACATGGGGCCAGATAATTGGAAATGGCACATGTACGACACGGTAAAAGGTTCAGACTGGTTGGGAGACCAGGATGCGATCGAATACATGTGTCGTGAAGCGATTCCAGCCGTGATTGAGCTAGAGCACTACGGTGTTCCGTTCTCACGAACTGAAGAAGGTAAAATCTACCAGCGTCCTTTCGGTGGTATGACGACTAACTTTGGTGAA…	-	GCF_000419525.1
2|4|0|1	1	TPSD3_RS15150_Gamma_Thioflexothrix_psekupsii	TPSD3_RS15150	succinate dehydrogenase flavoprotein subunit	Thioflexothrix psekupsii	Gammaproteobacteria	MSSSYPIIDHTYDVVVVGAGGAGLRATFGMAEKKLKTACLTKVFPTRSHTVAAQGGMSASLANMGPDNWRWHMYDTVKGSDWLGDQDAIEYMCREAVPAVIELEHYGVPFSRTEEGKIYQRPFGGMTTNYGEGTAQRTCAAADRTGHAILHTLYQQSLKHQAEFFIEYFALDLIMENGACRGVMALNMAEGTIHRFRAKMVVLATGGYGRAYFSATSAHTCTGDGNAMVLRAGLPLQDMEFVQFHPTGIYGSGCLITEGVRGEGGFLTNAKGERFMERYAPNAKDLASRDVVSRAMTMEIREGRGVGKQADHIHLHLEHLGSEVIHERLPGIAETARIFAGVDVTKEPIPVLPTVHYNMGGIPTNYHGEVVTLKDGNPDSVVPGLMAIGEAACVSVHGA…	GTGTCATCAAGCTATCCAATTATTGACCATACCTATGATGTTGTGGTTGTCGGTGCGGGTGGTGCGGGGTTACGCGCCACATTCGGTATGGCCGAGAAAAAATTAAAAACGGCCTGTTTAACCAAAGTTTTCCCCACACGCAGTCATACCGTAGCCGCACAAGGCGGAATGAGTGCTTCACTGGCTAACATGGGACCCGATAACTGGCGTTGGCACATGTATGATACGGTGAAAGGATCGGACTGGTTAGGCGATCAAGATGCGATTGAATACATGTGTCGGGAAGCCGTACCGGCGGTGATCGAATTAGAACATTATGGCGTTCCCTTTTCGCGTACCGAAGAAGGCAAAATTTATCAACGCCCTTTCGGTGGGATGACAACAAATTATGGTGAAGGC…	TPSD3_15065	GCF_002149925.1
2|4|0|1|9	1	BEGALDRAFT_RS11075_Gamma_Beggiatoa_alba_B18LD	BEGALDRAFT_RS11075	succinate dehydrogenase flavoprotein subunit	Beggiatoa alba B18LD	Gammaproteobacteria	MTTTAYKIIDHTYDVVVVGAGGAGLRATFGMAEKGLKTACLTKVFPTRSHTVAAQGGISASLGNMGPDDWRWHMYDTVKGSDWLGDQDAIEYMCREAVPAIIELEHYGVPFSRTEEGKIYQRPFGGMTTNFGEGTAQRTCAAADRTGHAMLHTLYQQSLKHQAEFFIEFFALDLIMDESGACRGVMALDMAEGVIHRFRAQMTVLATGGYGRAYFSATSAHTCTGDGGGMALRAGIALQDMEFVQFHPTGIYGAGCLITEGVRGEGGFLTNSSGERFMERYAPNAKDLASRDVVSRSMTIEIREGRGVGSGHDHIHLHLEHLGAEVIHERLPGIAETARIFAGVDVSKEPIPVLPTVHYNMGGIPTNYHGEVVTLKNGNPDSVIPGLMAIGEAACVSVH…	TTGACTACGACAGCTTATAAAATTATTGATCATACCTACGATGTCGTAGTGGTCGGTGCGGGTGGCGCGGGTTTACGTGCGACCTTTGGGATGGCTGAAAAAGGCTTAAAAACAGCTTGTTTAACAAAAGTATTCCCAACTCGTAGCCATACCGTTGCTGCTCAAGGGGGCATTAGTGCGTCTTTGGGGAATATGGGACCTGATGATTGGCGTTGGCATATGTATGACACCGTTAAGGGGTCTGATTGGTTAGGCGACCAAGATGCTATCGAGTATATGTGTCGTGAAGCCGTGCCTGCGATTATTGAGTTAGAGCATTATGGTGTGCCTTTTTCTCGGACGGAAGAAGGGAAGATTTATCAGCGTCCTTTCGGTGGGATGACCACAAATTTTGGGGAA…	BegalDRAFT_2245	GCF_000245015.1
1|0|4|2	1	THII_RS02175_Gamma_Thioploca_ingrica	THII_RS02175	succinate dehydrogenase flavoprotein subunit	Thioploca ingrica	Gammaproteobacteria	MSTAYQIIDHRYDVVVVGAGGAGLRATLGMAEKGLTTACITKVFPTRSHTVAAQGGISASLGNMGPDNWRWHMYDTVKGSDWLGDQDAIEYMCREAVPAIIELEHYGVPFSRTEEGKIYQRPFGGMTTNYGQGIAQRTCAAADRTGHAILHTLYQQSLKYQAEFFIEYFALDLIMDDNGVCRGVMALNLAEGTIHRFAAHMVVLATGGCGRVYFSSTSAHSCTGDGGGMALRAGLPMQDMEFIQFHPTGIYGSGCLITEGARGEGGFLTNSDGERFMERYASTAKDLASRDVVSRAITVEIREGRGVGEHKDHIHLHLEHLGAEVINERLPGISESTRIFAGIDITKEPIPVLPTAHYIMGGIPTNHYGEVVTLKEGNPDKVVRGLIAIGETACVSVHG…	TTGTCTACCGCATACCAAATTATTGATCACCGTTATGATGTCGTGGTCGTCGGTGCAGGGGGGGCAGGGTTACGTGCTACCTTGGGCATGGCCGAAAAAGGTTTAACGACTGCCTGTATTACTAAAGTGTTTCCTACTCGAAGTCACACCGTGGCTGCACAAGGCGGAATCAGTGCCTCCTTAGGCAATATGGGTCCGGATAATTGGCGCTGGCATATGTATGATACGGTAAAAGGTTCAGATTGGTTAGGTGATCAAGACGCGATTGAATACATGTGCCGGGAAGCCGTACCCGCGATTATTGAACTAGAACATTATGGGGTGCCTTTTTCGCGGACTGAAGAAGGTAAAATTTATCAACGCCCTTTTGGTGGAATGACCACTAATTATGGCCAAGGC…	THII_0431	GCF_000828835.1
9|1|0|4|2	1	N515_RS0108365_Gamma_Dyella_japonica_UNC79MFTsu3.2	N515_RS0108365	succinate dehydrogenase flavoprotein subunit	Dyella japonica UNC79MFTsu3.2	Gammaproteobacteria	MEAYKVQQHKYDVIVVGAGGAGLRATFGLAEKGLKAACITKVFPTRSHTVAAQGGISAALGNMGEDDWRFHFYDTIKGSDWLGDQDAIEYMCREAIPSIIELEHYGVPFSRTEEGKIYQRPFGGMTTHYGKGTAQRTCAAADRTGHAILHTLYQQALAHDATFFIEYFATDLIFDEEGVCRGVLALDMNEGTLHVFRGHAVVLATGGYGRAYFSATSAHTCTGDGGGMVLRAGLALQDMEFVQFHPTGIYGSGCLITEGVRGEGGYLTNSNGERFMERYAPNAKDLASRDVVSRAMTMEIREGRGVGEHKDHIHINLMHLGAGVIHERLPGIAESARIFAGVDVTKEPIPVIPTVHYNMGGIPTNYHGEVVQKRGDNVDAVVPGLFAIGEAACVSVHGA…	ATGGAAGCCTACAAGGTTCAACAGCATAAGTACGACGTGATCGTGGTCGGCGCCGGCGGCGCGGGCCTGCGTGCCACGTTCGGCCTGGCCGAGAAGGGGCTCAAGGCCGCCTGCATCACCAAGGTGTTCCCGACCCGCTCGCACACCGTGGCTGCCCAGGGCGGCATCTCGGCCGCGCTCGGCAACATGGGCGAGGACGACTGGCGCTTCCACTTCTACGACACCATCAAGGGTTCCGACTGGCTCGGCGACCAGGATGCGATCGAGTACATGTGCCGCGAGGCCATCCCCTCGATCATCGAGCTGGAACACTACGGCGTGCCGTTCTCGCGTACCGAGGAAGGCAAGATCTACCAGCGTCCGTTCGGCGGCATGACCACGCACTACGGCAAGGGCACC…	-	GCF_000620485.1
2|4|0|1|9	1	FRAAU_RS08125_Gamma_Frateuria_aurantia_DSM_6220	FRAAU_RS08125	succinate dehydrogenase flavoprotein subunit	Frateuria aurantia DSM 6220	Gammaproteobacteria	MESYKIQQHKYDVIVVGAGGAGLRATFGLAEKGLKAACITKVFPTRSHTVAAQGGISAALGNMGEDDWRFHFYDTIKGSDWLGDQDSIEYMCREAIPAIIELEHYGVPFSRTEEGKIYQRPFGGMTTHYGKGTAQRTCAAADRTGHAILHTLYQQALAHDATFFIEYFAIDLIFDEEGVCRGVLALDMNEGTLHVFRGHAVVLATGGYGRAYFSATSAHTCTGDGGGMVLRAGLALQDMEFVQFHPTGIYGAGCLITEGVRGEGGYLTNSKGERFMERYAPNAKDLASRDVVSRAMTMEIREGRGVGEHKDHIHINLMHLGANVIHERLPGIAESARIFAGVDVTKEPIPVIPTVHYNMGGIPTNYHGEVVQKRGDDVDAVVPGLFAIGEAACVSVHGA…	ATGGAAAGCTACAAGATCCAGCAGCACAAATATGACGTCATCGTGGTCGGTGCCGGTGGCGCAGGGCTGCGTGCCACCTTCGGCCTGGCCGAGAAAGGTCTGAAGGCCGCCTGCATTACCAAGGTGTTTCCCACCCGCTCGCATACCGTGGCGGCCCAGGGCGGCATTTCCGCCGCATTGGGCAATATGGGCGAAGACGACTGGCGTTTCCATTTCTACGACACCATCAAAGGTTCGGACTGGCTGGGCGATCAGGACAGCATCGAATACATGTGTCGCGAGGCGATTCCCGCGATCATCGAGCTGGAGCACTACGGCGTTCCGTTCTCGCGTACCGAGGAGGGCAAGATCTATCAGCGCCCCTTCGGTGGCATGACCACGCATTACGGCAAGGGTACG…	Fraau_1645	GCF_000242255.2
2|4|0|1	1	VI08_RS17985_Gamma_Luteibacter_yeojuensis	VI08_RS17985	succinate dehydrogenase flavoprotein subunit	Luteibacter yeojuensis	Gammaproteobacteria	MEAYKVQQHKYDVIVVGAGGAGLRATFGLAEKGLKAACITKVFPTRSHTVAAQGGISAALGNMGEDDWRFHFYDTIKGSDWLGDQDAIEYMCREAIPAIIELEHYGVPFSRTEEGKIYQRPFGGMTTHYGKGTAQRTCAAADRTGHAILHTLYQQALAHDATFFIEYFAIDLIFDKDGVCRGVLALDMNEGTLHLFRGHAVVMATGGYGRAYFSATSAHTCTGDGGGMVLRAGLPLQDMEFVQFHPTGIYGAGCLITEGVRGEGGYLTNSEGERFMERYAPNAKDLASRDVVSRAMTIEIREGRGVGPNKDHIHLNLMHLGPEVINERLPGIAESARIFAGVDVTKEPIPVLPTVHYNMGGIPTNYHGEVVTKRGDDPDAVVPGLFAIGEAACVSVHGA…	ATGGAAGCCTACAAGGTCCAACAACATAAGTACGATGTGATCGTGGTCGGCGCCGGTGGCGCGGGCCTGCGTGCCACCTTCGGCCTTGCCGAGAAGGGCCTCAAGGCCGCGTGCATCACGAAGGTGTTCCCCACGCGCTCGCACACCGTGGCCGCGCAGGGCGGTATCTCCGCCGCGCTGGGCAACATGGGCGAAGACGACTGGCGCTTCCACTTCTATGACACGATCAAGGGTTCCGACTGGCTCGGCGACCAGGACGCCATCGAGTACATGTGCCGCGAGGCCATCCCGGCCATCATCGAACTCGAGCACTACGGCGTGCCGTTCTCGCGTACCGAGGAAGGCAAGATCTACCAGCGCCCGTTCGGCGGCATGACCACCCATTACGGCAAGGGCACC…	VI08_17975	GCF_000964085.1
2|4|0|1	1	LF63_RS07215_Gamma_Oleiagrimonas_soli	LF63_RS07215	succinate dehydrogenase flavoprotein subunit	Oleiagrimonas soli	Gammaproteobacteria	MESYKIQQHKFDVIVVGAGGAGLRATFGLAQKGLKAACVTKVFPTRSHTVAAQGGIAAALGNMGEDDWRFHFYDTIKGGDWLGDQDAIEYMCKHAPEAVIELEHYGVPFSRTEEGKIYQRPFGGMTTHYGKGTAQRTCAAADRTGHAILHTLYQQSLAHDAQFFIEYFATDLIFDDEGVCRGVMALDLNEGTLHVFRGHAVVLATGGYGRAYFSCTSAHTCTGDGGGMVLRAGLPLQDLEFVQFHPTGIYGAGCLITEGVRGEGGYLTNSKGERFMERYAPSAKDLASRDVVSRAETIEIREGRGVGENADHTYLNLMHLGPEVIHERLPGIAETARIFAGVDVTKEPIPVLPTVHYNMGGIPTNYHGEVVHKKGDDPDAVVPGLFAIGEAGCVSVHGA…	ATGGAAAGCTACAAGATTCAGCAACACAAGTTCGACGTGATCGTGGTCGGCGCCGGCGGCGCCGGTCTCCGCGCGACGTTCGGTCTGGCGCAGAAAGGCCTCAAGGCGGCCTGCGTGACCAAGGTCTTCCCGACGCGCTCGCACACGGTGGCGGCGCAGGGCGGCATCGCCGCCGCGCTGGGCAACATGGGCGAGGACGACTGGCGCTTCCACTTCTACGACACCATCAAGGGCGGCGACTGGCTCGGCGACCAGGATGCGATCGAGTACATGTGCAAGCACGCGCCGGAAGCGGTGATCGAGCTGGAGCACTACGGCGTGCCGTTCTCGCGCACCGAGGAAGGCAAGATCTACCAGCGTCCGTTCGGCGGCATGACCACGCATTACGGCAAGGGCACC…	LF63_0107195	GCF_000761445.1
9|1|0|4|2	1	R2APBS1_RS11590_Gamma_Rhodanobacter_denitrificans	R2APBS1_RS11590	succinate dehydrogenase flavoprotein subunit	Rhodanobacter denitrificans	Gammaproteobacteria	MESYKIQQHKYDVVVVGAGGAGLRATFGLAEKGLKAACVTKVFPTRSHTVAAQGGIAAALGNMGEDDWRFHFYDTVKGGDWLGDQDAIEYMCKNAPQSVIELEHYGVPFSRTEDGHIYQRPFGGMTTHYGKGTAQRTCAAADRTGHAILHTLYQQALAHDATFFVEYFATDLIFDEEGVCRGVLALDMNEGTLHVFRGQAVVLATGGYGRAYFSATSAHTCTGDGGGMVLRAGLALQDLEFVQFHPTGIYGAGCLITEGVRGEGGYLTNSKGERFMERYAPSAKDLASRDVVSRAITIEIREGRGVGEHQDHAFLNLMHLGPEVIHERLPGIAESARIFAGVDVTKEPIPILPTVHYNMGGIPTNYHGEVVQKKGDDVDAVVPGLFAIGEAACVSVHGG…	GTGGAAAGCTACAAGATCCAGCAGCACAAGTACGACGTGGTGGTGGTCGGCGCCGGCGGCGCCGGCCTGCGTGCCACCTTCGGCCTCGCCGAGAAGGGCCTCAAGGCGGCCTGCGTCACCAAGGTGTTTCCCACCCGTTCGCATACCGTGGCGGCGCAAGGCGGCATCGCCGCCGCGCTCGGCAACATGGGCGAGGACGACTGGCGCTTCCACTTCTATGACACGGTGAAGGGTGGCGACTGGCTGGGCGATCAGGACGCGATCGAGTACATGTGCAAGAACGCGCCGCAGTCGGTGATCGAGCTGGAGCACTACGGCGTGCCGTTCTCGCGTACCGAGGACGGCCACATCTATCAGCGCCCGTTCGGCGGCATGACCACGCACTACGGCAAGGGCACC…	R2APBS1_2375	GCF_000230695.2
9|1|0|4|2	1	Mschef_RS12165_Gamma_Metallibacterium_scheffleri	Mschef_RS12165	succinate dehydrogenase flavoprotein subunit	Metallibacterium scheffleri	Gammaproteobacteria	MESYKIQQHKFDVIVVGAGGSGLRATFGMAAKGLNTACISKVFPTRSHTVAAQGGIASALGNMGEDDWRFHFYDTIKGSDWLADQDAVEYMCREAIPAVIELEHYGVPFSRTEDGKIYQRPFGGMTTHYGKGTAQRTCAAADRTGHAMLHTLYQQALSHQAQFFVEYFALDLVFDSAGVCRGVLAWDLNEGTLHLFRGHAVVLATGGYGRAYFSCTSAHTCTGDGGGMVLRAGLALQDMEFVQFHPTGIYGAGCLITEGVRGEGGYLTNSKGERFMERYAPGAKDLASRDVVSRAMTVEIREGRGVGDEHDHMLLNLMHLGQDVIHERLPGIAETARIFSGVDVTKQPIPVLPTVHYNMGGIPTNFHGEVVQRKGEDNDAVVPGLFAIGEAACVSVHGA…	ATGGAAAGCTACAAGATCCAGCAACACAAGTTCGATGTCATCGTGGTGGGCGCGGGTGGATCGGGTCTGCGCGCCACGTTTGGCATGGCCGCCAAGGGTTTGAACACGGCCTGCATCAGCAAGGTGTTTCCCACGCGCTCGCATACCGTGGCGGCGCAGGGCGGTATCGCTTCGGCGCTGGGCAACATGGGCGAGGATGACTGGCGCTTTCATTTCTACGACACCATCAAGGGTTCGGACTGGCTGGCCGATCAGGACGCGGTGGAATACATGTGCCGCGAGGCCATTCCCGCGGTGATCGAGCTGGAACATTACGGTGTTCCGTTCTCGCGCACCGAGGACGGCAAGATCTACCAGCGCCCGTTCGGCGGCATGACCACGCATTACGGCAAGGGCACC…	-	GCF_002077135.1
9|1|0|4|2	1	MBSD_RS13710_Gamma_Mizugakiibacter_sediminis	MBSD_RS13710	succinate dehydrogenase flavoprotein subunit	Mizugakiibacter sediminis	Gammaproteobacteria	MESYKIQQHKYDVVVVGAGGAGLRATFGLAQKGLQTACVTKVFPTRSHTVAAQGGISAALGNMGEDDWRWHMYDTVKGSDWLGDQDAIEYMCREAIPAVIELEHYGVPFSRTEEGKIYQRPFGGMTTHYGEGKAQRTCAAADRTGHAMLHTLYQQSLAHQAQFFIEYFATDLVFDGEGVCRGVLALDLNEGTLHFFRGHAVVLATGGYGRAYFSCTSAHTCTGDGGGMALRAGLALQDMEFVQFHPTGIYGAGCLITEGARGEGGYLTNSKGERFMERYAPNAKDLASRDVVSRAMTIEIREGRGVGEHADHIHLNLQHLGPEVLHERLPGISESARIFAGVDVTKEPIPVLPTVHYNMGGIPTNYHGEVVQLKDGNPDAVVPGLFAVGEAACVSVHGA…	ATGGAAAGCTACAAGATCCAGCAGCACAAGTACGACGTGGTGGTGGTCGGCGCCGGCGGCGCCGGCCTGCGCGCCACGTTCGGCCTCGCCCAGAAGGGCCTGCAGACGGCCTGCGTCACCAAGGTGTTCCCGACGCGCTCGCACACCGTGGCGGCGCAGGGCGGCATTTCCGCCGCGCTCGGCAACATGGGCGAGGACGACTGGCGCTGGCACATGTACGACACCGTGAAGGGGTCGGACTGGCTGGGCGACCAGGACGCCATCGAATACATGTGCCGCGAGGCGATCCCGGCGGTGATCGAGCTCGAGCACTACGGCGTGCCGTTCTCGCGCACCGAGGAAGGCAAGATCTACCAGCGCCCGTTCGGCGGCATGACCACGCACTACGGCGAGGGCAAG…	MBSD_0767	GCF_000953855.2
1|0|4|2	1	R2APBS1_RS01010_Gamma_Rhodanobacter_denitrificans	R2APBS1_RS01010	succinate dehydrogenase flavoprotein subunit	Rhodanobacter denitrificans	Gammaproteobacteria	MPAEAYKVEKHQYDVVIVGAGGAGLRVALGLAAAGLSVACVTKVFPTRSHTVAAQGGIAAALGNMGEDDWRYHFYDTVKGGDWLGDQDAIEYMCREAIPAVIELEHFGVPFSRTEDGHIYQRPFGGHTVRHGEALAQRSCAAADRTGHAILHTLYTQALKHKVKFFVEYFVTDLVTDPRTGDVAGALAINLTEGSVHFFRGHAVILATGGYGRTYFSSTSAHTCTGDGGGMALRAGVALQDLEFVQFHPTGIYGSGCLITEGVRGEGGYLTNADGERFMERYAPHVKDLASRDVVSRAITVEIREGRGVGEHKDHVLLNLAHLGSDTLHERLPGISETARIFAGVDVTKEPIPVLPTAHYCMGGIPTNMYGQVVQKVGSDNDHIMPGLFAIGEAACVSV…	ATGCCTGCCGAAGCGTACAAGGTTGAAAAGCATCAATACGACGTGGTGATTGTCGGCGCGGGCGGCGCCGGCCTGCGCGTAGCGCTGGGCCTGGCTGCGGCCGGGCTGTCGGTAGCCTGCGTAACCAAGGTGTTTCCCACCCGTTCACATACGGTGGCTGCCCAGGGCGGCATTGCCGCGGCCCTCGGCAACATGGGCGAAGATGATTGGCGCTATCACTTCTACGACACCGTCAAGGGCGGCGATTGGCTGGGCGATCAGGACGCCATCGAGTACATGTGCCGCGAAGCGATTCCTGCCGTCATCGAGTTGGAACACTTTGGCGTGCCGTTCTCGCGCACCGAAGACGGGCACATTTACCAGCGCCCGTTTGGCGGTCACACGGTTCGCCACGGCGAA…	R2APBS1_0213	GCF_000230695.2
9|1|0|4|2	1	G467_RS0111440_Gamma_Arenimonas_oryziterrae_DSM_21050_YC6267	G467_RS0111440	succinate dehydrogenase flavoprotein subunit	Arenimonas oryziterrae DSM 21050 = YC6267	Gammaproteobacteria	MTTAYKITEHKYDMIVVGAGGAGLRATFGLAAKGLQTACLTKVFPTRSHTVAAQGGISAALGNMGEDDWRYHFFDTVKGSDWLGDQDAIEYMCREAIPAIIELEHQGVPFSRTEEGKIYQRPFGGMTTKYGEGPPAQRTCAAADRTGHAILHTLYQQSLKHDAKFFIEYFALDLIMDDEGACRGVLALDMSDGSLHLFRAQGVVLATGGYGRAYFSATSAHTCTGDGGGMALRAGLPLQDMEFVQFHPTGIYGAGCLITEGVRGEGGILRNSAGERFMERYAPSVKDLAPRDMVSRSMTIEIREGRGVGPKKDHIHLDLTHLDPAVIHEKLPGISETAKIFAGVDVTKQPIPVLPTVHYNMGGLQTNYHGEVVTLKDGNPNHVVPGLYSIGEAACVSVH…	ATGACGACCGCTTACAAGATCACCGAACACAAGTACGACATGATCGTCGTCGGCGCCGGCGGCGCCGGTCTGCGCGCGACCTTCGGCCTCGCCGCCAAGGGTCTGCAGACCGCTTGCCTCACCAAGGTATTCCCGACGCGTTCGCACACCGTCGCGGCCCAGGGCGGCATCTCCGCGGCGCTCGGCAACATGGGCGAAGACGACTGGCGCTACCACTTCTTCGATACCGTGAAGGGATCGGACTGGCTGGGCGACCAGGACGCGATCGAATACATGTGCCGCGAGGCAATCCCGGCGATCATCGAGCTCGAGCACCAGGGCGTGCCGTTCTCGCGCACCGAGGAAGGCAAGATCTACCAGCGTCCGTTCGGCGGCATGACCACCAAGTACGGCGAAGGC…	-	GCF_000420545.1
9|1|0|4|2	1	G408_RS0105045_Gamma_Silanimonas_lenta_DSM_16282	G408_RS0105045	succinate dehydrogenase flavoprotein subunit	Silanimonas lenta DSM 16282	Gammaproteobacteria	MTTAYKITEHHYDVVVVGAGGAGLRATFGLAAKGLQTACITKVFPTRSHTVAAQGGISAALANMGEDDWRYHFFDTVKGSDWLGDQDAIEYMCREAIPAIIELEHYGVPFSRTEDGKIYQRPFGGMTTRYGEGPPAQRTCAAADRTGHAILHTLYQQSLAHDARFFIEYFALDLIMDEEGVCRGVIALDMAEGTIHVFRAHGVVLATGGYGRAYFSATSAHTCTGDGGGMALRAGLPLQDMEFVQFHPTGIYGAGCLITEGVRGEGGILRNAQGERFMERYAPSVKDLAPRDMVSRSMTIEIREGRGVGPNKDHIHLDLTHLDPKVIHERLPGIAETAKIFAGVDVTKQPIPVLPTVHYNMGGLQTNYHGEVVTLKDGDPDAVVPGLYAIGEAACVSVH…	ATGACCACTGCCTACAAGATCACCGAACACCACTACGACGTGGTCGTGGTGGGAGCCGGCGGCGCCGGCCTGCGTGCCACCTTCGGCCTTGCCGCCAAGGGCCTGCAGACCGCCTGCATCACCAAGGTCTTTCCGACCCGCTCGCACACCGTGGCGGCGCAGGGCGGCATCTCGGCCGCGCTCGCCAACATGGGCGAGGACGACTGGCGCTACCACTTCTTCGACACCGTGAAGGGCTCGGACTGGCTGGGCGACCAGGATGCCATCGAGTACATGTGCCGCGAGGCCATCCCGGCCATCATCGAGCTCGAGCACTACGGCGTGCCGTTCTCGCGCACCGAAGACGGCAAGATCTACCAGCGCCCCTTCGGCGGCATGACCACCCGCTACGGCGAGGGT…	-	GCF_000429065.1
2|4|0|1|9	1	BLP83_RS02005_Gamma_Aquimonas_voraii	BLP83_RS02005	succinate dehydrogenase flavoprotein subunit	Aquimonas voraii	Gammaproteobacteria	MSAYKIIEHKYDMVVVGAGGAGLRATFGLAQKGLNTACISKVFPTRSHTVAAQGGISAALANMGEDDWRFHFYDTIKGSDWLGDQDAIEYMCREAIPAIIELEHYGVPFSRTEDGKIYQRPFGGMTTHYGKGTAQRTCAAADRTGHAILHTLYQQSLAHDARFFIEFFALDLIMDEEGACRGVLALEMATGDLHLFRAQGVVLATGGYGRAYFSATSAHTCTGDGGGMALRAGLPLQDMEFVQFHPTGIYGAGCLITEGVRGEGGYLTNSKGERFMERYAPNAKDLASRDVVSRSMTIEIREGRGVGEHADHIFLNLQHLGPEVIHEKLPGIAESARIFAGVDVTKQPIPVLPTVHYNMGGLQTNYHGEVVTLKDGNPDTVVPGLYSIGEAACVSVHGA…	ATGAGCGCTTACAAGATCATAGAACACAAGTACGACATGGTCGTGGTGGGAGCCGGCGGCGCCGGCCTGCGCGCGACCTTCGGCCTCGCCCAGAAGGGTTTGAACACCGCCTGCATCAGCAAGGTCTTCCCGACCCGCTCGCACACGGTCGCAGCGCAGGGCGGCATCTCCGCCGCGCTCGCCAACATGGGCGAGGACGACTGGCGCTTCCATTTCTACGACACCATCAAGGGCTCGGACTGGCTGGGCGACCAGGACGCCATCGAGTACATGTGCCGCGAGGCCATCCCGGCCATCATCGAGCTCGAGCACTACGGTGTGCCCTTCTCGCGCACCGAGGACGGCAAGATCTACCAGCGTCCGTTCGGCGGCATGACCACGCATTACGGCAAGGGCACC…	SAMN04488509_101399	GCF_900101825.1
2|4|0|1|9	1	G545_RS0105815_Gamma_Lysobacter_defluvii_IMMIB_APB-9_DSM_18482	G545_RS0105815	succinate dehydrogenase flavoprotein subunit	Lysobacter defluvii IMMIB APB-9 = DSM 18482	Gammaproteobacteria	MPAYPIQEHKFDMLVVGAGGAGLRATFGLAQKGLKTACITKVFPTRSHTVAAQGGVAAALGNMGEDDWRYHFYDTVKGSDWLGDQDAIEYMCREAIPAIIELEHQGVPFSRTKDGRIYQRPFGGMTTKYGEGPAAQRTCAAADRTGHAILHTLYQQSLAHDAQFFVEFFALDLIMDSEGACRGVLALELETGQLHLFRAQGTVLATGGYGRAYFSATSAHTCTGDGNGMALRAGLGLQDMEFVQFHPTGIYGAGCLITEGVRGEGGILRNANGERFMERYAPSAKDLASRDVVSRSMTMEIREGRGVGEHKDHILLDLTHLGPEVIHEKLPGIAESARIFAGVDVEKEPIPVIPTVHYNMGGVPTNYHGEVVQLKDGNPDAVVPGLYAIGEAACVSVHG…	ATGCCTGCCTATCCCATCCAGGAACACAAGTTCGACATGCTCGTGGTCGGCGCCGGCGGCGCCGGGCTGCGGGCCACCTTCGGCCTGGCCCAGAAGGGCCTGAAGACCGCCTGCATCACCAAGGTCTTCCCGACCCGCTCGCATACCGTGGCCGCCCAGGGCGGCGTCGCCGCGGCGCTGGGCAACATGGGCGAGGACGACTGGCGTTACCACTTCTACGACACCGTCAAGGGCTCGGACTGGCTGGGCGACCAGGACGCGATCGAGTACATGTGCCGCGAGGCGATCCCGGCGATCATCGAGCTCGAGCACCAGGGCGTGCCGTTCTCGCGCACCAAGGACGGCAGGATCTACCAGCGCCCGTTCGGCGGCATGACCACCAAGTACGGCGAGGGCCCG…	-	GCF_000423325.1
9|1|0|4|2	1	G582_RS0100260_Gamma_Thermomonas_fusca_DSM_15424	G582_RS0100260	succinate dehydrogenase flavoprotein subunit	Thermomonas fusca DSM 15424	Gammaproteobacteria	MSAYKIQEHKFDMIVVGAGGAGLRATFGLAQKGLQTACISKVFPTRSHTVAAQGGISAALGNMGEDDWRFHFYDTIKGSDWLGDQDAIEYMCKEAPAAIIELEHYGVPFSRTEEGKIYQRPFGGMTTHYGKGTAQRTCAAADRTGHAILHTLYQQALAHDARFFIEYFALDLIMDEEGACRGVLALDMSDGTLHLFRAQGVVLATGGYGRAYFSATSAHTCTGDGGGMALRAGLGLQDMEFVQFHPTGIYGAGCLITEGVRGEGGILRNSNGERFMERYAPNAKDLASRDVVSRSMTIEIREGRGVGEHKDHIFLDLTHLNPADIHEKLPGIAESARIFAGVDVEKQPIPVIPTVHYNMGGIPTNYHGEVVQLKDGNPDSVVPGLYAIGEAACVSVHGA…	ATGTCCGCCTACAAGATTCAGGAACACAAGTTCGACATGATCGTGGTCGGGGCCGGCGGCGCCGGCCTGCGGGCCACCTTCGGCTTGGCCCAGAAGGGCCTGCAGACCGCCTGCATCAGCAAGGTCTTTCCGACCCGCAGCCACACCGTGGCGGCGCAGGGCGGCATTTCCGCCGCGCTGGGCAACATGGGCGAGGACGACTGGCGCTTCCATTTCTACGACACCATCAAGGGGTCGGACTGGCTGGGCGACCAGGACGCGATCGAATACATGTGCAAGGAGGCTCCGGCCGCGATCATCGAGCTGGAGCACTACGGCGTGCCGTTCTCGCGCACCGAGGAAGGCAAGATCTACCAGCGCCCGTTCGGCGGCATGACCACGCACTACGGCAAGGGCACC…	-	GCF_000423885.1
2|4|0|1|9	1	H570_RS0105335_Gamma_Luteimonas_mephitis_DSM_12574	H570_RS0105335	succinate dehydrogenase flavoprotein subunit	Luteimonas mephitis DSM 12574	Gammaproteobacteria	MTTSAYKITEHKYDMIVVGAGGAGLRATFGLAQKGLRTACITKVFPTRSHTVAAQGGISAALGNMGPDDWRYHYYDTIKGSDWLGDQDAIEYMCREAIPAIIELEHQGVPFSRTEEGKIYQRPFGGMTTEYGKGTAQRTCAAADRTGHAILHTLYQQSLKHHAEFFIEYFALDLIMDAEGVCRGVLALDMSEGTLHLFRGHGTVLATGGYGRAYFSATSAHTCTGDGGGMALRAGLGLQDMEFVQFHPTGIYGAGCLITEGVRGEGGILRNASGERFMERYAPNAKDLASRDVVSRAMTLEIREGRGVGEHKDHIHLDLTHLNPADIHEKLPGISESARIFAGVDVEKQPIPVIPTVHYNMGGVPTNYHGEVVQLKDGNPDHVVPGLYAIGEAACVSVH…	ATGACGACTTCCGCATACAAGATCACCGAACACAAGTACGACATGATCGTGGTCGGCGCCGGCGGTGCCGGCCTGCGCGCTACCTTCGGCCTCGCCCAGAAGGGCCTGCGCACCGCCTGCATCACCAAGGTGTTCCCGACCCGTTCGCACACGGTGGCGGCGCAGGGCGGCATTTCCGCCGCGCTGGGCAACATGGGTCCGGACGACTGGCGCTACCACTACTACGACACCATCAAGGGGTCGGACTGGCTGGGCGATCAGGACGCGATCGAGTACATGTGCCGCGAGGCGATCCCGGCGATCATCGAGCTTGAGCACCAGGGCGTGCCGTTCTCGCGCACCGAGGAAGGCAAGATCTACCAGCGCCCGTTCGGCGGCATGACCACCGAATACGGCAAG…	-	GCF_000422305.1
9|1|0|4|2	1	F455_RS0118010_Gamma_Rudaea_cellulosilytica_DSM_22992	F455_RS0118010	succinate dehydrogenase flavoprotein subunit	Rudaea cellulosilytica DSM 22992	Gammaproteobacteria	MSAYKITEHKYDMVVVGAGGAGLRATFGLAAKGLKTVCLTKVFPTRSHTVAAQGGISAALGNMGEDNWRYHFYDTIKGSDWLGDQDAIQYMCQTAPAAVVELEHYGVPFSRTEEGKIYQRPFGGMTTRYGEGPPAQRTCAAADRTGHAMLHTLYQQSLAHDAQFKVEYFALDLIFDAHGACRGVLALDMAEGTLHLFRAHGIVLATGGYGRAYFSATSAHTCTGDGTGLAARAGLALQDMEFVQFHPTGIYGAGCLITEGVRGEGGILRNSNGERFMERYAPHYKDLASRDVVSRSMTIEIREGRGVGEHKDHILLDLTHLGPEVIHEKLPGIAESARIFAGVDVTKQPIPVLPTVHYNMGGIPTNYHGEVVQKFGDDPDKVVEGLYAIGEAACVSVHG…	ATGTCGGCTTACAAGATCACCGAACACAAATACGACATGGTCGTCGTCGGCGCCGGCGGCGCGGGCTTGCGCGCGACCTTCGGCCTCGCTGCGAAGGGCTTGAAGACCGTTTGCCTGACCAAGGTGTTTCCGACGCGCTCGCACACGGTGGCGGCGCAGGGTGGCATCTCGGCTGCGCTCGGCAACATGGGCGAGGACAACTGGCGCTACCACTTCTACGACACCATCAAGGGCTCGGATTGGCTCGGCGACCAGGACGCGATCCAGTACATGTGCCAGACCGCGCCGGCTGCGGTGGTCGAGCTCGAACATTACGGCGTGCCGTTCTCGCGCACGGAAGAAGGCAAGATCTACCAGCGTCCGTTCGGCGGCATGACCACGCGCTACGGCGAAGGTCCG…	-	GCF_000378125.1
9|1|0|4|2	1	I596_RS14795_Gamma_Dokdonella_koreensis_DS-123	I596_RS14795	succinate dehydrogenase flavoprotein subunit	Dokdonella koreensis DS-123	Gammaproteobacteria	MSAYKIQEHHYDMVVVGAGGAGLRATFGLASKGLRTVCLTKVFPTRSHTVAAQGGISAALGNMGEDDWRYHFYDTIKGSDWLGDQDAIEYMCKEAPEAIIELEHYGVPFSRTEEGKIYQRPFGGMTTRYGEGPPAQRTCAAADRTGHAMLHTLYQQSLAHDAQFMIEYFALDLIWDEQGVCRGVLALDMAEGTLHLFRAHGVVLATGGYGRAYFSATSAHTCTGDGGGLVLRSGLAMQDMEFVQFHPTGIYGAGCLITEGVRGEGGILRNASGERFMERYAPHYKDLASRDVVSRSMTIEIREGRGVGEHKDHILLDLTHLGPEVIHEKLPGIAESARIFAGVDVTKQPIPVLPTVHYNMGGIPTNYHGEVVQKAGTDPDKVVQGLYAIGEAACVSVHG…	ATGTCCGCGTACAAGATCCAGGAACATCACTACGACATGGTCGTCGTCGGTGCCGGCGGCGCCGGTCTGCGGGCTACCTTCGGCCTGGCCTCCAAGGGCCTGCGCACGGTCTGCCTGACCAAGGTCTTCCCGACCCGCTCGCACACGGTCGCCGCGCAGGGCGGCATTTCCGCCGCGCTCGGCAACATGGGCGAGGACGACTGGCGCTACCACTTCTACGACACGATCAAGGGCTCGGACTGGCTCGGCGACCAGGACGCGATCGAGTACATGTGCAAGGAGGCGCCCGAGGCGATCATCGAGCTGGAGCACTACGGTGTCCCGTTCTCGCGCACCGAGGAAGGCAAGATCTACCAGCGGCCGTTCGGCGGCATGACGACCCGCTACGGCGAGGGGCCG…	I596_3154	GCF_001632775.1
9|1|0|4|2	1	XcvCFBP7111P_RS13155_Gamma_Xanthomonas_citri_pv._vignicola	XcvCFBP7111P_RS13155	succinate dehydrogenase flavoprotein subunit	Xanthomonas citri pv. vignicola	Gammaproteobacteria	MSAYKITEHKYDMVVVGAGGAGLRATFGLAQKGLQTVCLTKVFPTRSHTVAAQGGISAALGNMGEDDWRYHFYDTIKGSDWLGDQDAIEYMCREAIPAIIELEHYGVPFSRTEEGKIYQRPFGGMTTKYGEGPSAQRTCAAADRTGHAMLHTLYQQSLAHNARFMIEYFALDLIFDEEGVCRGVLALDMAEGSLHLFRAHGVVLATGGYGRAYFSATSAHTCTGDGGGLVMRAGLPVQDMEFVQFHPTGIYGAGCLITEGVRGEGGILRNSNGERFMERYAPHYKDLASRDVVSRSMTVEIREGRGVGEHKDHILLDLTHLGPEVINEKLPGIAESAHIFAGVDVTKQPIPVLPTVHYNMGGIPTNFYGEVVRKQGDDADAVVPGLYAIGEAACVSVHG…	ATGTCCGCTTACAAGATCACAGAACACAAGTACGACATGGTCGTGGTGGGCGCCGGTGGCGCCGGCCTGCGCGCCACGTTCGGCCTGGCCCAGAAGGGCCTGCAGACGGTCTGCCTGACCAAGGTCTTCCCGACCCGTTCGCACACCGTGGCAGCGCAGGGCGGTATTTCCGCAGCGCTGGGCAACATGGGCGAAGACGATTGGCGTTATCACTTCTACGACACCATCAAGGGCTCTGATTGGCTGGGCGACCAGGACGCGATCGAGTACATGTGTCGCGAGGCGATTCCGGCCATCATCGAACTCGAACACTACGGCGTGCCGTTCTCGCGGACCGAAGAGGGCAAGATCTACCAGCGCCCGTTCGGTGGCATGACCACCAAGTACGGTGAAGGCCCG…	XcvCFBP7111P_13160	GCF_002218245.1
9|1|0|4|2	1	XCC2130_Gamma_Xanthomonas_campestris_pv._campestris_str._ATCC_33913	XCC2130	succinate dehydrogenase flavoprotein subunit	Xanthomonas campestris pv. campestris str. ATCC 33913	Gammaproteobacteria	MSAYKITEHKYDMVVVGAGGAGLRATFGLAQKGLQTVCLTKVFPTRSHTVAAQGGISAALGNMGEDDWRYHFYDTIKGSDWLGDQDAIEYMCREAIPAIIELEHYGVPFSRTEEGKIYQRPFGGMTTKYGEGPSAQRTCAAADRTGHAMLHTLYQQSLAHNARFMIEYFALDLIFDEEGVCRGVLALDMAEGSLHLFRAHGVVLATGGYGRAYFSATSAHTCTGDGGGLVMRAGLPMQDMEFVQFHPTGIYGAGCLITEGVRGEGGILRNSNGERFMERYAPHYKDLASRDVVSRSMTIEIREGRGVGEHKDHILLDLTHLGPEVINDKLPGIAESAHIFAGVDVAKQPIPVLPTVHYNMGGIPTNYHGEVVRKQGDNPDAVVPGLYAIGEAACVSVHG…	ATGTCCGCTTACAAGATTACAGAACACAAGTACGACATGGTCGTGGTGGGCGCCGGCGGCGCCGGCTTGCGCGCGACCTTCGGCCTGGCCCAGAAGGGCCTGCAGACGGTCTGCCTGACCAAGGTCTTCCCGACCCGTTCGCACACCGTGGCCGCGCAGGGTGGTATTTCCGCCGCGCTGGGCAATATGGGTGAGGACGACTGGCGGTATCACTTCTACGACACCATCAAGGGCTCCGATTGGCTGGGCGACCAGGACGCGATCGAGTACATGTGCCGTGAGGCGATCCCGGCCATCATCGAGCTCGAGCACTACGGCGTGCCGTTCTCGCGCACCGAAGAGGGCAAGATCTACCAGCGCCCGTTCGGCGGCATGACCACCAAGTACGGCGAAGGTCCG…	-	GCF_000007145.1
2|4|0|1|9	1	XF_RS04560_Gamma_Xylella_fastidiosa_9a5c	XF_RS04560	succinate dehydrogenase flavoprotein subunit	Xylella fastidiosa 9a5c	Gammaproteobacteria	MSAYTITEHKYDMVVVGAGGAGLRATFGLAQKGLQTVCLTKVFPTRSHTVAAQGGISAALGNMGEDDWRYHFYDTIKGSDWLGDQDAIEYMCREAIPAVIELEHYGVPFSRTAQGKIYQRPFGGMTTRYGEGPRAERTCAAADRTGHAMLHTLYQQALAHDARFMIEYFALDLIFDNEGVCCGVLALDMAEGSLHLFRAHGVVLATGGYGRTYFSATSAHTCTGDGGGLVMRAGLPMQDMEFVQFHPTGIYGAGCLITEGVRGEGGILRNSNGERFMERYAPHYKDLASRDVVSRSMIIEIREGRGVGEHKDHILLDLTHLGPSMIQEKLPGIAESARIFAGVDVTKQPIPVLPTVHYNMGGIPTNYHGEVVRKIGNDPDAVVPGLYAVGEAACVSVHG…	ATGTCCGCTTATACAATTACCGAACACAAATATGACATGGTTGTCGTTGGTGCTGGCGGTGCTGGTCTACGTGCCACGTTCGGTTTGGCTCAGAAAGGCTTGCAGACTGTCTGCCTGACAAAAGTATTCCCGACGCGTTCGCATACCGTCGCTGCGCAAGGTGGTATCTCCGCTGCGCTTGGTAACATGGGAGAGGATGACTGGCGCTACCATTTTTATGACACCATCAAAGGGTCAGACTGGCTGGGTGACCAGGATGCGATTGAGTACATGTGCCGTGAGGCAATCCCGGCTGTGATCGAACTAGAACACTATGGTGTTCCGTTCTCGCGTACTGCACAAGGCAAGATTTACCAGCGGCCATTTGGTGGGATGACGACACGTTACGGTGAGGGGCCG…	XF1072	GCF_000006725.1
2|4|0|1|9	1	SMLT_RS08680_Gamma_Stenotrophomonas_maltophilia_K279a	SMLT_RS08680	succinate dehydrogenase flavoprotein subunit	Stenotrophomonas maltophilia K279a	Gammaproteobacteria	MSAYKITEHKYDMVVVGAGGAGLRATFGLAAKGLQTVCLTKVFPTRSHTVAAQGGISAALANMGEDDWRYHFFDTIKGSDWLGDQDAIEYMCREAIPAIIELEHYGVPFSRTAEGKIYQRPFGGMTTKYGEGPAAQRTCAAADRTGHAMLHTLYQQSLKHDARFMIEYFALDLIFDDEGACRGVLALDMSDGTLHLFRAQGVVLATGGYGRAYFSATSAHTCTGDGGGLAMRAGIAMQDMEFVQFHPTGIYGAGCLITEGVRGEGGILRNSSGERFMERYAPHYKDLASRDVVSRSMTIEIREGRGVGEHKDHILLDLTHLGPGVIDDKLPGIAESARIFAGVDVHKQPIPVIPTVHYNMGGIPTNYHGEVVQKVGDNDNAVVPGLYAIGEAACVSVHG…	ATGTCCGCTTACAAGATCACCGAACACAAGTACGACATGGTCGTGGTCGGCGCCGGCGGCGCCGGCCTGCGCGCCACGTTCGGCCTGGCCGCCAAGGGCCTGCAGACCGTGTGCCTGACCAAGGTCTTCCCGACCCGTTCGCACACCGTTGCCGCCCAGGGCGGCATCTCGGCCGCACTCGCCAACATGGGCGAAGACGACTGGCGCTACCACTTCTTCGACACCATCAAGGGGTCGGACTGGCTGGGCGACCAGGACGCCATCGAATACATGTGCCGTGAGGCCATCCCGGCCATCATCGAGCTTGAACACTACGGCGTGCCGTTCTCGCGCACCGCCGAAGGCAAGATCTACCAGCGTCCGTTCGGTGGCATGACCACCAAGTACGGCGAAGGCCCG…	Smlt1798	GCF_000072485.1
2|4|0|1	1	PSESU_RS06505_Gamma_Pseudoxanthomonas_suwonensis_11-1	PSESU_RS06505	succinate dehydrogenase flavoprotein subunit	Pseudoxanthomonas suwonensis 11-1	Gammaproteobacteria	MSAYKITEHKYDMVVVGAGGAGLRATFGLAQKGLQTVCLTKVFPTRSHTVAAQGGISAALANMGEDDWRYHFYDTIKGSDWLGDQDAIEYMCREAIPAIIELEHYGVPFSRTEDGKIYQRPFGGMTTRYGEGPSAQRTCAAADRTGHAILHTLYQQSLAHNARFMIEYFALDLIMDEEGVCRGVLALDMAEGTLHLFRAHGVVLATGGYGRAYFSATSAHTCTGDGGGLVARAGLPLQDMEFVQFHPTGIYGAGCLITEGVRGEGGILRNSNGERFMERYAPHYKDLASRDVVSRSMTIEIREGRGVGEHKDHILLDLTHLGPGVIDEKLPGIAESARIFAGVDVHKQPIPVIPTVHYNMGGIPTNYHGEVVRKVGDNPDAVVPGLYAIGEAACVSVHG…	ATGTCCGCCTACAAGATCACCGAACACAAGTACGACATGGTCGTCGTCGGCGCCGGTGGCGCCGGCCTGCGCGCCACCTTCGGCCTGGCCCAGAAGGGCCTGCAGACGGTGTGCCTGACCAAGGTCTTCCCGACCCGTTCCCACACCGTGGCGGCGCAGGGCGGCATCTCCGCCGCGCTGGCCAACATGGGCGAGGACGACTGGCGCTACCACTTCTACGACACCATCAAGGGGTCGGACTGGCTGGGCGACCAGGACGCCATCGAGTACATGTGCCGCGAGGCCATCCCGGCCATCATCGAGCTGGAGCACTACGGCGTGCCGTTCTCCCGCACCGAGGACGGCAAGATCTACCAGCGCCCGTTCGGCGGCATGACCACCCGCTACGGCGAAGGCCCG…	Psesu_1298	GCF_000185965.1
9|1|0|4	1	JCM9942_RS04495_Gamma_Stenotrophomonas_pictorum_JCM_9942	JCM9942_RS04495	succinate dehydrogenase flavoprotein subunit	Stenotrophomonas pictorum JCM 9942	Gammaproteobacteria	MSAYNITEHKVDMVVVGAGGAGLRATFGLAQKGLQTVCITKVFPTRSHTVAAQGGISAALANMGEDDWRYHFYDTIKGSDWLGDQDAIEYMCREAIPAIIELEHYGVPFSRTEDGKIYQRPFGGMTTKYGEGPSAQRTCAAADRTGHAILHTLYQQSLAHNAQFMIEYFALDLIMDEEGVCRGVLALDMAEGTLHLFRSQGVVLATGGYGRAYFSATSAHTCTGDGGGLVARAGLPLQDMEFVQFHPTGIYGAGCLITEGVRGEGGILRNSSGERFMERYAPHYKDLASRDVVSRSMTIEIREGRGVGEHKDHILLDLTHLGPGVIDEKLPGIAESARIFAGVDVHKQPIPVIPTVHYNMGGIPTNYHGEVVRKVGDNPDAVVPGLYAIGEAACVSVHG…	ATGTCCGCTTACAACATCACTGAACACAAGGTCGACATGGTGGTCGTCGGCGCCGGTGGCGCCGGCCTGCGCGCGACCTTCGGTCTGGCCCAGAAGGGCCTGCAGACCGTCTGCATCACCAAGGTCTTCCCGACCCGCTCGCACACCGTGGCGGCGCAGGGCGGCATCTCCGCCGCACTGGCCAACATGGGCGAGGACGACTGGCGTTACCACTTCTACGACACCATCAAGGGGTCGGATTGGCTCGGTGACCAGGACGCCATCGAGTACATGTGCCGCGAGGCCATTCCGGCGATCATCGAGCTGGAACACTACGGTGTGCCGTTCTCGCGTACCGAAGACGGCAAGATCTACCAGCGTCCGTTCGGTGGCATGACCACCAAGTATGGTGAGGGCCCG…	-	GCF_001310775.1
2|4|0|1|9	1	AOT14_RS08080_Gamma_Stenotrophomonas_acidaminiphila	AOT14_RS08080	succinate dehydrogenase flavoprotein subunit	Stenotrophomonas acidaminiphila	Gammaproteobacteria	MSAYNITEHKVDMVVVGAGGAGLRATFGLAQKGLQTVCITKVFPTRSHTVAAQGGISAALGNMGEDDWRYHFYDTIKGSDWLGDQDAIEYMVREAIPAIIELEHYGVPFSRTEDGKIYQRPFGGMTTKYGEGPSAQRTCAAADRTGHAMLHTLYQQSLAHNARFMIEYFALDLIFDEEGVCRGVLALDMAEGTLHLFRAHGVVLATGGYGRAYFSATSAHTCTGDGGGLVARAGLPLQDMEFVQFHPTGIYGAGCLITEGVRGEGGILRNSSGERFMERYAPHYKDLASRDVVSRSMTIEIREGRGVGEHKDHILLDLTHLGPGVIDEKLPGIAESARIFAGVDVHKQPIPVIPTVHYNMGGIPTNYHGEVVRKVGDNPDAVVPGLYAIGEAACVSVHG…	ATGTCCGCTTACAACATCACTGAACACAAGGTCGACATGGTGGTCGTCGGCGCCGGCGGCGCCGGCCTGCGCGCGACCTTCGGCCTGGCCCAGAAGGGCCTGCAGACCGTGTGCATCACCAAGGTCTTCCCGACCCGCTCGCACACCGTTGCGGCGCAGGGCGGCATTTCCGCCGCGCTGGGCAACATGGGCGAGGACGACTGGCGCTACCACTTCTACGACACCATCAAGGGTTCGGACTGGCTGGGCGACCAGGACGCTATCGAATACATGGTGCGCGAGGCGATCCCGGCGATCATCGAGCTGGAACACTACGGCGTTCCGTTCAGCCGCACCGAGGACGGCAAGATCTACCAGCGTCCGTTCGGTGGCATGACCACCAAGTACGGCGAAGGCCCG…	AOT14_16560	GCF_001314305.1
2|4|0|1	1	GEMRO_RS0107820_Alpha_Geminicoccus_roseus_DSM_18922	GEMRO_RS0107820	succinate dehydrogenase flavoprotein subunit	Geminicoccus roseus DSM 18922	Alphaproteobacteria	MSAAYPITEHTYDALVVGAGGAGLRAAVGMVEAGLKVACVTKVYPTRSHTVAAQGGINAALGNMNEDDWRFHMYDTVKGSDWLGDQDAIEYMTKNAPASVIELEHYGVPFSRTAEGKIYQRAFGGQSVGYGKSQAYRTCAAADRTGHVILHTLYQQALRNKVQFFSEYFALDLLMDDEGGCRGIIAMNIADGSIHRFRSQLTCLATGGYGRVYFSATSAHTCTGDGNAMVLRAGLPLQDLEFVQFHPSGIYGAGCLITEGARGEGGYLTNAEGERFMERYAPSAKDLASRDVVSRAMTIEINEGRGVGPNKDHIHLHLEHLDPKVLHERLPGISETAKVFAGVDVTKEPIPVVPTCHYNMGGIPTNWQTEVVTRKGDNADAPVPGLMAVGEAACTSVHG…	ATGAGCGCTGCCTATCCTATCACCGAGCACACCTATGATGCCCTGGTCGTCGGTGCCGGCGGTGCCGGATTGCGTGCCGCCGTGGGCATGGTCGAGGCGGGCCTGAAAGTCGCCTGCGTCACCAAAGTCTATCCGACCCGCTCGCACACCGTGGCCGCCCAGGGTGGCATCAATGCGGCGCTCGGCAACATGAACGAGGACGACTGGCGCTTCCACATGTACGACACCGTCAAGGGGTCGGACTGGCTGGGTGACCAGGACGCCATCGAGTACATGACCAAGAACGCGCCGGCCTCGGTGATCGAGCTTGAGCATTATGGCGTGCCGTTCTCGCGTACGGCGGAAGGCAAGATCTACCAGCGCGCCTTCGGCGGCCAGTCGGTGGGCTACGGCAAGTCG…	-	GCF_000427665.1
0	1	B9O00_RS06055_Alpha_Tistlia_consotensis_USBA_355	B9O00_RS06055	succinate dehydrogenase flavoprotein subunit	Tistlia consotensis USBA 355	Alphaproteobacteria	MTEAYEIQEHLYDVLIVGAGGAGLRAALGMAASGLRTACVTKVFPTRSHTVAAQGGMAASLGNMGDGDDWRFHMYDTVKGSDWLGDQDAIEYMCREAVPAVLELEHYGVPFSRTADGRIYQRPFGGQTIGYGKQMAQRTCAAADRTGHAILHTLYQQCLRHGTEFFVEYLALDLLMDDDGACRGLVAWNLEAGTLHRFRAHRTVLATGGYGRVYFSCTAAHTCTGDGNAMVLRAGLPLQDMEFTQFHPTGIYGSGCLITEGARGEGGYLTNAEGERFMERYAPSAKDLAGRDVVCRAMTIEINEGRGCGPLKDHIILHLEHLGAELLHQRLPGISETARIFAGVDVTREPIPVLPTVHYNMGGVPTNLHGEVVTRRDGDPEAVVAGLMAIGEAACVSVH…	ATGACCGAGGCATACGAGATCCAGGAGCACCTCTACGACGTGCTCATCGTCGGCGCCGGCGGCGCCGGGCTGCGCGCCGCCCTGGGCATGGCGGCGTCGGGCCTCAGGACCGCCTGCGTGACCAAGGTCTTCCCGACGCGCAGCCACACCGTGGCGGCCCAGGGCGGCATGGCCGCCTCGCTCGGCAACATGGGCGACGGCGACGACTGGCGCTTCCACATGTACGACACGGTCAAGGGCTCGGACTGGCTCGGCGACCAGGACGCCATCGAGTACATGTGCCGGGAGGCCGTGCCAGCGGTGCTGGAGCTCGAGCACTACGGCGTGCCCTTCTCGCGCACCGCGGACGGGCGGATCTACCAGCGGCCGTTCGGCGGCCAGACCATCGGCTACGGCAAG…	SAMN05428998_103122	GCF_900177295.1
2|4|0|1|9	1	METSZ_RS0107895_Gamma_Methylocaldum_szegediense_O-12	METSZ_RS0107895	succinate dehydrogenase flavoprotein subunit	Methylocaldum szegediense O-12	Gammaproteobacteria	MTKAYEIIRHTYDAVVVGAGGAGLRAALGLGEKGLKTACLTKVFPTRSHTVAAQGGISAALGNMGEDDWRWHMYDTVKGSDWLGDQDAIEYMCREAIPAVIELEHYGVPFSRTENGKIYQRAFGGMTTHFGKGVAQRTCAAADFTGHAILHTLYQQSLKHKVEFFTEYFTLDLIMDEGECCGVLAWRLEDGTLHWFRSHMTILATGGYGRCYFSCTSSHTTTGDGNAMVLRAGLPLQDMEFVQFHPTGIYGAGCLVTEGVRGEGGYLTNSEGERFMERYAPHAKDLASRDVVSRAMTREILEGRGVGPDRDHLHLHLEHVDPAVIEERLPGISQTVKIFAGVDVTKEPIPVIPTVHYNMGGIPTNYKCEVVTLKDGNPETPVPGLMAIGEAACVSVHGA…	ATGACCAAAGCCTACGAGATCATTCGCCACACATACGATGCCGTAGTCGTCGGAGCCGGCGGCGCGGGTTTGCGCGCGGCTCTCGGGTTAGGCGAGAAAGGCCTGAAAACCGCTTGTCTGACCAAGGTCTTTCCAACGCGCAGCCATACCGTGGCGGCGCAGGGGGGCATTAGCGCGGCCCTGGGCAACATGGGCGAGGACGACTGGCGCTGGCACATGTACGACACGGTGAAGGGATCCGACTGGCTGGGCGATCAGGACGCGATCGAATACATGTGCCGGGAGGCGATTCCCGCTGTCATCGAGTTGGAGCATTACGGGGTTCCATTTTCTCGTACCGAAAACGGCAAGATTTATCAGCGCGCCTTCGGCGGCATGACCACCCATTTCGGAAAAGGG…	-	GCF_000427385.1
2|4|0	1	MCA_RS07645_Gamma_Methylococcus_capsulatus_str._Bath	MCA_RS07645	succinate dehydrogenase flavoprotein subunit	Methylococcus capsulatus str. Bath	Gammaproteobacteria	MSKAYEIIRHTYDAVVVGAGGAALRATLGMAEKGLKTACITKVFPTRSHTVAAQGGISAALGNMGEDDWRWHMYDTVKGSDWLGDQDAIEYMCREAMQAVIELEHYGVPFSRTESGKIYQRPFGGMTTRYGKGVAQRTCAAADHTGHAILQTLYQQSLKHEAEFFIEYFALDLVMDEGECRGVLAWRLDDGTLHLFRAHMTVLATGGYGRTYFSSTSAHTCTGDGNAMVLRAGLPLQDMEFVQFHPTGIYGAGCLITEGVRGEGGYLTNSEGERFMERYAPHAKDLASRDVVSRAMTIEIREGRGLGPEKDHLHLHLEHLDPAVIQERLPGVAETARIFGGIDVTREPIPVLPTVHYNMGGVPTNYRAEVLTLKDGDPETVVPGLMAIGEGACVSVHGA…	ATGAGCAAGGCCTACGAAATCATCCGGCACACCTACGATGCCGTCGTGGTCGGCGCCGGCGGTGCGGCCCTGCGCGCCACGCTGGGGATGGCTGAGAAGGGCCTCAAGACCGCTTGCATCACCAAGGTGTTTCCCACCCGCAGCCATACCGTGGCGGCGCAGGGAGGCATCAGCGCCGCGCTCGGCAACATGGGCGAGGATGACTGGCGCTGGCACATGTATGACACGGTCAAAGGCTCGGACTGGCTGGGCGACCAGGACGCGATCGAATATATGTGCCGCGAGGCCATGCAGGCAGTCATCGAACTGGAGCACTATGGTGTTCCATTTTCGCGCACAGAAAGCGGCAAGATTTACCAGCGCCCCTTCGGCGGCATGACCACGCGCTATGGCAAAGGC…	MCA1550	GCF_000008325.1
9|1|0|4|2	1	H035_RS0114000_Gamma_Methylohalobius_crimeensis_10Ki	H035_RS0114000	succinate dehydrogenase flavoprotein subunit	Methylohalobius crimeensis 10Ki	Gammaproteobacteria	MSKAYPIITHTYDTVVVGAGGAGLRATLGMSARGLKTACLTKVFPTRSHTVAAQGGISAALGNMSEDDWRWHMYDTVKGSDWLGDQDAIEYMCREAIPAIIELEHYGVPFSRTSSGKIYQRPFGGMTTRFGEGEAQRTCAAADRTGHAILHTLYQQSLKHQAEFFIEYFALDLVMDEQGVCRGVLAWCLEDGSLHLFRAHVTLLATGGYGRTYFSCTSAHTCTGDGNGMVLRAGLPLQDMEFVQFHPTGIYGSGCLITEGARGEGGYLTNSEGERFMERYAPHAKDLASRDVVSRAMTIEIREGRGVGAHKDHLHLHLEHLDPDILHQRLPGIAETARIFAGVDMTQAPIPVLPTAHYNMGGIPTNMEGEVLTWKDDDPDSERRGAETPVPGLMAIGEA…	ATGAGCAAAGCCTATCCAATCATCACCCATACCTACGATACCGTGGTGGTGGGTGCCGGCGGCGCCGGTCTGCGCGCCACCTTGGGTATGTCGGCCCGCGGTCTCAAGACCGCTTGTCTAACCAAGGTCTTTCCCACCCGCAGCCACACGGTCGCCGCCCAGGGGGGAATCAGCGCCGCGCTGGGCAATATGAGCGAGGACGACTGGCGCTGGCACATGTACGACACGGTTAAGGGGTCCGATTGGCTCGGCGACCAGGACGCCATCGAATACATGTGCCGGGAGGCCATCCCGGCGATCATCGAACTGGAGCATTACGGCGTGCCGTTTTCCCGGACTTCCAGCGGCAAGATCTACCAGCGTCCGTTCGGGGGGATGACCACCCGTTTCGGCGAGGGG…	-	GCF_000421465.1
2|4|0|1|9|0	1	CYCPU_RS0105330_Gamma_Cycloclasticus_pugetii_PS-1	CYCPU_RS0105330	succinate dehydrogenase flavoprotein subunit	Cycloclasticus pugetii PS-1	Gammaproteobacteria	MSIEDYKITEHKYDVVVVGAGGAGLRATFGMAQKGLKTACITKVFPTRSHTVAAQGGISAALGNMGKDDWRWHMYDTVKGSDWLGDQDAIEYMCREAIPAIVELEHYGVPFSRTEEGKIYQRPFGGMTTNYGEGTAQRTCAAADRTGHAILHTLYQQSLKHDAEFFIEYFALDLIMDDDGVCRGVLALKMDDGTLHLFRSHMAVMATGGYGRSYFSCTSAHTCTGDGNAMALRAGLPLQDMEFVQFHPTGIYGSGCLITEGVRGEGGYLTNSKGERFMERYAPNAKDLASRDVVSRSMTIEINEGRGVGPDGDHINLHLEHLGPEVIEERLPGIAESAKIFAGVDVSKEPIPVLPTVHYNMGGIPTNYKGEVVTLDGDNPDKVVEGLMAIGEAACVSVH…	ATGAGTATTGAAGATTATAAAATAACCGAACACAAGTACGATGTTGTGGTGGTCGGTGCTGGCGGTGCTGGTTTACGTGCAACCTTTGGGATGGCGCAAAAAGGCTTAAAAACAGCGTGTATTACTAAAGTTTTTCCTACGCGTAGTCATACTGTTGCTGCGCAAGGTGGTATTAGTGCAGCGTTAGGTAATATGGGTAAAGATGATTGGCGCTGGCATATGTATGACACCGTCAAAGGGTCTGATTGGTTGGGTGACCAAGATGCTATTGAGTATATGTGTCGTGAAGCGATTCCTGCAATTGTTGAGCTTGAACATTATGGTGTGCCATTTTCTCGTACAGAAGAAGGCAAAATCTATCAGCGTCCTTTCGGTGGGATGACCACTAATTATGGTGAA…	-	GCF_000384415.1
1|0|4|2	1	Cva_RS05185_Alpha_Caedimonas_varicaedens	Cva_RS05185	succinate dehydrogenase flavoprotein subunit	Caedimonas varicaedens	Alphaproteobacteria	MTKAYDIIDHAYDVVIVGAGGAGLRAALGMSATGLSTACITKVFPTRSHTVSAQGGISAALNNMGDGDHWRYHMYDTVKGSDWLGDQDAIEYMCRNAMQSVIELEHFGVPFSRTEEGKIYQRQFGGHTIDKGKKMAQRACAAADRTGHAILHTLYQQSLKHKTRFFIEYLALDLIMDDEGACRGVMAWCLEDGKLHRFSAHLVVLATGGHGRTFFTCTGAHTSTGDGNAMVLRAGLPLQDMEFIQFHPTGIYGAGCLMSEAARGEGGYLTNSEGERFMERYAPQAKDLASRDVVSRAIQIEVNEGRGVGAAKDHVYLHLEHLSPQLLHERLPGISETAKIFSGVDVTKQPIPVVPTVHYNMGGIPTNIHAEVINPDKKNTEAVVPGLMAIGEAACVSVH…	ATGACGAAAGCCTATGACATTATCGATCATGCTTATGATGTGGTGATTGTTGGTGCCGGAGGTGCTGGTCTTCGAGCAGCTCTAGGAATGAGCGCAACAGGATTAAGTACAGCCTGCATTACAAAGGTTTTCCCGACACGCAGTCATACAGTCTCGGCACAGGGGGGGATCAGCGCTGCTCTCAACAACATGGGAGACGGCGATCATTGGCGTTACCACATGTATGATACTGTCAAGGGTTCAGATTGGCTAGGAGACCAGGATGCCATTGAGTACATGTGCCGCAATGCCATGCAGTCCGTCATTGAACTTGAACATTTTGGCGTTCCTTTTTCACGCACAGAAGAAGGAAAAATTTACCAGCGTCAATTTGGAGGACATACCATTGACAAGGGAAAA…	Cva_01037	GCF_001192655.1
2|4|0|1|9	1	AU255_RS07450_Gamma_Methyloprofundus_sedimenti	AU255_RS07450	succinate dehydrogenase flavoprotein subunit	Methyloprofundus sedimenti	Gammaproteobacteria	MKDKYKIIEHEYDVVVVGAGGAGLRATFGMAEKGLKTACISKVFPTRSHTVAAQGGISAALGNNGEDDWRWHMYDTVKGSDWLGDQDAIEYMCREAIPAVLELEHYGVPFSRNEDGKIYQRAFGGMTTHFGEGTAQRTCAAADVTGHAILHTLYQQSLKHEAEFFVEYIVIDLIMEEGACRGVLAWCLDDGSMHVFKAHTVVIATGGYGRCFFSCTSAHTVTGDGSAMVLRAGLPLQDMEFIQFHPTGIYGAGCLISEGVRGEGGYLTNSKGERFMEEYAPHAKDLASRDVVSRAITMEVNAGRGIGEHQDHAYLHVEHLDPEVINERLPGISELARIFAGVDVTKEPIPVIPTVHYNMGGIPTNYKAEVVTLKDGNPDTVVPGLMAIGEAACVSVHGA…	ATGAAAGATAAATACAAGATTATTGAGCATGAATATGATGTCGTGGTTGTTGGTGCAGGTGGTGCCGGATTGCGGGCAACTTTTGGAATGGCTGAAAAAGGCTTAAAGACAGCCTGCATTAGTAAAGTGTTTCCAACCCGTAGTCATACCGTTGCAGCACAAGGCGGTATCAGTGCTGCGCTGGGTAATAACGGTGAAGATGACTGGCGCTGGCATATGTATGATACGGTTAAAGGTTCTGACTGGTTAGGTGATCAGGATGCCATTGAATATATGTGCCGTGAAGCAATCCCGGCAGTTTTAGAGCTAGAACATTATGGGGTACCGTTCTCGCGTAACGAAGATGGCAAAATTTATCAACGCGCTTTTGGTGGCATGACCACCCATTTTGGCGAAGGC…	AU255_07360	GCF_002072955.1
9|1|0|4|2	1	MGMO_RS04690_Gamma_Methyloglobulus_morosus_KoM1	MGMO_RS04690	succinate dehydrogenase flavoprotein subunit	Methyloglobulus morosus KoM1	Gammaproteobacteria	MAGAYNITEHEYDVIVVGAGGAGLRATLGMAEKGLSTACLTKVFPTRSHTVAAQGGISAALGNMGEDDWRFHMYDTIKGSDWLGDQDAIEYMCKEAIPAVIELEHYGVPFSRREDGKIYQRAFGGMTTHYGKGQAQRTCAAADKTGHAILHTLYQQSLKHNALFFIEYIVLDLVMQDGECRGVLAWCLEDGSIHLFKAHMTVLATGGYGRTYFSCTSAHTVTGDGNAMVLRAGLPLQDMEFIQFHPTGIYGSGCLITEGARGEGGYLTNSEGEQFMARYAPSAKDLASRDVVSRAIQVEINEGRGLGEHKDHVHLHVEHLAPEIIHERLPGIADLARIFAGVDVAKEPIPVLPTVHYNMGGIPTNYKAEVVTLADDNPDKVVPGLMAIGEAACVSVHGA…	ATGGCTGGAGCATATAACATTACCGAACATGAATACGATGTGATTGTGGTCGGGGCAGGGGGCGCAGGTTTGCGTGCGACCTTAGGAATGGCGGAAAAAGGTTTAAGCACAGCTTGCCTCACTAAAGTTTTTCCAACCCGTAGCCATACGGTTGCCGCACAAGGCGGAATTAGTGCCGCGCTCGGTAATATGGGCGAAGACGACTGGCGTTTCCACATGTACGATACCATTAAAGGATCGGACTGGTTGGGTGACCAGGATGCCATCGAGTACATGTGCAAAGAAGCCATTCCTGCCGTCATCGAACTCGAACATTACGGTGTCCCGTTTTCCAGGCGTGAGGATGGCAAGATTTATCAACGTGCCTTTGGCGGTATGACTACCCATTACGGCAAAGGC…	MGMO_35c00390	GCF_000496735.2
2|4|0|1|9	1	METME_RS10750_Gamma_Methylomonas_methanica_MC09	METME_RS10750	succinate dehydrogenase flavoprotein subunit	Methylomonas methanica MC09	Gammaproteobacteria	MASAYNIIEHQHDVVVVGAGGAGLRATFGMVEKGLKTACITKVFPTRSHTVAAQGGISAALGNMGEDDWRFHMYDTVKGSDWLGDQDAIEYMCREAIPAIIELEHYGVPFSRTPEGKIYQRAFGGMSTHYGKGQAQRTCAAADVTGHAILHTLYQQALKHKAEFFVEYIALDLIMEDGECRGVLAWCLDDGSIHLFRGHQTVLATGGYGRTFLSCTSAHTVTGDGNGMALRAGLPLQDMEFVQFHPTGIYGSGCLMSEGARGEGGYLTNSEGEAFMVRYAPHVKDLASRDVVSRAITVELNEGRGVGPKKDHVYLHLEHLDPAIIHERLPGITETARIFAGVDATKQPIPVLPTVHYNMGGIPTNYKAEVVTLKDGNPDYVVPGLMAIGETACVSVHGA…	ATGGCCTCAGCGTATAACATCATCGAACACCAACACGACGTAGTAGTGGTTGGTGCGGGCGGCGCCGGCTTGCGCGCCACATTCGGCATGGTGGAAAAAGGCCTTAAGACTGCTTGTATCACCAAGGTTTTCCCTACCCGCAGCCATACGGTTGCCGCGCAAGGCGGCATCAGCGCGGCTTTGGGCAATATGGGCGAAGACGACTGGCGTTTTCATATGTACGACACCGTCAAAGGCTCGGACTGGCTGGGCGACCAGGACGCCATAGAATACATGTGCCGCGAGGCGATTCCGGCGATTATCGAACTGGAGCATTACGGCGTGCCGTTTTCCAGAACGCCGGAAGGCAAGATTTATCAGCGCGCTTTCGGCGGCATGTCGACCCACTACGGCAAAGGC…	Metme_2141	GCF_000214665.1
2|4|0|1|9	1	EP25_RS0101235_Gamma_Methylomarinum_vadi	EP25_RS0101235	succinate dehydrogenase flavoprotein subunit	Methylomarinum vadi	Gammaproteobacteria	MSSAYKIIEHKHDVVVVGAGGAGLRATFGMVEKGLKTACITKVFPTRSHTVAAQGGISAALGNMGEDDWRFHMYDTVKGSDWLGDQDAIEYMCREAIPAIIELEHYGVPFSRTPEGKIYQRAFGGMSTHYGKGLAQRTCAAADVTGHAILHTLYQQALKHNAEFFIEYIALDLIMDGGECLGVLAWCLDDGSLHLFRGHQTVLATGGYGRSYFSCTSAHTVTGDGNAMVLRAGLPLQDMEFVQFHPTGIYGAGCLITEGVRGEGGYLTNSEGERFMERYAPTAKDLASRDVVSRAITIEINEGRGVGPLKDHAYLHIEHLDPAIIYERLPGIAETSRIFAGVDVTKEPIPILPTVHYNMGGIPTNYKAEVVCPKNGDPDAVVPGLMAIGEAACVSVHGA…	ATGTCTTCAGCGTATAAAATCATCGAACACAAGCATGATGTCGTGGTGGTGGGAGCCGGTGGGGCCGGGCTGCGGGCGACCTTCGGCATGGTCGAAAAAGGTCTGAAGACCGCCTGTATCACCAAGGTTTTTCCGACCCGCAGCCATACCGTGGCGGCCCAGGGAGGAATTAGCGCCGCATTGGGCAACATGGGCGAAGACGATTGGCGGTTTCATATGTACGATACAGTAAAAGGTTCGGATTGGTTGGGCGATCAGGACGCGATCGAATATATGTGTCGCGAGGCGATACCGGCGATCATCGAATTGGAGCACTATGGCGTGCCTTTTTCGCGGACGCCGGAGGGAAAAATTTATCAGCGTGCTTTCGGCGGTATGTCAACGCATTACGGCAAGGGT…	-	GCF_000733935.1
9|1|0|4|2	1	METBU_RS0108310_Gamma_Methylomicrobium_buryatense_5G	METBU_RS0108310	succinate dehydrogenase flavoprotein subunit	Methylomicrobium buryatense 5G	Gammaproteobacteria	MTGSYKIIEHSYDVVVVGAGGAGLRATFGMVEKGLKTACISKVFPTRSHTVAAQGGISAALGNMGEDDWRFHMYDTVKGSDWLGDQDAIEYMCREAIPAVIELEHYGVPFSRTPEGKIYQRAFGGMTTHFGKGQAQRTCAAADLTGHAILHTLYQQSLKHNAEFFVEYIALDLIMEGEECRGVLAWCLDDGSLHLFKGHMTVLATGGYGRSYFSCTSAHTVTGDGNAMVLRAGLALQDMEFVQFHPTGIYGSGCLITEGVRGEGGYLTNSEGERFMERYAPSAKDLASRDVVSRAMTVEINEGRGVGPLKDHVYLHIEHLDPAIIHERLPGIAETSRIFAGVDVTKEPIPVLPTVHYNMGGIPTNYKAEVVTLKDGDPDKVIPGLMAIGEAACVSVHGA…	ATGACGGGAAGTTATAAGATTATCGAACACAGTTACGACGTGGTGGTGGTCGGCGCAGGAGGTGCGGGGCTGCGTGCGACTTTCGGGATGGTTGAAAAAGGCTTGAAGACCGCTTGTATTTCGAAAGTCTTTCCAACCCGCAGTCATACCGTGGCTGCTCAAGGCGGCATCAGCGCCGCGCTCGGCAACATGGGCGAGGACGACTGGCGTTTTCACATGTACGACACGGTCAAAGGTTCGGACTGGCTGGGCGATCAGGATGCGATCGAATATATGTGCCGCGAAGCGATTCCAGCCGTGATCGAGTTGGAGCATTACGGCGTGCCGTTTTCCAGAACGCCGGAAGGCAAGATTTATCAACGCGCGTTCGGTGGCATGACCACGCATTTCGGAAAAGGG…	-	GCF_000341735.1
2|4|0|1|9	1	CRENPOLYSF2_RS04035_Gamma_Crenothrix_polyspora	CRENPOLYSF2_RS04035	succinate dehydrogenase flavoprotein subunit	Crenothrix polyspora	Gammaproteobacteria	MTAAYNIIEHSYDVVVVGAGGAGLRATFGMAEKNLKTACITKVFPTRSHTVAAQGGISAALGNMGEDDWRFHMYDTVKGSDWLGDQDAIEYMCREAIPAIIELEHYGVPFSRTPEGKIYQRAFGGMSTHYGKEQARRTCAAADKTGHAILHTLYQQALKHKAEFFVEYIALDLIMQDGECRGVLAWCLDDGSLHLFKAQMTVLATGGYGRSYFSCTSAHTVTGDGNAMVLRAGLPLQDMEFVQFHPTGIYGSGCLITEGVRGEGGYLTNSEGERFMERYAPSARDLASRDIVSRAMTIEINEGRGVGKLKDHIYLHLEHLDPAIIFERLPGIAETARIFAGVDVTKAPIPVLPTVHYNMGGIPTNYKSEVVTLDDGNPDKVVPGLMAIGEAACVSVHGA…	ATGACAGCAGCATATAACATTATTGAACACAGTTACGATGTGGTAGTGGTGGGCGCAGGCGGTGCAGGTTTGCGTGCCACCTTCGGCATGGCGGAAAAAAACCTGAAAACTGCCTGTATCACCAAAGTATTTCCTACCCGTAGCCATACTGTAGCCGCACAAGGCGGCATCAGCGCGGCGCTGGGTAATATGGGCGAGGACGACTGGCGTTTCCACATGTACGACACCGTGAAAGGTTCGGACTGGCTGGGCGACCAGGATGCCATCGAATACATGTGCCGCGAGGCCATCCCCGCCATCATCGAGCTTGAACACTACGGCGTGCCGTTTTCAAGAACACCGGAAGGCAAGATTTACCAACGTGCGTTTGGCGGTATGTCCACGCATTACGGCAAAGAA…	CRENPOLYSF1_1540024	GCF_900163755.1
2|4|0|1|9	1	A3OW_RS0102705_Gamma_Methylosarcina_fibrata_AML-C10	A3OW_RS0102705	succinate dehydrogenase flavoprotein subunit	Methylosarcina fibrata AML-C10	Gammaproteobacteria	MSATYKIIEHAYDVIVVGAGGAGLRATLGMAEKGLKTACITKVFPTRSHTVAAQGGISAALGNMGEDDWRFHMYDTVKGSDWLGDQDAIEYMCREAMNAVIELEHYGVPFSRTPEGKIYQRAFGGMTTRYGKGKAQRTCAAADKTGHAILHTLYQQSLRRNAEFFIEYVALDLIMEDGQCRGILAWCLDDGSLHLFKAHMTVLATGGYGRTYFSCTSAHTVTGDGNAMILRAGLPLQDMEFIQFHPTGIYGSGCLITEGVRGEGGYLTNSEGERFMDRYAPSARDLASRDIVSRAMTIEINEGRGVGKSKDHIYLHIEHLDPAIIHERLPGIAETSRIFAGVDVTKEPIPVLPTVHYNMGGIPTNYKTEVVTLADGNPDKVVPGLMAVGEAACVSVHGA…	ATGTCCGCAACGTATAAAATTATCGAACACGCTTACGATGTGATCGTCGTCGGCGCCGGCGGAGCAGGCCTCAGAGCGACGTTGGGTATGGCTGAAAAAGGCCTGAAAACGGCCTGCATCACCAAAGTCTTTCCCACCCGCAGCCACACCGTAGCGGCGCAAGGAGGCATCAGCGCAGCCCTGGGCAACATGGGCGAGGACGACTGGCGCTTTCATATGTACGACACCGTCAAGGGTTCGGACTGGCTCGGCGATCAGGACGCCATCGAGTACATGTGCCGCGAGGCGATGAACGCGGTGATCGAGCTGGAACACTACGGCGTGCCTTTTTCCAGAACGCCGGAAGGCAAAATCTATCAGCGTGCCTTCGGCGGCATGACCACCCGTTACGGCAAGGGC…	-	GCF_000372865.1
2|4|0|1|9	1	METMI_RS0119440_Gamma_Methylovulum_miyakonense_HT12	METMI_RS0119440	succinate dehydrogenase flavoprotein subunit	Methylovulum miyakonense HT12	Gammaproteobacteria	MSTSYKIIEHAYDVIVVGAGGAGLRATFGMAEKGLKTACLTKVFPTRSHTVAAQGGISAALGNMGEDDWRFHMYDTVKGSDWLGDQDAIEYMCREAIPAVIELEHYGVPFSRTADGKIYQRAFGGMTTHYGKGLAQRTCAAADKTGHAILHTLYQQALKHNAEFFVEYIALDLIMQDGECRGVLAWCLDDGSLHLFKGHQTVLATGGYGRSYFSCTSAHTVTGDGNAMVLRAGLPLQDMEFIQFHPTGIYGAGCLITEGVRGEGGYLTNSEGERFMERYAPSAKDLASRDVVSRAMTIEINEGRGVGKLKDHIYLHIEHLDPAIIHERLPGIAETSKIFAGVDVTKEPIPVLPTVHYNMGGIPTNYKAEVVTLENGNPDKVVPGLMAIGEAACVSVHGA…	ATGTCTACAAGTTACAAAATTATCGAACACGCTTACGATGTCATCGTCGTGGGCGCAGGTGGCGCGGGGTTGCGGGCGACGTTTGGCATGGCTGAAAAGGGGCTCAAAACCGCTTGCCTGACCAAAGTTTTCCCTACCCGCAGCCATACGGTGGCGGCGCAAGGCGGTATCAGCGCGGCCTTGGGCAATATGGGCGAAGATGACTGGCGTTTCCACATGTACGACACGGTCAAAGGCTCGGACTGGCTGGGCGACCAGGATGCGATTGAATACATGTGCCGCGAGGCGATCCCGGCGGTCATTGAACTGGAACATTACGGCGTGCCGTTCTCGCGCACCGCTGACGGCAAGATTTACCAACGCGCCTTTGGCGGCATGACCACGCATTACGGCAAAGGC…	-	GCF_000384075.1
2|4|0|1|9	1	METTU_RS02350_Gamma_Methylobacter_tundripaludum_SV96	METTU_RS02350	succinate dehydrogenase flavoprotein subunit	Methylobacter tundripaludum SV96	Gammaproteobacteria	MAADYKIIEHTYDVVVVGAGGAGLRATLGMAEKGLKTACITKVFPTRSHTVAAQGGISAALGNMGEDDWRFHMYDTVKGSDWLGDQDAIEYMCREAIPAVIELEHYGVPFSRTADGKIYQRAFGGMTTHYGKGLAQRTCAAADKTGHAILHTLYQQSLKHKAEFFVEYIALDLIMEDGECRGILAWCLDDGSLHLFKSQMTVLATGGYGRTFFSCTSAHTVTGDGNAMVLRAGLPLQDMEFIQFHPTGIYGAGCLITEGVRGEGGYLTNSEGERFMERYAPSAKDLASRDVVSRAMTIEIEEGRGVGPLKDHLYLHIEHLDPAIIHERLPGISETSRIFANVDITKEPIPVLPTVHYNMGGIPTNYKAEVVTLRGDDPDAVVPGLMAIGEAACVSVHGA…	ATGGCCGCAGATTATAAAATTATTGAGCATACTTACGATGTAGTCGTGGTTGGCGCGGGCGGCGCAGGGCTTCGCGCTACCTTGGGCATGGCGGAAAAAGGCCTTAAAACCGCCTGCATCACCAAAGTATTCCCCACTCGCAGTCATACCGTCGCCGCGCAAGGCGGCATCAGTGCGGCGCTGGGCAATATGGGCGAAGACGACTGGCGTTTTCACATGTACGACACCGTCAAAGGCTCCGATTGGCTGGGCGATCAGGATGCGATCGAATACATGTGTCGCGAAGCCATTCCCGCCGTGATCGAGCTGGAACATTACGGCGTGCCGTTTTCGCGCACCGCCGACGGCAAAATCTATCAACGTGCGTTCGGCGGCATGACCACGCATTACGGCAAAGGA…	Mettu_0493	GCF_000190755.2
1|0|4|2	1	BN396_RS04130_Alpha_Occidentia_massiliensis	BN396_RS04130	succinate dehydrogenase flavoprotein subunit	Occidentia massiliensis	Alphaproteobacteria	MKAYKIINHEFDVVVVGAGGAGLRAIFGMAQAGLRTGCITKIFPTRSHTVAAQGGISAALGNMGEDDWRWHMYDTIKGSDWLGDQDAVEYMCKNAMEAVIELEHYGVPFSRTAEGKIYQRPFGGMTTKFGEGKQAERTCAAADRTGHAILHTLYQQALKYKAHFFVEYMTLDLIMDNGVCRGVVAWNLDDGTIHYFRSHIVVLATGGYGRAYFSATSAHTCTGDGNAMCVRAGLPLQDMEFVQFHPTGIYGSGCLITEGARGEGGYLVNSEGERFMERYAPSAKDLASRDVVSRAMTMEINAGRGVGVHKDHIFLHLNHLDPKMLHQRLPGISETARIFAGVDVTKQPIPVIPTVHYNMGGIPTNYHGQVVTKDNSGKIVIVPGLMAIGETACVSVHGA…	GTGAAAGCATATAAAATTATAAATCATGAGTTTGATGTAGTAGTAGTAGGAGCTGGGGGAGCTGGGCTGAGAGCTATATTTGGTATGGCTCAAGCTGGTTTACGCACTGGTTGTATTACTAAAATATTTCCTACTAGAAGTCATACAGTTGCAGCTCAAGGAGGAATTAGTGCAGCTCTTGGTAATATGGGAGAAGATGATTGGCGCTGGCATATGTATGATACTATTAAGGGGTCAGATTGGCTTGGTGACCAAGATGCGGTAGAATATATGTGTAAAAATGCTATGGAAGCTGTTATTGAATTAGAGCATTATGGTGTACCTTTTTCAAGAACAGCAGAGGGGAAAATTTATCAACGTCCTTTTGGAGGAATGACTACTAAATTTGGTGAAGGTAAA…	-	GCF_000309075.1
2|4|0|1	1	OTBS_RS07805_Alpha_Orientia_tsutsugamushi_str._Boryong	OTBS_RS07805	succinate dehydrogenase flavoprotein subunit	Orientia tsutsugamushi str. Boryong	Alphaproteobacteria	MVKAYKIINHEFDVVVVGAGGAGLRAIVGMAEAGLRAACITKLFPTRSHTVAAQGGISAALGNIQPDKWQWHAYDTIKGSDWLGDQDAIAYMCREAPAAIIELEHYGVPFSRTADGKIYQRHFGGMTTEFGDGAAAMRTCAAADRTGHAMLHTLYQQALKHKAKFFIEYIALDLIMDNGACNGIVAWNLDDGTIHCFRSHIVVLATGGYGRAYFSATSAHSCTGDGNAMCARAGIALQDMEFVQFHPTGIYGAGCLITEGARGEGGYLVNSEGERFMERYAPSAKDLASRDVVARAMTMEINAGRGVGIYKDHIFLHLNHLDSKTIQQRLPGISETAMIFAGVDVTKQPIPVIPTVHYNMGGIPTNYHGQVVTKTENGDMEIVPGLMAIGEAACVSVHG…	ATTGTGAAGGCTTATAAAATTATAAATCATGAATTTGATGTTGTAGTAGTTGGAGCTGGTGGAGCAGGACTAAGGGCTATAGTTGGTATGGCTGAAGCTGGTCTCCGTGCTGCTTGTATTACCAAATTGTTTCCTACTCGTAGTCATACTGTTGCAGCTCAAGGTGGTATTAGTGCTGCACTAGGTAATATACAACCAGATAAATGGCAATGGCATGCTTATGATACTATTAAGGGATCGGATTGGCTTGGAGATCAAGATGCAATTGCTTATATGTGCAGAGAAGCCCCAGCTGCTATTATTGAATTAGAGCATTATGGAGTTCCATTTTCACGTACAGCAGATGGAAAAATTTATCAAAGACATTTTGGAGGTATGACAACTGAGTTTGGAGATGGT…	OTBS_1698	GCF_000063545.1
2|4|0	1	RT_RS00600_Alpha_Rickettsia_typhi_str._Wilmington	RT_RS00600	succinate dehydrogenase flavoprotein subunit	Rickettsia typhi str. Wilmington	Alphaproteobacteria	MTKAYNIIHHKFDVVVVGAGGAGLRSAFGMAKEGLNTACITKIFPTRSHTVAAQGGISAALGNMGEDDWRWHMYDTVKGSDWLGDQDAIEYMCKNAPDAILELEHYGVPFSRTEDGKIYQRPFGGMTTEYGKGKAAQRTCAAADRTGHAILHTLYQQSLKHKVQFFIEYFAIDLLMEDGECRGVVAWNLDDGSLHCFRAHNVVLATGGYGRAYFSATSAHTCTGDGGGMVIRAGLPLQDMEFVQFHPTGIYSAGCLITEGARGEGGYLVNANGERFMERYAPAAKDLASRDVVSRAMTIEIREGRGVGEYKDHVFLHLNHLSPEILHRRLPGISETAKIFAGVDVTKDPIPVLPTVHYNMGGIPTNYHGQVIIKDGKNHNSIVNGIMAIGEAACVSVHG…	ATGACCAAAGCGTATAATATAATTCATCATAAATTTGATGTAGTAGTTGTAGGTGCAGGTGGAGCTGGTCTGCGTTCTGCATTCGGTATGGCTAAAGAAGGGCTGAATACTGCTTGTATAACTAAGATATTTCCAACACGCAGTCATACTGTGGCTGCACAAGGTGGTATTAGTGCTGCTCTTGGAAATATGGGTGAAGATGATTGGCGTTGGCATATGTATGATACTGTAAAAGGATCTGATTGGTTAGGTGATCAGGATGCTATCGAGTATATGTGTAAGAACGCTCCTGATGCTATTTTAGAGTTAGAGCATTATGGTGTGCCTTTTTCAAGAACTGAAGATGGGAAAATTTATCAACGTCCTTTTGGTGGTATGACTACGGAATATGGTAAAGGG…	RT0117	GCF_000008045.1
0|4|2	1	RBE_RS06065_Alpha_Rickettsia_bellii_RML369-C	RBE_RS06065	succinate dehydrogenase flavoprotein subunit	Rickettsia bellii RML369-C	Alphaproteobacteria	MTKSYNIIHHKFDVIVVGAGGAGLRAAFGMAEEGLNTACISKLFPTRSHTVAAQGGISAALGNMGADDWRWHMYDTVKGSDWLGDQDAIEYMCKNAPDAILELEHYGVPFSRTEEGKIYQRPFGGMTTEYGKGKAAQRTCAAADRTGHAILHTLYQQSLKHKVQFFIEYFAIDLLMENGECRGVVAWNLDDGSLHCFRAHNVVLATGGYGRAYFSATSAHTCTGDGGGMAIRAGLPLQDMEFVQFHPTGIYSAGCLITEGARGEGGYLVNANGERFMERYAPAAKDLASRDVVSRAMTIEIREGRGVGEHKDHVFLHLNHLSPEIVHSRLPGISETAKIFAGVDVTKEPIPVLPTVHYNMGGIPTNYHGQVIIKDGKNHNSVVKGLMSIGEAACVSVHG…	ATGACCAAATCGTATAATATAATTCATCATAAATTTGACGTAATAGTCGTAGGGGCAGGCGGTGCAGGTTTACGTGCTGCGTTCGGTATGGCTGAAGAGGGTCTTAATACGGCTTGTATATCTAAGCTATTCCCGACTCGTAGCCATACTGTCGCAGCACAAGGCGGTATTAGTGCAGCTCTTGGTAATATGGGAGCGGATGATTGGCGTTGGCATATGTATGATACGGTTAAAGGTTCTGATTGGTTAGGCGATCAGGATGCAATCGAATATATGTGCAAGAATGCTCCGGATGCGATTTTAGAGCTTGAGCATTACGGCGTACCTTTTTCAAGAACCGAAGAGGGAAAAATTTATCAGCGTCCTTTTGGCGGCATGACTACCGAGTATGGCAAAGGC…	RBE_1164	GCF_000012385.1
2|4|0	1	RC_RS00885_Alpha_Rickettsia_conorii_str._Malish_7	RC_RS00885	succinate dehydrogenase flavoprotein subunit	Rickettsia conorii str. Malish 7	Alphaproteobacteria	MTKAYNIIHHKFDVVVVGAGGAGLRSAFGMAKEGLNTACITKLFPTRSHTVAAQGGISAALGNMGEDDWRWHMYDTVKGSDWLGDQDAIEYMCKNAPDAILELEHYGVPFSRTEEGKIYQRPFGGMTTEYGKGKAAQRTCAAADRTGHAILHTLYQQSLKHKVQFFVEYFAIDLLMEDGECRGVVAWNLDDGSLHCFRAHNVVLATGGYGRAYFSATSAHTCTGDGGGMAIRAGLPLQDMEFVQFHPTGIYSAGCLITEGARGEGGYLVNANGERFMERYAPAAKDLASRDVVSRAMTIEIREGRGVGEHKDHVFLHLNHLSPEILHSRLPGISETAKIFAGVDVTKEPIPVLPTVHYNMGGIPTNYHGQVIIKDGKNHNSVVKGLMAIGEAACVSVHG…	ATGACCAAAGCGTATAATATCATTCATCATAAATTTGACGTAGTAGTTGTAGGTGCAGGCGGAGCAGGTCTTCGTTCTGCATTCGGTATGGCTAAAGAAGGGCTAAATACCGCTTGTATAACTAAGCTGTTCCCAACCCGTAGTCATACTGTGGCTGCTCAGGGCGGAATTAGTGCGGCTCTTGGGAATATGGGCGAAGATGATTGGCGTTGGCATATGTATGATACGGTCAAAGGTTCTGATTGGTTAGGCGATCAGGATGCCATTGAGTATATGTGCAAAAACGCTCCCGATGCGATTTTAGAGCTAGAGCATTACGGCGTACCTTTCTCAAGAACTGAAGAGGGAAAAATTTATCAGCGTCCTTTTGGAGGAATGACAACAGAGTACGGCAAAGGA…	RC0170	GCF_000007025.1
0	1	NSE_RS01535_Alpha_Neorickettsia_sennetsu_str._Miyayama	NSE_RS01535	succinate dehydrogenase flavoprotein subunit	Neorickettsia sennetsu str. Miyayama	Alphaproteobacteria	MALSSYPIVEHEYDVVVVGAGGSGLRATLGMASQGLKVACLSKVFPTRSHTVAAQGGISAALGNISEDDWRWHAYDTVKGSDWLGDQDAIEYMCKNASSSVIELENFGVPFSRTSEGKIYQRPFGGMTTHYGKGRAIRTCAAEDKTGHAILHALYQQSIKLDTEFFVEYIVLDLLMDDEGCKGVIAWDLKDGSLHRFRAHIVVIATGGYGRIYFSATGAHTCTGDGNAFVLRAGLPLQDMEFVQFHPTGIYGAGCLISEAVRGEGGYLINSEGERFMAKYAPSAIDLASRDVVSRAITMEIRAGRGVGPKKDHIYLQVSHLGSKVIEQRLPGISETARIFANVDVTKEPIPVLPTVHYNMGGIPANYHGEVLTVDDENVEKVVPGLMAIGEAACISVHG…	ATGGCTCTCAGTAGTTACCCAATTGTTGAACATGAATATGATGTTGTCGTTGTAGGGGCTGGTGGTTCTGGGCTCAGGGCTACTTTGGGTATGGCGAGTCAGGGTTTGAAGGTTGCATGTCTTTCTAAGGTCTTTCCAACTAGGAGTCATACCGTAGCGGCTCAAGGAGGAATCAGTGCTGCATTGGGGAATATCAGTGAAGATGATTGGAGATGGCACGCCTATGATACTGTCAAGGGTTCTGATTGGCTTGGTGATCAGGATGCAATTGAATACATGTGTAAAAATGCTTCCAGTTCAGTAATAGAATTAGAGAATTTCGGTGTGCCATTTTCACGGACGTCTGAAGGTAAAATATATCAGCGTCCATTTGGTGGTATGACGACGCATTATGGGAAG…	NSE_0376	GCF_000013165.1
1|0	1	ECAJ_RS03530_Alpha_Ehrlichia_canis_str._Jake	ECAJ_RS03530	succinate dehydrogenase flavoprotein subunit	Ehrlichia canis str. Jake	Alphaproteobacteria	MSSSAYDIIDHEYDVVVVGAGGAGLRATFGMTNVGLSVACISKVFPTRSHTVAAQGGISAALGNVSEDDWRWHMFDTVKGSDWLGDQDAIEYMCKNAPEAVIELERYGVPFSRTSEGKIYQRPFGGMTTEFGKGKPAVRTCAASDKTGHAILHTLYQQSLKYNAKFFVEYFAIDLIMDEEGQCKGVLAWSLCDGTLHRFRAHVVVLATGGYGRIYFSATSAHTCTGDGGGMVSRINLPLEDMEFVQFHPTGIYGAGCLITEGCRGEGGYLINSEGERFMERYAPKAKDLASRDVVSRAMTLEIREGRGVGPKKDHVYLSVSHLGAKVISERLPGISETARTFAGVDVTKDPIPVLPTVHYNMGGIPTNYYGEVVTLSNGQQKVVPGLFAIGEAACVSVH…	ATGTCTAGTTCTGCATATGATATTATAGATCATGAATATGATGTTGTAGTCGTAGGTGCTGGTGGAGCTGGTTTAAGAGCAACTTTTGGTATGACTAATGTTGGGTTGTCTGTTGCATGTATATCTAAGGTTTTCCCTACACGAAGTCATACAGTAGCAGCTCAAGGTGGTATTAGTGCTGCATTGGGAAATGTTTCTGAAGATGACTGGAGATGGCACATGTTTGATACAGTCAAAGGTTCAGATTGGCTTGGTGATCAGGATGCTATTGAGTATATGTGTAAGAATGCTCCAGAAGCTGTAATTGAGCTTGAGAGATATGGTGTGCCTTTCTCTCGTACTAGTGAAGGTAAGATATATCAACGTCCTTTTGGTGGTATGACTACAGAGTTTGGTAAA…	Ecaj_0688	GCF_000012565.1
0	1	WD_RS01935_Alpha_Wolbachia_endosymbiont_of_Drosophila_melanogaster	WD_RS01935	succinate dehydrogenase flavoprotein subunit	Wolbachia endosymbiont of Drosophila melanogaster	Alphaproteobacteria	MDKSAYEIIEHEYDVVVVGAGGAGLRATLGMAATNFSVACISKIFPTRSHTVAAQGGISAALGNIGEDDWRWHAYDTIKGSDWLGDQDAIEYMCKNAAKAVIELENFGVPFSRTEDGKIYQRSFGGMTTHFGKGKSAQRTCAAADKTGHAILHTLYQQCLKFNAEFFVEYFVIDLIMDSETCCGVLAWSLCDGTLHRFRAHRVVLATGGYGRVYFSATSAHTCTGDGNGMVVRAGLPLEDMEFVQFHPTGIYGSGCLMTEGCRGEGGYLVNSQGEKFMERYAPKAKDLASRDVVSRAITIEIREGRGVGPKKDHMYLTIAHLDPEVIKLRLPGISETARTFAGVDVTKDPIPVIPTVHYNMGGIPTNYYGEVITLKQGKEEVVDGLFAIGEAACVSVHG…	ATGGATAAGTCAGCGTATGAGATCATAGAACATGAGTATGACGTGGTAGTAGTAGGTGCAGGTGGAGCAGGGCTCAGAGCAACGCTTGGGATGGCTGCAACTAATTTTTCAGTTGCCTGCATTTCTAAAATTTTCCCTACACGAAGTCATACAGTTGCAGCACAAGGCGGAATTAGTGCAGCTTTAGGTAATATCGGTGAAGACGATTGGCGCTGGCATGCATATGACACAATAAAAGGTTCAGACTGGCTTGGTGATCAAGATGCAATAGAATATATGTGTAAAAACGCTGCTAAAGCTGTTATTGAACTTGAAAATTTTGGCGTACCTTTTTCTCGTACAGAAGATGGCAAAATATACCAGCGTTCCTTTGGTGGAATGACAACTCACTTTGGTAAA…	WD0437	GCF_000008025.1
0|1	1	AMF_RS05695_Alpha_Anaplasma_marginale_str._Florida	AMF_RS05695	succinate dehydrogenase flavoprotein subunit	Anaplasma marginale str. Florida	Alphaproteobacteria	MGAPGSAYKIVDHEYDVVVVGAGGAGLRAVVGMAAAGLSVACVSKVFPTRSHTVAAQGGISAALGNISEDDWRWHMFDTVKGSDWLGDQDAIEYMCKHAMEAVVELEHYGVPFSRTEDGKIYQRPFGGMTTEYGKGKMAVRTCAASDKTGHAILHTLYQQALKYKVEFFVEYFAIDLIMSANNSACHGVVAWSLCDGTLHRFRAHAVVLATGGYGRVYFSATSAHTCTGDGGGMAARAGLPMEDMEFVQFHPTGIYGSGCLMTEGCRGEGGYLLNSEGERFMERYAPKARDLASRDVVSRAITMEIREGRGVGPKKDHVFLSIAHLDPGVIKERLPGISETAKTFAGVDVTKDPIPVLPTVHYNMGGVPTNYYGEVILSEKGKIVAGLFAIGEAACVSV…	GTGGGAGCACCTGGGTCGGCATATAAAATTGTAGACCACGAGTATGATGTTGTGGTTGTTGGCGCGGGGGGTGCCGGGCTACGTGCGGTTGTCGGCATGGCCGCTGCGGGCCTATCCGTGGCGTGTGTGTCTAAGGTTTTTCCCACCCGTAGCCATACCGTGGCTGCCCAGGGTGGCATCAGTGCGGCGCTTGGTAATATTTCTGAGGATGACTGGCGGTGGCATATGTTCGACACCGTTAAGGGGTCTGACTGGCTTGGTGATCAAGATGCCATCGAGTATATGTGCAAGCATGCTATGGAAGCGGTTGTTGAGCTTGAGCATTATGGGGTTCCCTTCTCGAGAACTGAAGATGGCAAAATATACCAGCGTCCGTTTGGGGGTATGACTACAGAATAT…	AMF_125	GCF_000020305.1
0|1|0|1	1	APH_RS00705_Alpha_Anaplasma_phagocytophilum_str._HZ	APH_RS00705	succinate dehydrogenase flavoprotein subunit	Anaplasma phagocytophilum str. HZ	Alphaproteobacteria	MSRSAYEVVDHEYDVVVVGAGGAGLRAVVGMTAAGLSVACVTKVFPTRSHTVAAQGGISAALGNIAEDDWRWHMFDTVKGSDWLGDQDAIEYMCKNAMQSVVELEHCGVPFSRTKEGKIYQRPFGGMTTEYGKGKPAVRTCAASDKTGHAILHALYQQSLRFDAKFFVEYFAIDLIMSEDNRSCCGVLAWSLCDGVLHRFRAHAVVLATGGYGRVYFSATSAHTCTGDGGGMAARAGIPLEDMEFVQFHPTGIYGSGCLMTEGCRGEGGYLLNSAGERFMERYAPKAKDLASRDVVSRSMTMEIREGRGVGEKKDHIYLSIAHLDPKVIHERLPGISETAKTFAGVDVTKEPIPVIPTVHYNMGGIPTNYHGEVLSLNSSSGSYEVVEGLFAIGEAACV…	GTGTCTAGATCCGCATACGAAGTTGTGGACCATGAGTATGACGTGGTTGTTGTTGGTGCGGGTGGTGCAGGATTGCGCGCTGTAGTGGGTATGACGGCAGCGGGTCTTTCGGTTGCGTGCGTTACTAAAGTATTTCCAACACGGAGCCACACTGTTGCTGCACAAGGTGGTATTAGCGCTGCGTTGGGTAATATAGCAGAAGATGATTGGCGATGGCACATGTTCGATACAGTCAAGGGTTCTGATTGGCTAGGTGATCAGGATGCGATTGAGTACATGTGTAAGAATGCTATGCAGTCCGTTGTGGAGCTTGAGCATTGTGGAGTGCCTTTCTCTAGAACTAAGGAAGGTAAGATATATCAGCGTCCTTTTGGTGGGATGACAACTGAATACGGCAAG…	APH_0158	GCF_000013125.1
-	1	APH_RS00715_Alpha_Anaplasma_phagocytophilum_str._HZ	APH_RS00715	succinate dehydrogenase flavoprotein subunit	Anaplasma phagocytophilum str. HZ	Alphaproteobacteria	MSRSAYEVVDHEYDVVVVGAGGAGLRVVIGMTAAGFSVACITKVFPTRSHTVAAQGGINAALGNVTEDDWRWHMFDTVKGSDWLGDQDAIEYMCKNAIQSVIELEHYGVPFSRTKEGKIYQRPYGGMTTEYGKGKPAVRTCAASDKTGHAILHALYQQSLRFDAKFFVEYFAIDLIMSEDNRSCCGVLAWSLCDGVLHRFRAHAVVLATGGYGRVYFSATSAHTCTGDGGGMAARAGIPLEDMEFVQFHPTGIYGSGCLMTEGCRGEGGYLLNSAGERFMERYAPKAKDLASRDVVSRSMTMEIREGRGVGEKKDHIYLSIAHLDPKVIHERLPGISETAKTFAGVDVTKEPIPVIPTVHYNMGGIPTNYHGEVLSLNSSSGSYEVVEGLFAIGEAACV…	GTGTCTAGATCCGCATACGAAGTTGTGGACCATGAGTATGACGTGGTTGTTGTTGGTGCGGGTGGTGCAGGGTTGCGCGTAGTGATTGGTATGACTGCGGCTGGGTTTTCGGTTGCATGTATTACTAAGGTGTTTCCAACACGGAGCCACACTGTTGCTGCACAAGGTGGTATCAATGCAGCGTTGGGTAATGTAACGGAGGATGATTGGCGATGGCACATGTTCGATACAGTCAAGGGTTCTGATTGGTTAGGTGATCAGGATGCGATTGAGTACATGTGTAAGAATGCGATACAGTCTGTTATAGAGCTTGAGCATTATGGGGTGCCTTTCTCTAGAACTAAGGAAGGTAAGATATATCAGCGTCCCTATGGTGGGATGACAACTGAATACGGCAAG…	APH_0161	GCF_000013125.1
0	1	BN396_RS03190_Alpha_Occidentia_massiliensis	BN396_RS03190	FAD-binding protein	Occidentia massiliensis	Alphaproteobacteria	MRNINLFNIKHEKNDVLKHYYNMKIPNFKIGQMKCDVLIVGAGGSGMMSSFYLSNSKKKVVIISKVHPLQSHTIAAQGGINAALGNVTIDDWRWHMYDTVKGSDWLGDQDAIELMCKEAKEAIKDLVEIGVEFCQDDKGNIMQKTYGGQTLNFGQGGLAYRSCSSTDRTGYNILNSIYNQILLNGVEILNYYYAIELIIYNNQCYGVIALNIKDGAIHYIIANDIIIATGGYSQIYSTTTSAKICTGDGNSLVLRAGLMLQDMEFIQFHPTAMKNAGILVTEAARSYGGKLLNCHGERFMEKYSPMFMELTSRDIIARAISMEIALGNGCGPSKDHVFLDMTGLSYEFMHQYLPTMVENCKKFLKIDPNKQKIPVTPAAHYTMGGIPTNIYCQVINFSG…	ATGAGAAATATTAATTTGTTTAACATAAAACATGAAAAAAATGATGTATTAAAACATTATTATAATATGAAAATTCCTAATTTTAAAATCGGACAAATGAAATGTGATGTATTAATTGTTGGTGCTGGTGGGTCTGGTATGATGTCGTCTTTTTATTTGTCAAATAGTAAAAAAAAAGTTGTAATTATTTCTAAAGTACATCCATTACAAAGTCATACTATCGCTGCTCAAGGTGGTATAAATGCAGCATTAGGTAACGTTACTATAGATGACTGGCGCTGGCATATGTATGATACTGTCAAAGGTTCTGACTGGCTTGGTGATCAAGATGCAATAGAATTAATGTGTAAAGAAGCCAAGGAAGCAATTAAAGATTTGGTAGAAATTGGAGTGGAGTTT…	-	GCF_000309075.1
9|1|0|5|2	1	SPV1_RS10115_Zeta_Mariprofundus_ferrooxydans_PV-1	SPV1_RS10115	succinate dehydrogenase flavoprotein subunit	Mariprofundus ferrooxydans PV-1	Zetaproteobacteria	MSYLSTDKVEHHFHDVVIIGSGGAGMRCALQLADAGHRVAVITKVLPTRSHTVAAQGGINASLGNVLSDHWQWHMYDTIKGSDYLGDQDAIEYMCRAAPLLVRELEHQGVPFSRLENGTIYQRPFGGQSREFGEGGQASRTCAAADRTGHAILHSLYQQNLRAGTHFYQEFFALDLITDEDGCQGVMAWDIARGTYHMFQAKAVVLATGGAGRIFKMTTNAHICTGDGGALAVRAGLPVEDMEFFQFHPTGIADVGPLITEGVRGEGGYLLNSENERFMERYAPTAKDLASRDVVSRAIALEIREGRGCGPNRDHVLLKLDHLGEELILSKLPNIHELALRFAGVDCTREPIPVQPTMHYTMGGIPTNRFGEVVCKGDDGEEASYPGLYAIGEAACVSV…	ATGTCATATTTATCCACGGACAAGGTGGAGCACCACTTTCACGATGTGGTGATTATCGGTTCCGGTGGTGCAGGCATGCGTTGTGCGCTGCAGCTGGCTGACGCCGGCCATCGTGTGGCGGTGATCACCAAGGTGTTGCCGACACGTTCACATACGGTGGCGGCACAGGGCGGTATCAATGCGTCACTGGGCAATGTGCTCTCCGATCACTGGCAGTGGCATATGTATGATACGATCAAGGGCTCCGACTATCTCGGCGATCAGGATGCTATTGAATATATGTGCAGGGCTGCGCCGCTGCTGGTGCGTGAACTGGAGCATCAGGGCGTTCCGTTTTCACGTCTGGAGAACGGCACAATCTACCAGCGGCCGTTCGGCGGCCAGTCGCGGGAATTCGGT…	SPV1_03978	GCF_000153765.1
9|1|0|5|2	1	ALIDE2_RS11005_Beta_Alicycliphilus_denitrificans_K601	ALIDE2_RS11005	succinate dehydrogenase flavoprotein subunit	Alicycliphilus denitrificans K601	Betaproteobacteria	MSYTKKDIAVRKFDVVIVGAGGSGMRASLELSRAGLSVACLSKVFPTRSHTVAAQGGVSASLGNMSEDNWHYHFYDTIKGGDWLSDQDAVEFMCREAPNVVIELEHFGMPFDRNPDGTIYQRPFGGHTANYGEKPVQRACAAADRTGHAMLHTLYQKNVESKTNFFVEWMALDLIRNSAGDVVGVTALELETGDLYELHAKAVLLATGGAGRIFAASTNAFINTGDGLGMAARAGIPLQDLEFWQFHPTGVAGAGVLLTEGCRGEGAILLNSNGERFMERYAPTLKDLAPRDFVSRSMDQEIKEGRGCGPNKDYILMKLDHLGADTIRKRLPSVEEIGHNFANVDITKEPIPVVPTIHYQMGGIPTNVHGQVVVWDGEKNNVVNGLYAVGECAAVSVHG…	ATGAGTTACACCAAAAAAGACATTGCCGTTCGCAAATTCGATGTCGTCATCGTCGGCGCCGGCGGCTCCGGCATGCGCGCCTCGCTCGAACTCTCGCGCGCCGGCCTCTCCGTGGCCTGCCTGTCCAAGGTCTTCCCCACCCGCTCGCACACCGTAGCCGCCCAGGGCGGCGTATCCGCATCGCTCGGCAATATGAGCGAGGACAACTGGCACTACCACTTCTACGACACCATCAAGGGCGGTGACTGGCTGTCCGACCAGGACGCGGTGGAATTCATGTGCCGCGAGGCACCCAACGTGGTGATCGAGCTGGAACACTTCGGCATGCCGTTCGACCGCAACCCCGACGGCACCATCTACCAGCGCCCCTTCGGCGGCCACACCGCCAACTACGGCGAG…	Alide2_2212	GCF_000204645.1
9|1|0|5|2	1	BA022_RS02310_Beta_Diaphorobacter_polyhydroxybutyrativorans	BA022_RS02310	succinate dehydrogenase flavoprotein subunit	Diaphorobacter polyhydroxybutyrativorans	Betaproteobacteria	MSYTKANITKRKFDVVIVGAGGSGMRASLELSRAGLNVACLSKVFPTRSHTVAAQGGVSASLGNMSEDNWHYHFYDTIKGGDWLSDQDAVEFMCREAPKVVIELEHFGMPFDRNPDGTIYQRPFGGHTANYGEKPVQRACAAADRTGHAMLHTLYQKNVESKTNFFVEWMALDLIRDAEGDVVGVTALELETGDLYELHAKAVLLATGGAGRIFAASTNAFINTGDGLGMAARAGIPLQDLEFWQFHPTGVAGAGVLLTEGCRGEGAILLNSNGERFMERYAPTLKDLAPRDFVSRSMDQEIKEGRGCGPNKDYILMKLDHLGADTIRKRLPSVEEIGHNFANVDITKEPIPVVPTIHYQMGGIPTNIHGQVVTWDGEKNNVVNGLYAVGECAAVSVHG…	ATGAGCTACACCAAAGCCAACATCACCAAGCGCAAGTTCGACGTGGTCATCGTCGGTGCCGGCGGCTCGGGCATGCGCGCCTCGCTGGAACTGTCCCGCGCAGGCCTGAACGTGGCCTGCCTGTCCAAGGTCTTCCCCACCCGCTCGCACACCGTGGCAGCGCAAGGCGGCGTGTCCGCATCGCTGGGCAACATGAGCGAAGACAACTGGCACTACCATTTCTACGACACCATCAAGGGCGGCGACTGGCTGTCCGACCAGGACGCCGTCGAGTTCATGTGCCGCGAAGCACCCAAGGTGGTGATCGAGCTCGAGCATTTCGGCATGCCGTTCGACCGCAACCCCGACGGCACCATCTACCAGCGCCCCTTCGGCGGCCACACGGCCAACTACGGTGAG…	BA022_02260	GCF_002214645.1
2|5|0|1|9	1	G486_RS0117180_Beta_Comamonas_composti_DSM_21721	G486_RS0117180	succinate dehydrogenase flavoprotein subunit	Comamonas composti DSM 21721	Betaproteobacteria	MSYTKANITKRKFDVVIVGAGGSGLRAALELSRAGLSVASLTKVFPTRSHTVAAQGGVSASLGNMSEDNWHYHFYDTIKGGDWLSDQDAVEFMCREAPKVVVELEHFGMPFDRNADGTIYQRPFGGHTANYGEKPVQRACAAADRTGHAMLHTLYQQNVKSKTNFFVEWMALDLIRNPQGDVVGVTAIELETGDLYELHAKAVLLATGGAGRIFAASTNAFINTGDGLGMAARAGIPLQDLEFWQFHPTGVAGAGVLLTEGCRGEGAILLNSEGERFMERYAPTLKDLAPRDFVSRCMDQEIKEGRGCGPNKDYILMKLDHLGAETIRKRLPSVEEIGHNFANVDITKEPIPVVPTIHYQMGGIPTNIHGQVVTWDGESNNVVNGLYAVGECAAVSVHG…	ATGAGCTACACCAAAGCAAACATCACCAAGCGCAAGTTTGACGTCGTCATCGTCGGTGCCGGCGGCTCCGGCCTGCGCGCCGCGCTGGAACTGTCGCGTGCCGGCCTGTCGGTCGCCTCGCTGACCAAGGTCTTCCCCACCCGTTCGCACACCGTTGCCGCACAAGGCGGCGTGTCGGCTTCGCTGGGCAATATGTCCGAGGACAACTGGCACTACCACTTCTACGACACCATCAAGGGCGGCGACTGGCTGTCCGACCAGGATGCCGTGGAATTCATGTGCCGCGAAGCACCCAAGGTAGTGGTCGAGCTCGAGCACTTCGGCATGCCGTTCGACCGCAATGCCGATGGCACCATCTACCAGCGCCCCTTCGGCGGCCACACGGCCAACTACGGTGAA…	-	GCF_000429845.1
9|1|0|5|2	1	A612_RS09545_Beta_Melaminivora_alkalimesophila	A612_RS09545	succinate dehydrogenase flavoprotein subunit	Melaminivora alkalimesophila	Betaproteobacteria	MSYTQKDIARRKFDVVIVGAGGSGMRASLELSRAGLSVACLSKVFPTRSHTVAAQGGVSAALGNMSEDNWHYHFYDTIKGGDWLSDQDAVEFMCREAPKVVIELEHFGMPFDRNPDGTIYQRPFGGHTANYGEKPVQRACAAADRTGHAMLHTLYQQNVASKTNFFVEWMALDLIRNSRGEVVGVTALELETGDLYELHAKAVLLATGGAGRIFAASTNAFINTGDGLGMAARAGIPLQDLEFWQFHPTGVAGAGVLLTEGCRGEGAILLNSEGERFMERYAPTLKDLAPRDFVSRSMDQEIKEGRGCGPNKDYILMKLDHLGADTIRKRLPSVEEIGHNFANVDITKEPIPVVPTIHYQMGGIPTNVHGQVVTWDGEKNNVVPGLYAVGECAAVSVHG…	ATGAGTTACACCCAAAAAGATATCGCCCGCCGCAAGTTCGACGTCGTCATCGTCGGGGCCGGCGGCTCCGGCATGCGCGCCTCGCTGGAGCTGTCGCGCGCCGGCCTGTCGGTCGCCTGCCTGTCCAAGGTCTTCCCCACGCGCTCGCACACCGTCGCTGCCCAGGGCGGCGTCTCGGCCGCCCTCGGCAACATGAGCGAAGACAACTGGCACTACCACTTCTACGACACCATCAAGGGCGGCGACTGGCTGTCCGACCAGGATGCGGTCGAATTCATGTGCCGCGAGGCGCCCAAGGTGGTGATCGAGCTGGAGCACTTCGGCATGCCGTTCGACCGCAACCCGGACGGCACCATCTACCAGCGCCCCTTTGGCGGCCACACCGCCAACTACGGCGAA…	A612_09945	GCF_000282995.1
9|1|0|5|2	1	BMX55_RS13855_Beta_Giesbergeria_anulus	BMX55_RS13855	succinate dehydrogenase flavoprotein subunit	Giesbergeria anulus	Betaproteobacteria	MSYTQANITKRKFDVVIVGAGGSGMRAALELSRAGLNVASLSKVFPTRSHTVAAQGGVSASLGNMSEDNWHYHFYDTIKGSDWLGDQDAIEFMCREAPNVVIELEHFGMPFDRNPDGTIYQRPFGGHTANYGEKPVQRACAAADRTGHAMLHTLYQQNVKAKTNFFVEWMALDLIRNSQGDVVGVTALELETGDLYELHAKAVLLATGGAGRIFAASTNAFINTGDGLGMAARAGIPLQDMEFWQFHPTGVAGAGVLLTEGCRGEGAILLNSNGERFMERYAPTLKDLAPRDFVSRSMDQEIKEGRGCGPNKDYILMKLDHLGADTIRKRLPSVEEIGHNFANVDITKEPIPVVPTIHYQMGGIPTNINGQVVVHDGVQNHVVNGLYAVGECSCVSVHG…	ATGAGCTATACCCAAGCGAACATCACTAAGCGCAAATTCGACGTCGTTATCGTCGGCGCTGGCGGTTCCGGCATGCGTGCCGCCCTTGAACTCTCGCGCGCTGGCCTGAATGTGGCCTCGCTGTCCAAAGTGTTTCCCACCCGCAGCCACACCGTGGCAGCTCAGGGTGGCGTCTCGGCCTCTTTGGGCAACATGAGTGAGGACAACTGGCACTATCACTTCTACGACACCATCAAGGGCTCCGACTGGCTCGGCGACCAAGATGCGATTGAATTCATGTGCCGCGAAGCGCCCAACGTCGTTATCGAGTTGGAACACTTCGGGATGCCATTCGACCGTAACCCCGACGGCACCATCTACCAGCGTCCGTTCGGCGGCCACACCGCCAACTACGGTGAA…	SAMN02982919_02817	GCF_900111115.1
9|1|0|5|2	1	DACI_RS12120_Beta_Delftia_acidovorans_SPH-1	DACI_RS12120	succinate dehydrogenase flavoprotein subunit	Delftia acidovorans SPH-1	Betaproteobacteria	MSYSKANITKRKFDVVIVGAGGSGLRAALELSRAGLSVASLSKVFPTRSHTVAAQGGVSASLGNMSEDNWHYHFYDTIKGSDWLGDQDAIEFMCREAPNVVIELEHFGMPFDRNPDGTIYQRPFGGHTANYGEKPVQRACAAADRTGHAMLHTLYQQNVKSKTNFFVEWMALDLIRNTQGDVVGVTAIELETGDLYELHAKAVLLATGGAGRIFQASTNAFINTGDGLGMAARAGIPLQDMEFWQFHPTGVAGAGVLLTEGCRGEGAILLNSEGERFMERYAPTLKDLAPRDFVSRSMDQEIKEGRGCGPNKDYILMKLDHLGADTIRKRLPSVEEIGHNFANVDITKEPIPVVPTIHYQMGGIPTNINGQVVVWDGQQNNVVNGLYAVGECSCVSVHG…	ATGAGCTACTCCAAAGCAAACATCACCAAGCGCAAGTTTGACGTCGTCATCGTCGGCGCTGGCGGCTCCGGCCTGCGTGCCGCGCTGGAACTGTCGCGCGCCGGCCTGTCCGTGGCCTCGCTGTCCAAGGTCTTCCCCACGCGCTCGCACACCGTGGCTGCGCAGGGCGGCGTGTCCGCTTCGCTGGGCAACATGAGCGAGGACAACTGGCACTACCACTTCTACGACACCATCAAGGGCTCCGACTGGCTCGGCGACCAGGATGCGATCGAGTTCATGTGCCGCGAAGCGCCCAACGTCGTGATCGAGCTGGAACACTTCGGCATGCCGTTCGACCGCAACCCCGACGGCACCATCTACCAGCGTCCCTTCGGCGGCCACACGGCCAACTACGGTGAA…	Daci_2425	GCF_000018665.1
9|1|0|5|2	1	AAV94_RS12245_Beta_Lampropedia_cohaerens	AAV94_RS12245	succinate dehydrogenase flavoprotein subunit	Lampropedia cohaerens	Betaproteobacteria	MSYTKENIITRKFDVVIVGAGGSGLRAALELSRAGLSVASLSKVFPTRSHTVAAQGGVSASLGNMSEDNWHYHFYDTIKGSDWLGDQDAIEFMCREAPNVVIELEHFGMPFDRNPDGTIYQRPFGGHTANYGEKPVQRACAAADRTGHAMLHTLYQQNVKEKTNFFVEWMALDLIRDQDGDVVGVTAIELETGDLYILRAKAVLLATGGAGRIFAASTNAFINTGDGLGMAARAGIPLQDMEFWQFHPTGVAGAGVLLTEGCRGEGAVLRNSEGERFMERYAPTLKDLAPRDFVSRSMDQEIKEGRGCGPNKDYILMDMTHLGAETIRKRLPSVEEIGHNFANVDITKEPIPVVPTIHYQMGGIPTNINGQVVVKTASSYADVVHGLYAVGECSCVSVH…	ATGAGCTACACCAAAGAGAACATCATCACCCGCAAATTCGACGTCGTGATCGTCGGCGCGGGTGGCTCCGGCCTGCGTGCAGCGCTCGAACTCTCGCGCGCCGGCCTTTCCGTGGCGTCACTGTCGAAGGTTTTCCCAACGCGCTCGCACACCGTGGCTGCACAAGGTGGCGTGTCGGCATCGCTGGGCAACATGAGCGAGGACAACTGGCACTACCACTTCTACGACACCATCAAGGGCTCGGACTGGCTGGGGGATCAGGACGCCATCGAGTTCATGTGCCGAGAGGCGCCCAATGTGGTGATCGAGCTCGAACACTTTGGCATGCCGTTCGACCGCAACCCTGATGGCACCATCTACCAGCGCCCGTTCGGCGGCCACACTGCCAACTACGGCGAG…	AAV94_12225	GCF_001005215.1
2|5|0|1|9	1	AX739_RS17895_Beta_Xylophilus_ampelinus	AX739_RS17895	succinate dehydrogenase flavoprotein subunit	Xylophilus ampelinus	Betaproteobacteria	MSYTKEKIAHRKFDVVIVGAGGSGLRAALELSRAGLTVACLSKVFPTRSHTVAAQGGVSASLGNMSEDNWHYHFYDTIKGSDWLGDQDAIEFMCREAPNVVIELEHFGMPFDRNPDGTIYQRPFGGHTANYGEKPVQRACAAADRTGHAMLHTLYQQNVKSKTNFFVEWMALDLVRDADGDVVGVTALELETGDLHMLQAKAVLLATGGAGRIFAASTNAFINTGDGLGMAARAGIPLQDMEFWQFHPTGVAGAGVLLTEGCRGEGAILLNSNGERFMERYAPTLKDLAPRDFVSRSMDQEIKEGRGCGPNKDYILMKLDHLGADTIRKRLPSVEEIGHNFANVDITKEPIPVVPTIHYQMGGIPTNINGQVVVQNGDVNNQVVSGLYAVGECSCVSVH…	ATGAGCTACACAAAAGAAAAAATCGCCCACCGCAAGTTCGACGTCGTGATCGTCGGGGCCGGTGGCTCTGGCCTGCGCGCCGCGCTGGAACTCTCGCGCGCCGGGCTCACCGTGGCCTGCCTGTCCAAGGTCTTCCCCACCCGCTCGCACACCGTGGCGGCGCAGGGCGGCGTGTCGGCCTCGCTGGGCAACATGTCCGAGGACAACTGGCACTACCACTTCTACGACACGATCAAGGGTTCCGACTGGCTCGGCGACCAGGATGCGATCGAGTTCATGTGCCGCGAAGCGCCGAACGTGGTGATCGAGCTCGAGCACTTCGGCATGCCCTTCGACCGCAACCCGGACGGCACCATCTACCAGCGCCCCTTCGGCGGCCACACCGCCAACTATGGCGAG…	-	GCF_001556675.1
9|1|0|5|2	1	NS331_RS23000_Beta_Pseudacidovorax_intermedius	NS331_RS23000	succinate dehydrogenase flavoprotein subunit	Pseudacidovorax intermedius	Betaproteobacteria	MSYTKAKIATRKFDVVIVGAGGSGMRAALELSRAGLNVASLSKVFPTRSHTVAAQGGVSASLGNMSEDNWHYHFYDTIKGSDWLGDQDAIEFMCREAPKVVIELEHFGMPFDRNPDGTIYQRPFGGHTANYGEKPVQRACAAADRTGHAMLHTLYQQNVKAKTNFFVEWMALDLIRDADGDVVGVTALELETGDLHVLQAKAVLLATGGAGRIFAASTNAFINTGDGLGMAARAGIPLQDMEFWQFHPTGVAGAGVLLTEGCRGEGAILLNSNGERFMERYAPTLKDLAPRDFVSRSMDQEIKEGRGCGPNKDYILMKLDHLGADTIRKRLPSVEEIGHNFANVDITKEPIPVVPTIHYQMGGIPTNINGQVVVQNGEVHNQVVGGLYAVGECSCVSVH…	ATGTCGTATACCAAAGCCAAGATCGCCACGCGCAAGTTCGACGTCGTCATCGTGGGGGCCGGCGGCTCCGGCATGCGCGCCGCGCTGGAACTGTCCCGCGCCGGCCTGAACGTCGCGTCCCTGTCCAAGGTGTTCCCCACCCGCTCGCACACCGTGGCGGCGCAGGGCGGCGTGTCCGCTTCGCTGGGCAACATGTCCGAGGACAACTGGCACTACCACTTCTACGACACCATCAAGGGCTCCGACTGGCTGGGCGACCAGGACGCCATCGAGTTCATGTGCCGTGAAGCACCGAAGGTCGTGATCGAACTCGAGCATTTCGGCATGCCCTTCGACCGCAACCCGGACGGCACGATCTACCAGCGTCCCTTCGGCGGCCACACCGCCAACTACGGCGAG…	NS331_23040	GCF_001476815.1
9|1|0|5|2	1	Q392_RS13890_Beta_Xenophilus_azovorans_DSM_13620	Q392_RS13890	succinate dehydrogenase flavoprotein subunit	Xenophilus azovorans DSM 13620	Betaproteobacteria	MTYTKEKINKRKFDVVIVGAGGSGMRASLELSRAGLNVACLSKVFPTRSHTVAAQGGVSASLGNMSEDNWHYHFYDTIKGSDWLGDQDAIEFMCREAPNVVIELEHFGMPFDRNPDGTIYQRPFGGHTANYGEKPVQRACAAADRTGHAMLHTLYQQNVKSKTNFFVEWMALDLIRDADGDVVGVTAIELETGELYVLQAKAVLLATGGAGRIFAASTNAFINTGDGLGMAARAGIPLQDMEFWQFHPTGVAGAGVLLTEGCRGEGAILLNSNGERFMERYAPTLKDLAPRDFVSRSMDQEIKEGRGCGPNKDYILMKLDHLGADTIRKRLPSVEEIGHNFANVDITKEPIPVVPTIHYQMGGIPTNINGQVVVQNGDVNSQVVNGLYAVGECSCVSVH…	GTGACGTACACCAAGGAAAAGATCAACAAGCGCAAGTTCGACGTCGTCATCGTCGGCGCCGGCGGCTCCGGCATGCGCGCCTCGCTCGAACTCTCCCGCGCCGGCCTGAACGTGGCCTGCCTGTCCAAGGTCTTCCCCACCCGCTCGCACACGGTGGCGGCGCAGGGCGGCGTGTCGGCATCGCTGGGCAACATGTCCGAGGACAACTGGCACTACCACTTCTACGACACCATCAAGGGTTCGGACTGGCTGGGTGACCAGGACGCGATCGAGTTCATGTGCCGCGAGGCGCCGAACGTGGTGATCGAGCTGGAGCACTTCGGGATGCCCTTCGACCGCAACCCGGACGGCACCATCTACCAGCGCCCCTTCGGAGGCCACACCGCCAACTACGGCGAG…	-	GCF_000745855.1
2|5|0|1|9	1	ACAV_RS14580_Beta_Acidovorax_avenae_subsp._avenae_ATCC_19860	ACAV_RS14580	succinate dehydrogenase flavoprotein subunit	Acidovorax avenae subsp. avenae ATCC 19860	Betaproteobacteria	MSYTKANITTRKFDVVIVGAGGSGMRAALELSRAGLNVASLSKVFPTRSHTVAAQGGVSASLGNMSEDNWHYHFYDTIKGSDWLGDQDAIEFMCREAPKVVYELEHFGMPFDRNPDGTIYQRPFGGHTANYGEKPVQRACAAADRTGHAMLHTLYQQNVKAKTNFFVEWMALDLIRDASGDVVGVTALELETGELYQLQAKAVLLATGGAGRIFAASTNAFINTGDGLGMAARAGIPLQDMEFWQFHPTGVAGAGVLLTEGCRGEGAILLNSNGERFMERYAPTLKDLAPRDFVSRSMDQEIKEGRGCGPNKDYVLLKLDHLGAETIHKRLPSVYEIGVNFANVDITKEPIPVVPTIHYQMGGIPTNINGQVVIQNGEVHNQVVNGLYAVGECSCVSVH…	ATGAGCTACACCAAAGCGAACATCACCACGCGCAAGTTCGACGTCGTCATCGTCGGCGCGGGCGGCTCCGGCATGCGTGCCGCGCTGGAACTCTCCCGCGCGGGCCTGAACGTGGCCTCGCTCTCCAAGGTCTTCCCCACCCGCTCGCACACCGTGGCGGCGCAGGGCGGCGTGTCGGCCTCGCTCGGCAACATGAGCGAGGACAACTGGCACTACCACTTCTACGACACCATCAAGGGCTCCGACTGGCTGGGCGACCAGGACGCCATCGAGTTCATGTGCCGCGAGGCCCCCAAGGTGGTGTATGAGCTGGAACACTTCGGCATGCCCTTCGACCGCAACCCGGACGGCACCATCTACCAGCGCCCCTTCGGCGGCCACACGGCCAACTACGGCGAG…	Acav_2940	GCF_000176855.2
9|1|0|5|2	1	Q390_RS0108115_Beta_Simplicispira_psychrophila_DSM_11588	Q390_RS0108115	succinate dehydrogenase flavoprotein subunit	Simplicispira psychrophila DSM 11588	Betaproteobacteria	MSYTNANISKRKFDVVIIGAGGSGMRAALELSRAGLNVASLSKVFPTRSHTVAAQGGVSASLGNMSEDNWHFHFYDTIKGGDWLSDQDAVEFMCREAPKVVYELEHFGMPFDRNADGTIYQRPFGGHTANYGEKAVQRACAAADRTGHAMLHTLYQQNVKAKTNFFVEWMALDLIRDEDGDVVGVTALEMETGDLYILEAKTVLLATGGAGRIFAASTNAFINTGDGLGMAARAGIPLQDMEFWQFHPTGVAGAGVLLTEGCRGEGAILLNSNGERFMERYAPTLKDLAPRDFVSRSMDQEIKEGRGCGPNKDYVLLKLDHLGAETIHKRLPSVYEIGVNFANVDITREPIPVVPTIHYQMGGVPTNIHGQVVTHDGTSNKVVNGLYAVGECSAVSVHG…	ATGAGCTATACCAACGCCAATATTTCCAAGCGCAAGTTCGACGTCGTCATCATCGGTGCCGGTGGCTCCGGCATGCGCGCCGCCCTCGAACTGTCGCGCGCCGGCCTGAACGTGGCCTCGCTGTCCAAAGTCTTCCCCACCCGCTCGCACACCGTGGCTGCGCAGGGCGGCGTGAGCGCTTCGCTGGGCAACATGAGCGAAGACAACTGGCACTTCCACTTCTACGACACCATCAAAGGGGGCGACTGGCTGAGCGACCAAGACGCGGTCGAATTCATGTGCCGCGAAGCACCCAAGGTGGTGTATGAGCTGGAACACTTCGGTATGCCGTTCGACCGCAACGCCGACGGCACCATTTACCAGCGCCCGTTTGGCGGCCACACCGCCAACTACGGCGAA…	-	GCF_000688255.1
1|0|5|2	1	VEIS_RS21040_Beta_Verminephrobacter_eiseniae_EF01-2	VEIS_RS21040	succinate dehydrogenase flavoprotein subunit	Verminephrobacter eiseniae EF01-2	Betaproteobacteria	MSYSQAHITRRKFDVVIVGAGGSGMRAALELARAGLNVAALSKVFPTRSHTVAAQGGVGAALGNMGEDNWHYHFYDTVKGSDWLGDQDAIEFMCRQAPQVVYELEHFGMPFDRNPDGSIYQRPFGGHTANYGEKPVQRACAAADRTGHAMLHTLYQQNLKARTNFFVEWMALDLIRDADGDVVGVTALEMESGELHILQAKTVLLATGGAGRIFAASTNAFINTGDGLGMAARAGVPLQDMEFWQFHPTGVAGAGVLLTEGCRGEGAILVNSKGERFMERYAPTYKDLAPRDFVSRAMDQEIKEGRGCGPNKDYVLLKLDHLGAETIHKRLPSVYEIGVNFANVDITREPIPVVPTIHYQMGGVPTNIHGQVVTHDGTANQVVNGLYAVGECSCVSVHG…	ATGAGCTACTCGCAAGCCCACATCACCCGGCGCAAGTTTGATGTCGTCATCGTCGGTGCCGGCGGCTCCGGCATGCGCGCCGCGCTGGAACTCGCGCGCGCCGGCCTGAACGTGGCCGCGCTGTCCAAGGTATTTCCCACCCGCTCGCACACCGTGGCCGCGCAAGGCGGTGTCGGTGCCGCGTTGGGCAATATGGGCGAGGACAACTGGCACTACCACTTCTACGACACCGTCAAAGGCTCGGACTGGCTCGGCGACCAGGACGCCATCGAGTTCATGTGCCGCCAAGCCCCTCAGGTGGTGTACGAACTGGAGCATTTCGGCATGCCGTTCGACCGCAACCCCGATGGCAGCATCTACCAGCGCCCGTTCGGCGGCCACACCGCCAACTACGGCGAA…	Veis_4352	GCF_000015565.1
9|1|0|5|2	1	HGR_RS00100_Beta_Hylemonella_gracilis_ATCC_19624	HGR_RS00100	succinate dehydrogenase flavoprotein subunit	Hylemonella gracilis ATCC 19624	Betaproteobacteria	MSYTSSSITKRKFDVVIVGAGGSGMRASLQLARAGLNVAVLSKVFPTRSHTVAAQGGIGASLGNMSEDNWHYHFYDTVKGSDWLGDQDAIEYMCREAPKVVYELEHFGMPFDRNPDGTIYQRPFGGHTANYGEKPVQRACAAADRTGHAMLHTLYQQNVSAKTQFFVEWMALDLIRDAEGDVVGVTALEMETGDLHILQAKTVLLATGGAGRIFAASTNAFINTGDGLGMAARSGIPLQDMEFWQFHPTGVAGAGVLLTEGCRGEGAILLNNKGERFMERYAPTLKDLAPRDFVSRSMDQEIKEGRGCGPNGDYVLLKLDHLGAETIHKRLPSVYEIGVNFANVDITKEPIPVVPTIHYQMGGIPTNINGQVVVQQNGNDRAIVNGLYAVGECSCVSVH…	ATGTCCTATACCTCTTCGTCCATCACCAAGCGCAAGTTCGACGTCGTCATCGTCGGCGCGGGCGGCTCCGGCATGCGCGCCTCGCTGCAACTGGCGCGCGCCGGCCTGAACGTCGCCGTGCTGTCCAAGGTCTTCCCCACCCGTAGCCACACCGTGGCGGCGCAAGGCGGCATCGGCGCCTCGCTGGGCAATATGTCCGAGGACAACTGGCACTACCACTTCTACGACACCGTCAAGGGCTCCGACTGGCTCGGTGACCAGGACGCCATCGAATACATGTGCCGCGAAGCGCCCAAGGTCGTCTACGAGCTGGAACACTTTGGCATGCCCTTCGACCGCAACCCGGACGGCACCATCTACCAGCGCCCCTTTGGCGGCCACACCGCCAACTATGGCGAG…	HGR_00095	GCF_000211835.1
9|1|0|5|2	1	VARPA_RS07865_Beta_Variovorax_paradoxus_EPS	VARPA_RS07865	succinate dehydrogenase flavoprotein subunit	Variovorax paradoxus EPS	Betaproteobacteria	MTYTKEQITKRKFDVVIVGAGGSGMRASLQLARAGLNVAVLSKVFPTRSHTVAAQGGVGASLGNMSEDNWHYHFYDTIKGSDWLGDQDAIEFMCREAPKVVYELEHFGMPFDRNPDGTIYQRPFGGHTANYGEKPVQRACAAADRTGHAMLHTLYQKNVEARTQFFVEWMALDLIRDDEGDVVGVTALEMETGDLHILQAKTVLLATGGAGRIFQASTNAFINTGDGLGMAARSGIPLQDMEFWQFHPTGVAGAGVLLTEGCRGEGAILLNSNGERFMERYAPTLKDLAPRDFVSRSMDQEIKEGRGCGPNKDYVLLKLDHLGADTIHKRLPSVYEIGVNFANVDITKEPIPVVPTIHYQMGGIPTNINGQVVIQKGEDNSAVVNGLYAVGECSCVSVH…	ATGACCTATACAAAAGAACAAATCACCAAGCGCAAGTTCGACGTCGTGATCGTCGGTGCCGGCGGCTCCGGCATGCGCGCTTCGCTGCAACTCGCACGCGCCGGCCTCAACGTGGCTGTGCTCTCCAAGGTGTTCCCCACCCGTTCGCACACCGTCGCCGCGCAAGGCGGCGTGGGCGCATCGCTCGGCAACATGAGCGAAGACAACTGGCACTACCACTTCTACGACACGATCAAGGGCTCCGACTGGCTCGGCGACCAGGACGCGATCGAGTTCATGTGCCGCGAAGCCCCGAAGGTCGTGTACGAGCTCGAGCACTTCGGCATGCCTTTCGACCGCAACCCCGACGGCACGATCTACCAGCGCCCGTTCGGCGGCCACACGGCCAACTACGGCGAG…	Varpa_1572	GCF_000184745.1
9|1|0|5|2	1	G518_RS0114060_Beta_Ottowia_thiooxydans_DSM_14619	G518_RS0114060	succinate dehydrogenase flavoprotein subunit	Ottowia thiooxydans DSM 14619	Betaproteobacteria	MSYTKEQVTTRKFDVVIVGAGGSGMRASLQLARAGLNVAVLSKVFPTRSHTVAAQGGVGASLGNMSEDNWHYHFYDTIKGSDWLGDQDAIEFMCREAPKVVYDLEHMGMPFDRNADGTIYQRPFGGHTANYGEKPVQRACAAADRTGHAMLHTLYQQNVKAKTTFFVEWMALDLVRDDQGDVVGVTALEMETGELYVLHAKTVMLATGGAGRIFGASTNAFINTGDGLGMAARSGIPLQDMEFWQFHPTGVAGAGVLLTEGCRGEGAILLNSNGERFMERYAPTLKDLAPRDFVSRSMDQEIKEGRGCGPNKDYILLKLDHLGAETIHKRLPSVYEIGVNFANVDITKEPIPVVPTIHYQMGGIPTNIHGQVVMPTATDPNVPVNGLYAVGECSCVSVH…	ATGAGTTATACAAAAGAGCAAGTAACCACTCGCAAGTTCGATGTGGTGATCGTTGGCGCAGGCGGATCTGGCATGCGCGCATCTCTACAACTGGCGCGTGCTGGCTTGAACGTTGCCGTGCTGTCAAAAGTCTTCCCAACCCGTTCGCACACGGTAGCTGCCCAAGGCGGCGTGGGCGCATCGCTCGGCAATATGAGCGAAGACAATTGGCACTATCACTTCTACGACACCATCAAGGGCAGTGATTGGCTGGGCGACCAGGATGCCATCGAATTCATGTGCCGCGAAGCACCCAAGGTGGTTTACGACCTTGAACACATGGGCATGCCGTTTGACCGCAATGCAGACGGCACCATCTACCAACGTCCATTCGGCGGCCACACAGCCAACTACGGCGAA…	-	GCF_000422885.1
9|1|0|5|2	1	F624_RS0111020_Beta_Curvibacter_lanceolatus_ATCC_14669	F624_RS0111020	succinate dehydrogenase flavoprotein subunit	Curvibacter lanceolatus ATCC 14669	Betaproteobacteria	MTYSKSGITTRKFDVVIVGAGGSGMRASLQLARAGLNVAVLSKVFPTRSHTVAAQGGIGASLGNMSEDNWHYHFYDTIKGSDWLGDQDAIEFMCQEAPKVVYDLEHMGMPFDRNPDGTIYQRPFGGHTANYGEKPVQRACAAADRTGHAMLHTLYQQNVKAKTSFFVEWMALDLIRDAEGDVVGVTALEMETGDLHVLHAKTVLLATGGAGRIFAASTNAFINTGDGLGMAARAGIALQDMEFWQFHPTGVAGAGVLLTEGCRGEGAILLNSNGERFMERYAPTLKDLAPRDFVSRSMDQEIKEGRGCGPNKDYILLKLDHLGAETIHKRLPSVFEIGVNFANVDITREPIPVVPTIHYQMGGISTNVNGQVVVQNADVHNQVVNGLYAVGECSCVSVH…	ATGACTTACTCGAAATCTGGCATCACCACCCGCAAGTTTGACGTCGTCATCGTGGGGGCCGGCGGCTCCGGCATGCGCGCATCGCTGCAACTGGCCCGCGCTGGCCTGAATGTGGCCGTTCTGTCCAAAGTGTTCCCCACCCGCTCGCACACCGTGGCGGCGCAAGGCGGCATCGGCGCCTCGCTGGGCAACATGTCCGAAGACAACTGGCACTATCACTTCTACGACACCATCAAGGGATCCGACTGGCTCGGCGACCAGGATGCGATCGAATTCATGTGCCAGGAAGCGCCCAAGGTCGTGTACGACCTCGAACACATGGGCATGCCCTTCGACCGCAACCCGGACGGCACCATCTACCAGCGCCCCTTTGGCGGCCACACCGCCAACTACGGCGAA…	-	GCF_000381265.1
9|1|0|5|2	1	H663_RS31305_Beta_Limnohabitans_planktonicus_II-D5	H663_RS31305	succinate dehydrogenase flavoprotein subunit	Limnohabitans planktonicus II-D5	Betaproteobacteria	MSYTKDNITTRKFDVVIVGAGGSGMRASLQLARAGLNVAVLSKVFPTRSHTVAAQGGIGASLGNMSDDNWHYHFYDTIKGSDWLGDQDAIEFMCREAPKVVYDLEHMGMPFDRNPDGTIYQRPFGGHTANYGEKPVQRACAAADRTGHAMLHTLYQQNVAAKTSFFVEWMALDLIRDAEGDVVGVTALEMETGDLHVLHAKTVLMATGGAGRIYAASTNAFINTGDGLGMAARAGIPLEDMEFWQFHPTGVAGAGVLLTEGCRGEGAILLNSNGERFMERYAPTLKDLAPRDFVSRCMDQEIKEGRGCGPNKDYVMLKLDHLGAETIHKRLPSVYEIGVNFANVDITREPIPVVPTIHYQMGGIPTNINGQVVTQNATDHNAVVNGLYAVGECSCVSVH…	ATGAGCTATACCAAAGACAACATCACCACCCGCAAGTTTGACGTCGTGATCGTCGGCGCCGGTGGTTCGGGCATGCGTGCCTCGCTGCAGCTGGCCCGCGCGGGCCTCAATGTGGCTGTCCTCTCCAAAGTGTTTCCCACCCGTTCCCACACTGTGGCAGCCCAAGGAGGCATTGGTGCTTCGCTGGGCAATATGTCCGACGACAACTGGCACTACCACTTCTACGACACCATCAAGGGCTCCGACTGGCTCGGCGACCAGGATGCCATCGAATTCATGTGCCGCGAAGCGCCCAAGGTCGTGTATGACCTGGAGCACATGGGCATGCCGTTTGACCGCAATCCAGACGGCACAATTTACCAGCGCCCGTTTGGCGGTCACACCGCCAACTACGGCGAA…	H663_011080	GCF_001270065.2
9|1|0|5|2	1	PL21_RS12855_Beta_Tepidimonas_taiwanensis	PL21_RS12855	succinate dehydrogenase flavoprotein subunit	Tepidimonas taiwanensis	Betaproteobacteria	MTQTSNLPRRRFDVVIVGAGGSGMRASLQLARAGLNVAVLSKVFPTRSHTVAAQGGIGASLGNMSEDNWHYHFYDTVKGSDWLGDQDAIEFMCREAPKVVYELEHMGMPFDRNPDGTIYQRPFGGHTANYGEKPVQRACAAADRTGHAMLHTLYQQNVAARTTFFVEWMALDLIRDTDGDVVGVTALEMETGDVYILEAKATLLATGGAGRIYAASTNAFINTGDGLGMAARAGIPLQDMEFWQFHPTGVAGAGVLLTEGCRGEGAILLNSNGERFMERYAPTLKDLAPRDFVSRCMDQEIKEGRGCGPNKDYILLKLDHLGPETIHKRLPSVYEIGINFANVDITKEPIPVVPTIHYQMGGIPTNINGQVVVPDGNGGQKVVNGLYAVGECSCVSVHG…	ATGACTCAGACTTCGAATCTTCCCCGTCGCCGCTTCGACGTCGTGATCGTCGGCGCCGGTGGCTCCGGCATGCGCGCGTCGCTGCAGCTCGCCCGCGCCGGCCTCAACGTGGCGGTGCTGTCCAAGGTCTTCCCCACCCGCTCGCACACCGTGGCGGCCCAGGGCGGCATCGGGGCGTCGCTCGGCAACATGTCCGAGGACAACTGGCACTACCACTTCTACGACACCGTCAAGGGCTCCGACTGGCTCGGCGACCAGGACGCGATCGAATTCATGTGCCGCGAGGCGCCCAAGGTTGTGTACGAGCTGGAGCACATGGGGATGCCGTTCGACCGCAACCCCGATGGCACCATCTACCAGCGCCCCTTTGGCGGCCACACCGCCAACTACGGCGAAAAG…	-	GCF_000807215.1
2|5|0|1|9	1	RTA_RS14390_Beta_Ramlibacter_tataouinensis_TTB310	RTA_RS14390	succinate dehydrogenase flavoprotein subunit	Ramlibacter tataouinensis TTB310	Betaproteobacteria	MPYSAKNITKRKFDVVIVGAGGSGMRASLQLSRAGLNVAVLTKVFPTRSHTVAAQGGIGASLGNMSEDNWHYHFYDTVKGSDWLGDQDAIEFMCREAPKVVYDLEHMGMPFDRNPDGTIYQRPFGGHTANYGEKPVQRACAAADRTGHAMLHTLYQQNVKARTSFFVEWMALDLIRDAEGDVVGVTAIEMETGDLHILEAKTTLLATGGAGRIFAASTNAFINTGDGLGMAARAGIPLEDMEFWQFHPTGVAGAGVLLTEGCRGEGAILLNSNGERFMERYAPTLKDLAPRDFVSRAMDQEIKEGRGCGPNKDYVLLKLDHLGAETIHKRLPSVYEIGVNFANVDITREPIPVVPTIHYQMGGIPTNVNGQVVVQTRESHNAVVGGLYAVGECSCVSVH…	ATGCCCTACTCCGCCAAGAACATCACCAAACGCAAGTTCGACGTCGTCATCGTCGGCGCCGGCGGCTCCGGCATGCGCGCCTCGCTGCAGCTGTCGCGCGCCGGCCTGAACGTGGCCGTGCTGACCAAGGTCTTCCCCACCCGCTCGCACACCGTGGCGGCGCAGGGCGGCATCGGCGCGTCCCTGGGCAACATGTCCGAGGACAACTGGCACTACCACTTCTACGACACCGTCAAGGGCTCGGACTGGCTGGGCGACCAGGACGCCATCGAGTTCATGTGCCGCGAAGCGCCCAAGGTCGTGTACGACCTGGAGCACATGGGCATGCCGTTCGACCGCAACCCCGACGGCACCATCTACCAGCGCCCCTTTGGCGGCCACACTGCCAACTACGGCGAG…	Rta_28100	GCF_000215705.1
9|1|0|5|2	1	BN948_RS00330_Beta_Hydrogenophaga_intermedia	BN948_RS00330	succinate dehydrogenase flavoprotein subunit	Hydrogenophaga intermedia	Betaproteobacteria	MTATASLLKRQFDVVIVGAGGSGMRASLQLARAGLKVAVLSKVFPTRSHTVAAQGGIGASLGNMSEDNWHYHFYDTIKGSDWLGDQDAIEFMCREAPKVVYELEHMGMPFDRNPDGTIYQRPFGGHTANYGEKAVPRACAAADRTGHAMLHTLYQQNVAARTTFFVEWMALDLVRDAEGDVVGVTALEMETGDVYLLEAKTTMLATGGAGRIFAASTNAFINTGDGLGMAARAGIPLQDMEFWQFHPTGVAGAGVLLTEGCRGEGAFLVNSEGERFMERYAPTLKDLAPRDFVSRCMDQEIKEGRGCGPNKDYVMLNFSYLSADTIHKRLPSVYEIGVNFANVDITREPIPVVPTIHYQMGGIPTNVNGQVVTPDGSGGQKVVNGLYAVGECSCVSVHG…	ATGACCGCCACCGCTTCCCTTCTCAAGCGTCAGTTTGACGTCGTCATCGTCGGCGCCGGCGGCTCCGGCATGCGCGCCTCGCTGCAACTGGCGCGCGCCGGCCTCAAGGTCGCCGTGCTGTCCAAAGTCTTCCCCACCCGCTCGCACACCGTGGCCGCGCAAGGCGGCATCGGCGCCTCGCTGGGCAACATGAGCGAAGACAACTGGCACTACCACTTCTACGACACCATCAAGGGCTCCGACTGGCTCGGTGACCAGGACGCGATCGAGTTCATGTGCCGCGAAGCGCCCAAGGTGGTGTACGAGCTCGAGCACATGGGCATGCCGTTCGACCGCAACCCCGACGGCACCATCTACCAGCGCCCCTTCGGCGGCCACACCGCCAACTACGGCGAGAAG…	BN948_00070	GCF_000723405.1
9|1|0|5|2	1	C513_RS0106160_Beta_Brachymonas_chironomi_DSM_19884	C513_RS0106160	succinate dehydrogenase flavoprotein subunit	Brachymonas chironomi DSM 19884	Betaproteobacteria	MTSIPQSLPRRKYDVVIVGAGGSGMRASLQLARAGLSVAVLTKVFPTRSHTVAAQGGVSASLGNMNPDSWQDHFYDTIKGSDWLGDQDAIEFMCREAPNVVYELEHFGMPFDRNPDGTIYQRPFGGHTVDAGDGHRKLVERACAAADRTGHAMLHTLYQQNVSARTQFFVEWMALDLVRDASGDVVGVTAMEMETGEVFMLEAKTTMLATGGAGRIFAASTNAFINTGDGLGMAARAGIALQDMEFWQFHPTGVAGAGVLLTEGCRGEGAYLVNSEGERFMERYAPEYKDLAPRDFVSRCMDQEIKEGRGCGPNKDHILLNFSYLGADKIHQRLPSVYEIGVNFANVDITKEPIPVVPTIHYQMGGIPTTINGQVVEHVNGEDRVINGLYAVGECSCVS…	ATGACTTCGATTCCCCAATCCCTGCCCCGCCGCAAGTATGACGTCGTGATCGTGGGCGCCGGTGGTTCCGGCATGCGTGCATCCCTGCAACTGGCCCGCGCCGGCCTGAGCGTTGCCGTACTGACCAAGGTGTTCCCCACCCGCTCCCACACCGTGGCGGCACAGGGCGGCGTCAGCGCCTCGCTGGGCAACATGAACCCCGACAGCTGGCAAGACCACTTCTACGACACCATCAAGGGCTCCGACTGGCTGGGCGACCAGGACGCCATCGAGTTCATGTGCCGTGAAGCACCCAACGTCGTGTACGAGCTGGAACACTTCGGCATGCCGTTCGACCGCAACCCGGACGGCACCATCTACCAGCGCCCCTTCGGTGGCCACACGGTAGACGCCGGCGAC…	-	GCF_000374625.1
2|5|0|1|9	1	AAW51_RS07895_Beta_Polyangium_brachysporum	AAW51_RS07895	succinate dehydrogenase flavoprotein subunit	[Polyangium] brachysporum	Betaproteobacteria	MQVGSSLPRRRFDVVIVGAGGSGMRASLQLSMAGLNVAVLTKVFPTRSHTVAAQGGIGASLGNMSEDNWHYHFFDTVKGSDWLGDQDAIEFMCREAPKVVYELEHFGMPFDRNPDGTIYQRPFGGHTANYGEKPVQRACAAADRTGHALLHTLYQQNVKARTNFFVEWMALDLIRDAEGDVVGVTALEMETGEVYILEAKTVLLATGGAGRIFAASTNAFINTGDGLGMAARASIPLEDMEFWQFHPTGVAGAGVLLTEGCRGEGAILRNANGERFMERYAPTLKDLAPRDFVSRSMDQEIKEGRGCGPNKDYVLLDMTHLGAETIMKRLPSVFEIGHNFANVDITKEPIPVVPTIHYQMGGIPTNVYGQVVVPKNGAPNDIVNGLYAVGECSCVSVHG…	ATGCAAGTGGGATCTTCTCTTCCGAGGCGCAGGTTCGACGTCGTCATCGTCGGGGCCGGCGGCTCCGGGATGCGCGCGTCCCTGCAACTGTCGATGGCCGGGCTGAACGTCGCGGTCCTGACCAAGGTGTTCCCGACCCGTTCGCACACCGTGGCGGCGCAGGGCGGCATCGGCGCGTCGCTGGGCAACATGTCCGAGGACAACTGGCACTACCACTTCTTCGACACCGTCAAGGGCTCGGACTGGCTGGGCGACCAGGACGCCATCGAGTTCATGTGCCGCGAAGCGCCCAAGGTCGTGTACGAGCTCGAGCACTTCGGCATGCCGTTCGACCGCAACCCCGACGGCACCATCTACCAGCGCCCGTTCGGCGGCCACACCGCCAACTACGGTGAAAAG…	AAW51_1580	GCF_001017435.1
9|1|0|5|2	1	ABG80_RS11965_Beta_Aquabacterium_parvum	ABG80_RS11965	succinate dehydrogenase flavoprotein subunit	Aquabacterium parvum	Betaproteobacteria	MTAIANSLPTRKFDVVIVGAGGSGMRASLQLSLAGLNVAVLSKVFPTRSHTVAAQGGIGASLGNMSEDNWHYHFFDTVKGSDWLGDQDAIEFMCREAPKVVYELEHFGMPFDRNPDGTIYQRPFGGHTANYGEKPVQRACAAADRTGHALLHTLYQQNVKARTQFFVEWMALDIIRDADGDAVGVTALEMETGDVHVLHAKTVLFATGGAGRIYQASTNAFINTGDGLGMAARAGIPLEDMEFWQFHPTGVAGAGVLLTEGCRGEGAILRNSNGERFMERYAPTLKDLAPRDFVSRSMDQEIKEGRGCGPNKDYVLLDMTHLGAETIMKRLPSVFEIGHNFANVDITKEPIPVVPTIHYQMGGIPTNVYGQVVVPKNGKHNDIINGLYAVGECSCVSVH…	ATGACTGCCATCGCTAACTCCCTCCCCACCCGCAAGTTCGACGTCGTCATCGTCGGTGCCGGCGGCTCCGGCATGCGCGCTTCGCTGCAGCTTTCCCTGGCTGGCCTGAACGTCGCTGTCCTCTCCAAGGTCTTCCCGACCCGCTCGCACACCGTGGCTGCCCAAGGCGGCATCGGTGCCTCGCTGGGCAACATGTCCGAAGACAACTGGCACTATCACTTCTTCGACACCGTCAAGGGCTCCGACTGGCTCGGCGACCAGGACGCCATCGAATTCATGTGCCGCGAAGCCCCGAAGGTCGTGTACGAACTCGAACACTTCGGCATGCCCTTCGACCGCAACCCGGACGGCACCATCTACCAGCGTCCGTTCGGCGGCCACACCGCCAACTACGGCGAA…	-	GCF_001447195.1
2|5|0|1|9	1	PNAP_RS15175_Beta_Polaromonas_naphthalenivorans_CJ2	PNAP_RS15175	succinate dehydrogenase flavoprotein subunit	Polaromonas naphthalenivorans CJ2	Betaproteobacteria	MTATSKLPKRKFDVVIVGAGGSGMRASLQLARAGLNVAVLSKVFPTRSHTVAAQGGIGASLGNMSEDNWHYHFYDTVKGSDWLGDQDAIEYMCREAPKVVYDLEHMGMPFDRNPDGTIYQRPFGGHTANYGEKPVQRACAAADRTGHAMLHTLYQQNVKEKTSFFVEWMALDLIRDAAGDVVGVTALEMETGDVHIFEAKTTLLATGGAGRIFAASTNAFINTGDGLGMAARAGIPLEDMEFWQFHPTGVAGAGVLLTEGCRGEGAILRNCNGERFMERYAPTLKDLAPRDFVSRSMDQEIKEGRGCGPNKDYILLDMTHLGVDAIMKRLPSVFEIGHNFANVDITKEAIPVVPTIHYQMGGIPTNIHGQVVTQDAENKSVVVNGLYAVGECSCVSVHG…	ATGACCGCTACCTCCAAACTTCCCAAGCGCAAATTTGATGTCGTCATCGTCGGTGCAGGCGGCTCCGGCATGCGCGCCTCGCTGCAGCTGGCCCGTGCCGGCCTGAACGTCGCAGTCCTCTCCAAGGTGTTCCCGACCCGCTCCCACACCGTGGCAGCGCAAGGCGGCATTGGCGCTTCGCTGGGCAACATGTCCGAAGACAACTGGCACTACCACTTCTATGACACCGTCAAGGGTTCCGACTGGCTCGGCGACCAGGACGCAATCGAATACATGTGCCGCGAAGCGCCCAAGGTCGTGTATGACCTGGAACACATGGGCATGCCGTTTGACCGCAATCCCGACGGCACGATTTACCAGCGCCCCTTCGGTGGCCACACCGCCAACTACGGCGAAAAA…	Pnap_3034	GCF_000015505.1
2|5|0|1|9	1	X805_RS12675_Beta_Sphaerotilus_natans_subsp._natans_DSM_6575	X805_RS12675	succinate dehydrogenase flavoprotein subunit	Sphaerotilus natans subsp. natans DSM 6575	Betaproteobacteria	MASIATSASYSGSLPRRKFDVVIVGAGGSGMRASLQLARAGLNVAVLTKVFPTRSHTVAAQGGVGASLGNMSEDNWHYHFYDTIKGSDWLGDQDAIEFMCREAPKVVYELEHFGMPFDRNADGTIYQRPFGGHTANYGEKPVQRACAAADRTGHAMLHTLYQQNVKSRTQFFVEWMALDLIRDAEGDVVGVTALEMETGELFIFEAKSVLLATGGAGRIFAASTNAFINTGDGLGMAARAGIPLQDMEFWQFHPTGVAGAGVLLTEGCRGEGAILRNVNGERFMERYAPTLKDLAPRDFVSRCMDQEIKEGRGCGPNKDYVVLDMTHLGGDTILKRLPSVFEIGHNFANVDITKEPIPVVPTIHYQMGGIPTGITGQVVTTQNDVNTIVNGLYAVGECS…	ATGGCGTCGATCGCTACTTCCGCCAGCTATTCTGGTTCCCTGCCGCGCCGCAAGTTCGATGTCGTCATCGTCGGTGCAGGTGGCTCGGGCATGCGCGCCTCGCTGCAGCTCGCGCGCGCCGGCCTGAACGTCGCCGTCCTGACCAAGGTCTTCCCGACCCGCTCGCACACCGTCGCCGCCCAGGGTGGCGTCGGCGCCTCGCTGGGCAACATGTCGGAAGACAACTGGCACTACCACTTCTACGACACCATCAAGGGCTCGGACTGGCTGGGTGACCAGGACGCCATCGAGTTCATGTGCCGCGAAGCGCCGAAGGTCGTCTACGAGCTCGAGCACTTCGGCATGCCGTTCGACCGCAACGCCGACGGCACCATCTACCAACGCCCGTTCGGCGGCCAC…	X805_25660	GCF_000689195.1
9|1|0|5|2	1	LCHO_RS13525_Beta_Leptothrix_cholodnii_SP-6	LCHO_RS13525	succinate dehydrogenase flavoprotein subunit	Leptothrix cholodnii SP-6	Betaproteobacteria	MAVGSNLPRRKFDVVIVGAGGSGMRASLQLAQAGLNVAVLSKVFPTRSHTVAAQGGIGASLGNMSEDNWHYHFYDTIKGSDWLGDQDAIEFMCREAGKVVYELEHFGMPFDRNADGTIYQRPFGGHTANYGEKPVQRACAAADRTGHAMLHTLYQQNVKSRTQFFVEWMALDLIRDSEGDVLGVTALEMETGDVYILEAKTTLFATGGAGRIFAASTNAFINTGDGLGMAARANIPLQDMEFWQFHPTGVHNAGVLLTEGCRGEGAILRNVNGERFMERYAPTLKDLAPRDFVSRCMDQEIKEGRGCGPNKDYINLDMTHLGGDTILKRLPSVFEIGHNFANVDITKESIPVVPTIHYQMGGIPTNINGQVVVPKGGDHKSVVNGLYAVGECSCVSVHG…	ATGGCTGTTGGTTCCAATCTGCCGCGTCGCAAGTTCGACGTGGTCATCGTCGGTGCGGGCGGCTCGGGCATGCGCGCATCGCTGCAACTGGCTCAGGCCGGCCTCAACGTGGCCGTGCTGAGCAAGGTCTTCCCGACCCGTTCGCACACGGTGGCTGCCCAGGGCGGCATCGGTGCGTCGCTGGGCAACATGTCGGAAGACAACTGGCACTACCACTTCTACGACACCATCAAGGGCTCCGACTGGCTGGGCGACCAGGACGCCATCGAGTTCATGTGCCGTGAAGCCGGCAAGGTGGTGTACGAGCTCGAGCACTTCGGCATGCCGTTCGATCGCAATGCCGACGGCACGATCTACCAGCGTCCGTTCGGTGGTCACACCGCCAACTACGGCGAGAAG…	Lcho_2704	GCF_000019785.1
9|1|0|5|2	1	RD2015_RS13730_Beta_Roseateles_depolymerans	RD2015_RS13730	succinate dehydrogenase flavoprotein subunit	Roseateles depolymerans	Betaproteobacteria	MQIGTSLPKRKFDVVIVGAGGSGMRASLQLSLAGLNVAVLSKVFPTRSHTVAAQGGIGASLGNMSEDNWHYHFYDTVKGSDWLGDQDAIEFMCREAPKVVYELEHFGMPFDRNPDGTIYQRPFGGHTANYGEKPVQRACAAADRTGHAMLHTLYQQNVKARTNFFVEWMALDLIRDADGDVVGVTALEMETGEIHILEAKTVLLATGGAGRIFAASTNAFINTGDGLGMAARADIPLQDMEFWQFHPTGVAGAGVLLTEGCRGEGAILRNANGERFMERYAPTLKDLAPRDFVSRCMDQEIKEGRGCGPNKDYVVLDMTHLGGDTIMKRLPSVFEIGHNFANVDITKEPIPVVPTIHYQMGGIPTNIHGQVVVPKGDDYKSVVNGLYAVGECSCVSVHG…	ATGCAAATCGGAACCTCGCTCCCCAAGCGCAAGTTCGACGTCGTCATCGTTGGAGCCGGCGGCTCTGGCATGCGCGCTTCGCTGCAACTGTCGCTCGCCGGCCTGAATGTGGCCGTGCTGTCCAAGGTGTTCCCGACCCGCTCCCACACCGTGGCAGCGCAGGGCGGCATCGGCGCCAGCCTGGGCAACATGTCGGAAGACAACTGGCACTACCACTTCTACGACACCGTCAAGGGCTCGGACTGGCTGGGTGACCAGGACGCCATCGAGTTCATGTGCCGTGAAGCCCCGAAGGTGGTGTACGAGCTCGAACACTTCGGCATGCCGTTCGACCGCAACCCCGACGGCACCATCTACCAGCGTCCGTTCGGCGGCCACACCGCCAACTACGGTGAAAAG…	RD2015_2756	GCF_001483865.1
2|5|0|1|9	1	MCHT01_RS06660_Beta_Mitsuaria_chitosanitabida_NBRC_102408	MCHT01_RS06660	succinate dehydrogenase flavoprotein subunit	Mitsuaria chitosanitabida NBRC 102408	Betaproteobacteria	MQNGTSLPKRKFDVVIVGAGGSGMRASLQLSLAGLNVAVLSKVFPTRSHTVAAQGGIGASLGNMSEDNWHYHFYDTVKGSDWLGDQDAIEFMCREAPKVVYELEHFGMPFDRNPDGTIYQRPFGGHTANYGEKPVQRACAAADRTGHALLHTLYQQNVKARTNFFVEWMALDLIRDADGDVVGVTALEMETGDVHILEAKTVLLATGGAGRIFAASTNAFINTGDGLGMAARAGIPLQDMEFWQFHPTGVAGAGVLLTEGCRGEGAILRNANGERFMERYAPTLKDLAPRDFVSRCMDQEIKEGRGCGPNKDYVVLDMTHLGGDTIAKRLPSVLEIGHNFANVDITKEPIPVVPTIHYQMGGIPTNIHGQVVVQKGDDHKSVVNGLYAVGECSCVSVHG…	ATGCAAAACGGAACCTCGCTGCCCAAGCGTAAATTCGACGTCGTCATCGTGGGAGCCGGCGGCTCCGGCATGCGCGCCTCGCTCCAGCTGTCGCTGGCCGGGCTGAACGTCGCCGTCCTGTCCAAGGTCTTCCCGACCCGCTCGCACACCGTGGCCGCTCAAGGCGGCATCGGCGCCAGCCTGGGCAACATGTCGGAAGACAACTGGCACTACCACTTCTACGACACCGTCAAGGGCTCGGACTGGCTGGGTGACCAGGACGCCATCGAGTTCATGTGCCGTGAGGCGCCCAAGGTCGTCTACGAGCTCGAGCACTTCGGCATGCCGTTCGACCGCAACCCGGACGGCACGATCTACCAGCGTCCGTTCGGCGGCCACACGGCCAACTACGGCGAGAAG…	-	GCF_001598255.1
2|5|0|1|9	1	VO99_RS04985_Beta_Aquincola_tertiaricarbonis	VO99_RS04985	succinate dehydrogenase flavoprotein subunit	Aquincola tertiaricarbonis	Betaproteobacteria	MAVTASSIARRKFDVVIVGAGGSGMRASLQLARAGLNVAVLSKVFPTRSHTVAAQGGIGASLGNMSEDNWHYHFYDTIKGSDWLGDQDAIEFMCREAPKVVYELEHFGMPFDRNPDGTIYQRPFGGHTANYGEKPVQRACAAADRTGHAMLHTLYQQNVKARTNFFVEWMALDLIRDAEGDVVGVTALEMETGDIHILEAKTTLLATGGAGRIFAASTNAFINTGDGLGMAARAGIPLQDMEFWQFHPTGVAGAGVLLTEGCRGEGAILRNSDGERFMERYAPTLKDLAPRDFVSRCMDQEIKQGRGCGPNKDYVVLDMTHLGADTIMKRLPSVFEIGHNFANVDITKEPIPVVPTIHYQMGGIPTNIHGQVVTPNGQIPNAIVNGLYAVGECSCVSVH…	ATGGCCGTTACTGCTTCTTCCATCGCACGCCGCAAGTTCGACGTCGTCATCGTCGGTGCCGGCGGTTCCGGCATGCGCGCCTCGCTGCAGCTGGCACGCGCCGGCCTCAACGTGGCGGTGCTCAGCAAGGTGTTTCCCACCCGTTCGCACACCGTGGCGGCGCAGGGCGGCATCGGTGCCTCGCTCGGCAACATGAGCGAGGACAACTGGCACTACCACTTCTACGACACCATCAAGGGCAGCGACTGGCTGGGCGACCAGGACGCCATCGAATTCATGTGCCGCGAGGCACCGAAGGTGGTCTACGAGCTCGAGCACTTCGGCATGCCGTTCGACCGCAACCCCGACGGCACCATCTACCAGCGTCCGTTCGGCGGCCACACCGCCAACTACGGTGAA…	-	GCF_000969605.1
2|5|0|1|9	1	RGE_RS06005_Beta_Rubrivivax_gelatinosus_IL144	RGE_RS06005	succinate dehydrogenase flavoprotein subunit	Rubrivivax gelatinosus IL144	Betaproteobacteria	MALAHLPKRKFDVVIVGAGGSGMRASLQLARAGLNVAVLSKVFPTRSHTVAAQGGIGASLGNMSEDNWHFHFYDTVKGSDWLGDQDAIEFMCREAPKVVYELEHFGMPFDRNPDGTIYQRPFGGHTANYGEKPVQRACAAADRTGHAMLHTLYQQNVKARTNFFVEWMALDLIRDSEGDVLGVTALEMETGEVHVLQAKCTLFATGGAGRIYAASTNAFINTGDGLGMAARAGVPLQDMEFWQFHPTGVHNAGVLLTEGCRGEGAILRNANGERFMERYAPTLKDLAPRDFVSRCMDQEIKEGRGCGPNKDYINLDMTHLGGETILKRLPSVYEIGHNFANVDITKEPIPVVPTIHYQMGGIPTNIHGQVVVPKDGTPNAVVNGFYAVGECSCVSVHGA…	ATGGCCCTCGCCCATCTTCCCAAGCGCAAGTTCGACGTCGTCATCGTCGGTGCCGGCGGTTCCGGCATGCGCGCCTCGCTGCAACTGGCCCGCGCGGGCCTCAACGTCGCCGTCCTGTCCAAGGTCTTCCCGACGCGTTCGCACACCGTCGCGGCCCAGGGCGGCATCGGCGCCAGCCTCGGCAACATGTCCGAGGACAACTGGCACTTCCACTTCTACGACACCGTCAAGGGCTCCGACTGGCTCGGCGACCAGGACGCGATCGAGTTCATGTGCCGCGAGGCGCCGAAGGTCGTCTACGAGCTCGAGCACTTCGGCATGCCGTTCGACCGCAACCCGGACGGCACGATCTACCAGCGTCCGTTCGGCGGCCACACCGCGAACTACGGCGAGAAGCCG…	RGE_12280	GCF_000284255.1
2|5|0|1|9	1	F615_RS0100680_Beta_Caldimonas_manganoxidans_ATCC_BAA-369	F615_RS0100680	succinate dehydrogenase flavoprotein subunit	Caldimonas manganoxidans ATCC BAA-369	Betaproteobacteria	MQIGTSLPKRKFDVVIVGAGGSGMRASLQLALAGLNVAVLSKVFPTRSHTVAAQGGIGASLGNMSEDNWHFHFYDTVKGSDWLGDQDAIEFMCREAPKVVYELEHFGMPFDRNPDGTIYQRPFGGHTANYGEKPVQRACAAADRTGHAMLHTLYQQNVKARTQFFVEWMALDLIRDADGDVVGVTALEMETGEVYILEAKTVLLATGGAGRIYAASTNAFINTGDGLGMAARAGIPLEDMEFWQFHPTGVAGAGVLLTEGCRGEGAILRNCNGERFMERYAPTLKDLAPRDFVSRCMDQEIKEGRGCGPNKDYVVLDMTHLGAETIMKRLPSVYEIGLNFANVDITKEPIPVVPTIHYQMGGIPTNIHGQVVVPKNGNPNTVVPGLYAVGECSCVSVHG…	ATGCAAATCGGAACTTCTCTGCCCAAGCGCAAGTTTGACGTCGTCATCGTCGGAGCTGGTGGCTCCGGGATGCGCGCATCCCTGCAGCTGGCTCTGGCCGGCCTGAACGTGGCCGTTTTGTCCAAGGTCTTCCCCACGCGTTCCCACACCGTGGCCGCGCAGGGCGGCATCGGCGCCTCGCTGGGCAATATGTCCGAAGACAACTGGCATTTCCACTTTTACGACACTGTCAAAGGGTCGGACTGGTTGGGCGATCAAGATGCCATCGAGTTCATGTGCCGCGAGGCGCCCAAGGTCGTCTACGAGCTCGAGCATTTCGGCATGCCCTTCGACCGCAACCCAGACGGCACGATTTACCAGCGGCCCTTCGGGGGGCATACCGCCAACTATGGCGAAAAG…	-	GCF_000381125.1
9|1|0|5|2	1	CDO81_RS02340_Beta_Pelomonas_puraquae	CDO81_RS02340	succinate dehydrogenase flavoprotein subunit	Pelomonas puraquae	Betaproteobacteria	MTAKISTRKFDVVIVGAGGSGMRASLQLARAGLNVAVLSKVFPTRSHTVAAQGGIGASLGNMSEDNWHYHFYDTVKGSDWLGDQDAIEFMCREAPKVVYELEHFGMPFDRNADGTIYQRPFGGHTANYGEKPVQRACAAADRTGHAMLHTLYQQNVKARTQFFVEWMALDLIRDAEGDVVGVTALEMETGDVHILQGKTVLLATGGAGRIFAASTNAFINTGDGLGMAARAGIPLEDMEFWQFHPTGVHNAGVLLTEGCRGEGAILRNANGERFMERYAPTLKDLAPRDFVSRCMDQEIKEGRGCGPNKDYINLDMTHLGADTIAKRLPSVLEIGHNFANVDITKEPIPVVPTIHYQMGGIPTNIHGQVVAPKNGNPNEVINGLYAVGECACVSVHGAN…	ATGACGGCAAAGATTTCGACCCGCAAGTTCGACGTGGTCATCGTCGGGGCCGGTGGCTCCGGCATGCGCGCCTCGCTTCAGCTGGCCCGCGCCGGCCTGAACGTGGCGGTGCTGTCCAAGGTCTTCCCGACCCGCTCGCACACCGTGGCCGCGCAAGGTGGCATTGGTGCCTCGCTCGGCAACATGAGCGAGGACAACTGGCACTACCACTTCTACGACACCGTCAAGGGCTCCGACTGGCTCGGCGACCAGGACGCCATCGAGTTCATGTGCCGTGAAGCGCCCAAGGTCGTCTACGAGCTGGAGCACTTCGGCATGCCGTTCGACCGCAACGCCGACGGCACCATCTACCAGCGCCCCTTCGGCGGCCACACCGCCAACTACGGCGAGAAGCCCGTG…	CDO81_02340	GCF_002205845.1
9|1|0|5|2	1	MPE_RS10940_Beta_Methylibium_petroleiphilum_PM1	MPE_RS10940	succinate dehydrogenase flavoprotein subunit	Methylibium petroleiphilum PM1	Betaproteobacteria	MTTKLPTRKFDVVIVGAGGSGMRASLQLARAGLNVAVLSKVFPTRSHTVAAQGGIGASLGNMSEDNWHYHFFDTVKGSDWLGDQDAIEFMCREAPKVVYELEHFGMPFDRNPDGTIYQRPFGGHTANYGEKPVQRACAAADRTGHAMLHTLYQQNVKARTQFFVEWMALDLICDADGDVVGVTALEMETGDVHVLQGKTVLLATGGAGRIFAASTNAFINTGDGLGMAARAGIPLEDMEFWQFHPTGVHNAGVLLTEGCRGEGAILRNSNGERFMERYAPTLKDLAPRDFVSRCMDQEIKEGRGCGPNKDYIQLDMTHLGGETIMKRLPSVFEIGHNFANVDITKEPIPVVPTIHYQMGGIPTNVHGQVVVPNNGKPNDIVNGLYAVGECACVSVHGAN…	ATGACAACCAAGCTTCCGACCCGCAAGTTCGACGTCGTCATCGTCGGAGCCGGTGGCTCCGGCATGCGCGCCTCGCTGCAACTCGCTCGTGCCGGCCTGAACGTGGCCGTGCTGTCCAAGGTGTTCCCGACCCGCTCGCACACCGTCGCGGCGCAAGGCGGCATCGGCGCCTCGCTCGGCAACATGTCCGAGGACAACTGGCACTACCACTTCTTCGACACCGTCAAGGGCTCCGACTGGCTCGGCGACCAGGACGCGATCGAGTTCATGTGCCGCGAAGCGCCCAAGGTCGTCTACGAGCTCGAGCATTTCGGCATGCCGTTCGACCGCAACCCGGACGGCACGATCTACCAGCGCCCGTTCGGCGGCCACACCGCGAACTACGGCGAGAAGCCGGTG…	Mpe_A2168	GCF_000015725.1
9|1|0|5|2	1	ISF6_RS15075_Beta_Ideonella_sakaiensis	ISF6_RS15075	succinate dehydrogenase flavoprotein subunit	Ideonella sakaiensis	Betaproteobacteria	MATLNKRRFDVVIVGAGGSGMRASLQLARAGLNVAVLSKVFPTRSHTVAAQGGIGASLGNMSEDNWHYHFFDTVKGSDWLGDQDAIEFMCREAPKVVYELEHFGMPFDRNPDGTIYQRPFGGHTANYGEKPVQRACAAADRTGHAMLHTLYQQNVKSRTNFFVEWMALDLIRDADGDVVGVTALEMETGELYVLEAKTVLLATGGAGRIFAASTNAFINTGDGLGMAARAGIPLEDMEFWQFHPTGVHNAGVLLTEGCRGEGAILRNSNGERFMERYAPTLKDLAPRDFVSRCMDQEIKEGRGCGPNKDYIQLDMTHLGGETIMKRLPSVFEIGHNFANVDITKEPIPVVPTIHYQMGGIPTNVHGQVVVPQGGNPSAVVNGLYAVGECSCVSVHGANR…	ATGGCAACGCTGAACAAGAGACGATTCGACGTGGTGATCGTCGGGGCCGGCGGCTCCGGCATGCGCGCCTCGCTGCAGCTGGCGCGCGCGGGCCTGAACGTGGCCGTGCTGTCCAAGGTGTTCCCGACCCGCTCGCACACGGTGGCGGCGCAGGGCGGCATCGGCGCCTCGCTGGGCAACATGAGCGAGGACAACTGGCACTACCACTTCTTCGACACGGTCAAGGGCTCGGACTGGCTGGGCGACCAGGACGCGATCGAGTTCATGTGCCGCGAGGCACCGAAGGTGGTCTACGAGCTCGAGCACTTCGGGATGCCGTTCGACCGCAACCCGGACGGCACGATCTACCAGCGCCCCTTCGGCGGCCACACCGCGAACTACGGCGAGAAGCCGGTGCAG…	ISF6_2424	GCF_001293525.1
2|5|0|1|9	1	H537_RS0126705_Beta_Azohydromonas_australica_DSM_1124	H537_RS0126705	succinate dehydrogenase flavoprotein subunit	Azohydromonas australica DSM 1124	Betaproteobacteria	MALGSIAKRKFDVVIVGAGGSGMRASLQLARAGLNVAVLSKVFPTRSHTVAAQGGIGASLGNMSEDNWHYHFFDTVKGSDWLGDQDAIEFMCREAPKVVYELEHFGMPFDRNPDGTIYQRPFGGHTANYGEKPVQRACAAADRTGHAMLHTLYQQNVKARTQFFVEWMALDLIRDAEGDVVGVTALEMETGEVHILEGKTVLLATGGAGRIFAASTNAFINTGDGLGMAARAGIPLQDMEFWQFHPTGVAGAGVLLTEGCRGEGAILRNVNGERFMERYAPTLKDLAPRDFVSRCMDQEIKEGRGCGPNKDYVVLDMTHLGAETILKRLPSVFEIGHNFANVDITKEPIPVVPTIHYQMGGIPTNIHGQVVVPNNGIPNEVINGLYAVGECSCVSVHGA…	GTGGCATTGGGATCGATCGCTAAGCGCAAGTTCGACGTCGTCATCGTCGGTGCCGGTGGTTCCGGCATGCGCGCCTCGCTGCAACTGGCCCGTGCGGGCCTCAACGTTGCCGTGCTGTCCAAGGTGTTCCCCACGCGTTCGCACACGGTGGCCGCGCAGGGCGGCATCGGCGCCTCGCTGGGCAACATGAGCGAGGACAACTGGCACTACCACTTCTTCGACACCGTCAAGGGCTCCGACTGGCTCGGCGACCAGGACGCCATCGAGTTCATGTGCCGCGAAGCGCCGAAGGTCGTGTACGAGCTTGAGCACTTCGGCATGCCCTTCGACCGCAACCCGGACGGCACCATCTACCAGCGCCCGTTCGGCGGCCACACCGCCAACTACGGCGAGAAGCCC…	-	GCF_000430725.1
2|5|0|1|9	1	A4W93_RS11665_Beta_Rhizobacter_gummiphilus	A4W93_RS11665	succinate dehydrogenase flavoprotein subunit	Rhizobacter gummiphilus	Betaproteobacteria	MSATTSVTKRKFDVVIVGAGGSGMRASLQLAQAGLNVAVLSKVFPTRSHTVAAQGGIGASLGNMSEDNWHYHFFDTVKGSDWLGDQDAIEFMCREAPKVVYELEHFGMPFDRNPDGTIYQRPFGGHTANYGEKPVQRACAAADRTGHAMLHTLYQQNVKARTNFFVEWMALDLIRDDSGDVVGVTALEMETGDVHILEAKTVLLATGGAGRIFAASTNAFINTGDGLGMAARAGIPLQDMEFWQFHPTGVAGAGVLLTEGCRGEGAILRNSNGERFMERYAPTLKDLAPRDFVSRCMDQEIKEGRGCGPNKDYVVLDMTHLGAETIMKRLPSVFEIGHNFANVDITKEPIPVVPTIHYQMGGIPTNIHGQVVVPKDGKNEIINGLYAVGECACVSVHGA…	GTGAGCGCAACTACTTCTGTGACCAAGCGCAAGTTCGACGTCGTGATCGTCGGGGCCGGCGGCTCCGGCATGCGGGCTTCGCTGCAGCTGGCCCAGGCCGGCCTGAACGTGGCCGTGCTGTCGAAGGTCTTCCCGACCCGCTCGCACACCGTCGCCGCCCAGGGTGGCATCGGCGCCTCGCTCGGCAACATGTCCGAGGACAACTGGCACTACCACTTCTTCGACACGGTGAAGGGTTCCGACTGGCTCGGCGACCAGGACGCCATCGAGTTCATGTGCCGTGAAGCCCCGAAGGTCGTGTACGAGCTCGAGCACTTCGGCATGCCGTTCGACCGCAACCCCGACGGCACCATCTACCAGCGCCCGTTCGGCGGCCACACCGCCAACTACGGCGAGAAG…	A4W93_11605	GCF_002116905.1
9|1|0|5|2	1	RFER_RS09110_Beta_Rhodoferax_ferrireducens_T118	RFER_RS09110	succinate dehydrogenase flavoprotein subunit	Rhodoferax ferrireducens T118	Betaproteobacteria	MTATSKITKRKFDVVIVGAGGAGMSASLQLANAGLNVAVLSKVFPTRSHTVAAQGGIGAALGNMAEDNWHYHFYDTIKGSDWLGDQDAIEFMCREAPKVVYELEHFGMPFDRNPDGTIYQRPFGGHSSNYGEKPVGRACAAADRTGHAMLHTLYQQNVKARTNFFVEWMALDLIRDADGDVVGVTALEMETGEVYILQAKTVMIASGGAGRIFAASTNAYINTGDGLGMAARAGIPLQDMEFWQFHPTGVAGAGVLLTEGCRGEGAILRNSNGERFMERYAPTMKDLAPRDFVSRCMDQEIKEGRGCGPNKNYINLDMTHLGAETIALRLPSVFEIGHNFANVDITKEPIPVIPTNHYQMGGIPSNISGQVVVPSSSGAQVVVNGLYAVGECACVSVHG…	ATGACTGCTACTTCCAAAATTACCAAGCGCAAATTTGACGTCGTTATCGTCGGTGCTGGCGGCGCTGGCATGAGCGCCTCGCTTCAACTGGCCAATGCCGGCCTGAACGTCGCGGTGCTGTCCAAGGTATTCCCGACACGATCTCACACCGTTGCAGCACAGGGCGGCATCGGCGCCGCCCTAGGCAACATGGCCGAGGATAACTGGCATTATCACTTTTACGACACCATCAAGGGGTCGGACTGGTTGGGCGACCAAGATGCGATTGAGTTCATGTGCCGCGAGGCGCCCAAAGTGGTTTACGAACTCGAACACTTCGGCATGCCGTTTGACCGCAATCCTGATGGCACCATTTACCAGCGTCCTTTTGGGGGGCATTCCAGCAACTATGGCGAAAAA…	Rfer_1799	GCF_000013605.1
2|5|0|1|9	1	PNUC_RS03965_Beta_Polynucleobacter_asymbioticus_QLW-P1DMWA-1	PNUC_RS03965	succinate dehydrogenase flavoprotein subunit	Polynucleobacter asymbioticus QLW-P1DMWA-1	Betaproteobacteria	MTAIQKSLPRRRFDAVIVGAGGSGMRASLQLAEAGLNVAVLTKVFPTRSHTVAAQGGIGASLGNMSEDNWHYHFYDTIKGSDWLGDQDVIEFMCREAPKAVYELEHFGMPFDRNPDGTIYQRPFGGHTANYGEKPVQRACAAADRTGHAMLHTLYQRNVRAKTNFFVEWLALDLIRDDEGDVVGVTALEMETGQVYILEAKVVLMATGGAGRIWDASTNAFINTGDGMGLAARAGIPLEDMEFWQFHPTGVAGAGVLLTEGCRGEGGILRNKDGERFMERYAPTYKDLAPRDFVSRCMDQEIKEGRGCGPNGDYVVLDLTHIGAETIMKRLPSVYEIGINFANVDVTKEPIPVVPTIHYQMGGIPTNINGQVVVPANGIHNEIVNGLYAIGECSCVSVH…	ATGACTGCAATTCAAAAATCATTGCCACGCCGCCGTTTTGACGCGGTGATTGTTGGTGCGGGTGGTTCAGGTATGCGCGCCTCGTTACAGTTAGCTGAAGCTGGCTTGAATGTTGCTGTACTCACTAAAGTATTCCCAACACGTTCCCATACGGTAGCTGCCCAAGGTGGTATTGGCGCTTCCCTCGGCAACATGAGTGAAGACAATTGGCACTACCACTTTTACGACACTATTAAAGGGTCTGACTGGTTAGGCGATCAAGACGTGATCGAATTTATGTGTCGTGAAGCACCAAAAGCCGTTTATGAGCTCGAACACTTTGGTATGCCATTTGACCGTAACCCAGATGGCACGATTTATCAGCGCCCATTTGGTGGTCATACTGCAAACTATGGTGAG…	Pnuc_0760	GCF_000016345.1
1|0|5|2	1	BDGL_002153_Gamma_Acinetobacter_pittii_PHEA-2	BDGL_002153	succinate dehydrogenase, flavoprotein subunit	Acinetobacter pittii PHEA-2	Gammaproteobacteria	MGAITPKEDYSNIQNLTFDAVIVGGGGSGMRASYQLAQAGLKVAVLTKVFPTRSHTVAAQGGIGASLGNMQEDNWHFHFYDTVKGSDWLGDQDAIEFMCREAPKVVYELEHMGMPFDRNADGTIYQRPFGGHSANYGDKPVPRACAAADRTGHALLHTLYQSNVKMGTQFFVEWIALDLIRNEAGDVLGVTAIDQETGNIAVFQAKATLFATGGAGRVYRASTNAYINTGDGLGMAARAGIPLQDMEFWQFHPTGVAGAGVLLTEGCRGEGAILRNKDGEPFMERYAPTLKDLAPRDFVSRSMDQEIKEGRGCGPKGDYILLDMTHLGADTIMKRLPSVFEIGKKFANVDITKEPIPVVPTIHYQMGGIPTNMHGQVCLPEAGTDNYTKPVKGFYAIGE…	ATGGGCGCGATAACCCCTAAAGAAGATTATTCAAATATTCAAAACCTCACTTTCGATGCAGTTATCGTTGGTGGTGGTGGTTCTGGTATGCGTGCTTCTTACCAACTTGCTCAAGCAGGTTTGAAAGTTGCAGTACTTACTAAAGTTTTCCCAACACGTTCACATACAGTTGCTGCTCAGGGCGGTATCGGTGCGTCGTTAGGTAACATGCAAGAAGATAACTGGCATTTCCACTTTTACGATACAGTAAAAGGTTCTGACTGGTTAGGTGACCAAGACGCAATTGAATTTATGTGTCGTGAAGCACCAAAAGTTGTGTATGAACTTGAACACATGGGTATGCCGTTTGACCGTAACGCTGATGGTACAATTTACCAACGTCCGTTCGGTGGTCACTCT…	-	GCF_000191145.1
2|5|0|1	1	F994_RS14410_Gamma_Acinetobacter_bohemicus_ANC_3994	F994_RS14410	succinate dehydrogenase flavoprotein subunit	Acinetobacter bohemicus ANC 3994	Gammaproteobacteria	MGAITPKEDYTNIPHETFDAVIVGGGGSGMRASYQLAQAGLKVAVLTKVFPTRSHTVAAQGGIGASLGNMQEDNWHYHFYDTVKGSDWLGDQDAIEFMTREAPQVVYELEHLGMPFDRNADGTIYQRPFGGHSANYGEKAVPRACAAADRTGHALLHTLYQSNVKMGTQFFVEWIALDLIRNEAGDVLGVTAIDQETGKIAVFQAKATLFATGGAGRVYRASTNAYINTGDGLGMAARAGIPLQDMEFWQFHPTGVAGAGVLLTEGCRGEGAILRNDAGEPFMERYAPTLKDLAPRDFVSRSMDQEIKEGRGCGPKKDYILLDMTHLGAETIMKRLPSVFEIGKKFANVDITKEPIPVVPTIHYQMGGIPTNIHGQVVLPEGSETEAFTAHYDKDSDIY…	ATGGGCGCTATAACCCCTAAAGAAGATTACACAAATATTCCACACGAAACTTTCGATGCAGTCATCGTTGGTGGTGGTGGTTCAGGTATGCGCGCGTCTTACCAACTTGCTCAAGCGGGTTTGAAAGTTGCTGTTTTAACTAAAGTATTCCCAACACGTTCGCACACTGTTGCAGCGCAGGGTGGTATTGGTGCATCTCTTGGTAACATGCAAGAAGACAACTGGCACTACCACTTCTACGACACAGTTAAGGGTTCTGACTGGTTAGGCGACCAAGATGCAATCGAGTTTATGACTCGTGAAGCGCCGCAAGTGGTTTATGAGTTAGAACACTTGGGTATGCCATTTGACCGTAACGCAGACGGTACGATTTACCAACGTCCATTCGGTGGTCACTCT…	F994_00991	GCF_000367925.1
1|0|5|2	1	Q337_RS0109645_Gamma_Alkanindiges_illinoisensis_DSM_15370	Q337_RS0109645	succinate dehydrogenase flavoprotein subunit	Alkanindiges illinoisensis DSM 15370	Gammaproteobacteria	MAATDLNKSTPHQDFTNIETLNFDAVIVGGGGSGMRASLQLAEAGLKVAVLTKVFPTRSHTVAAQGGIGASLGNMQEDNWHYHFYDTVKGGDWLGDQDAIEFMCREAPKVVYELEHMGMPFDRNEDGTIYQRPFGGHSANYGEKAVPRACAAADRTGHALLHTLYQKNLELGTQFFVEWIALDLIRNEAGDVLGVTAIDQETGNVAVFQAKATLFATGGAGRIFRASTNAYINTGDGLGMASRAGIPLQDMEFWQFHPTGVAGAGVLLTEGCRGEGGVLRNKSGEPFMERYAPTLKDLAPRDFVSRSMDQEIKEGRGCGPNGDYVVLDLTHLGADTIMKRLPSVFEIGKKFANVDCTKEPIPVVPTIHYQMGGIPTNIHGQVVVPKGDNPTEVVKGFYA…	ATGGCAGCAACTGATCTTAATAAATCAACCCCACATCAAGATTTTACCAATATTGAAACCCTGAACTTCGATGCCGTGATTGTTGGCGGCGGTGGTTCGGGCATGCGTGCATCTTTGCAGCTGGCTGAGGCTGGCTTGAAGGTTGCCGTATTGACCAAAGTATTCCCAACCCGTTCTCACACCGTTGCTGCCCAGGGTGGTATTGGTGCGTCTTTAGGCAACATGCAGGAAGACAACTGGCACTACCATTTTTATGACACCGTCAAAGGTGGCGACTGGTTAGGTGATCAGGATGCCATTGAGTTCATGTGCCGTGAAGCACCCAAGGTGGTGTATGAGCTTGAGCATATGGGCATGCCGTTTGACCGCAATGAAGATGGCACCATCTATCAGCGTCCG…	-	GCF_000619845.1
2|5|0|1	1	PSYC_RS00515_Gamma_Psychrobacter_arcticus_273-4	PSYC_RS00515	succinate dehydrogenase flavoprotein subunit	Psychrobacter arcticus 273-4	Gammaproteobacteria	MATRQDNTISNIKTLNYDAVIVGGGGSGMRASLHLAEAGMKVAVLTKVFPTRSHTVAAQGGIGASLGNMSNDNWHFHFYDTVKGSDWLGDQDAIEYMCREAPKVVYELEHMGMPFDRNEDGTIYQRPFGGHTSNYGEKAVQRACAAADRTGHALLHTLYQKNLQQGTEFFIEWIALDLIKDDAGNINGVIAIEQETGTVAVFQSPITVLATGGAGRIFAASTNAYINTGDGIGMAVRAGIPLQDMEFWQFHPTGVHGAGVLLTEGCRGEGAILRNKDGEAFMERYAPTVKDLAPRDLVSRSMDQEIKEGRGCGPNADHIVMDMTHLGVETIMKRLPSVFEIGKNFANVDITKEPIPVIPTIHYMMGGIPTTIHGQVIVPDLEAGTDEDGLYAKGNVIKG…	ATGGCAACTAGACAAGACAATACCATTAGCAATATCAAAACCCTAAACTATGACGCGGTCATCGTTGGTGGTGGCGGTTCAGGTATGCGTGCATCATTGCATTTAGCTGAAGCCGGCATGAAGGTTGCAGTATTGACCAAAGTATTCCCAACTCGCTCGCACACTGTTGCAGCCCAAGGCGGTATTGGTGCAAGTCTCGGTAACATGAGCAACGATAACTGGCATTTCCACTTTTATGACACCGTTAAAGGGTCAGACTGGTTGGGTGACCAAGACGCGATTGAATACATGTGCCGTGAAGCGCCAAAAGTTGTTTATGAGCTTGAGCACATGGGCATGCCGTTTGACCGCAATGAGGACGGCACGATCTATCAGCGTCCCTTTGGTGGTCATACCTCA…	Psyc_0100	GCF_000012305.1
2|5|0|1	1	MCR_RS00320_Gamma_Moraxella_catarrhalis_BBH18	MCR_RS00320	succinate dehydrogenase flavoprotein subunit	Moraxella catarrhalis BBH18	Gammaproteobacteria	MATNQDNTINNIPTLNFDAVIVGGGGSGMRASLQLVNGGMKVAVITKVFPTRSHTVAAQGGIGASLGNMSPDNWHFHFYDTVKGSDWLGDQDAIEYMCREAPKVVYELEHMGMPFDRNADGTIYQRPFGGHSSNYGEKPVPRACAAADRTGHALLHTLYQKNLEKGTQFFVEWIALDLIKDDEGNINGVIALDQETGNISVFQANTTVLATGGAGRIFKASTNAYINTGDGLGMAVRAGIPLQDMEFWQFHPTGVAGAGVLLTEGCRGEGAILRNKHGEAFMERYAPTLKDLAPRDFVSRSMDQEIKEGRGCGPNGDYIVMDMTHLGAATLMKRLPSVFEISKNFGNVDITKEPVPVVPTIHYMMGGIPTNIHGQVTVPNLEGPVDEQGLYTEGRIVKG…	ATGGCAACAAACCAAGATAACACAATTAATAATATCCCAACGCTAAACTTTGATGCCGTCATCGTTGGCGGTGGTGGTTCAGGCATGCGTGCGTCATTGCAATTAGTCAATGGTGGTATGAAAGTCGCTGTCATTACCAAAGTTTTCCCCACTCGCTCACATACCGTTGCAGCCCAAGGTGGTATCGGTGCATCTTTGGGTAATATGAGTCCTGATAACTGGCATTTTCATTTTTATGATACCGTCAAAGGCTCTGACTGGTTAGGTGACCAAGATGCCATTGAATATATGTGCCGTGAAGCACCTAAGGTCGTTTATGAGCTAGAACACATGGGCATGCCCTTTGACCGTAACGCAGATGGTACGATTTACCAGCGCCCATTTGGTGGTCACAGCTCA…	MCR_0068	GCF_000092265.1
2|5|0|1	1	MOMA_RS02815_Gamma_Moraxella_macacae_0408225	MOMA_RS02815	succinate dehydrogenase flavoprotein subunit	Moraxella macacae 0408225	Gammaproteobacteria	MATTQDNTISNIQTLNFDAVIVGGGGSGMRASLQLARGGMNVAVLTKVFPTRSHTVAAQGGIGASLGNMSEDNWHFHFYDTIKGSDWLGDQDAIEYMCREAPKVVYELEHMGMPFDRNADGTIYQRPFGGHTANYGEKAVQRACAAADRTGHALLHTLYQKNLEQGTQFFIEWIALDLVKDEDGNINGVIALEQETGRIAVFQSKTTVLATGGAGRIFAASTNAFINTGDGLGMAVRAGIPLQDMEFWQFHPTGVAGAGVLLTEGCRGEGALLRNKDGEAFMERYAPTLKDLAPRDFVSRSMDQEIKEGRGCGPNGDYVVLDMTHLGAETIMKRLPSVYEIGKNFANVDITKEPIPVVPTIHYQMGGIPTNIHGQVVKPNLEAGTDSDGLYAEQTIVKG…	ATGGCTACAACACAAGATAATACCATTAGCAATATCCAAACGCTAAATTTTGATGCAGTCATCGTTGGTGGCGGTGGTTCGGGCATGCGTGCATCATTACAGTTGGCTCGTGGCGGTATGAATGTCGCTGTTTTAACCAAGGTTTTTCCCACGCGTAGTCATACGGTAGCAGCTCAAGGCGGTATCGGTGCATCGCTTGGAAATATGAGTGAAGATAATTGGCATTTTCATTTTTATGACACGATTAAAGGTTCTGACTGGCTTGGCGATCAAGATGCCATTGAATATATGTGTCGCGAAGCACCAAAAGTTGTGTATGAACTAGAACATATGGGCATGCCTTTTGATCGCAATGCTGATGGTACGATTTACCAGCGGCCGTTTGGAGGGCATACAGCC…	MOMA_02725	GCF_000320365.1
2|5|0|1|9	1	AT699_RS07585_Beta_Achromobacter_xylosoxidans	AT699_RS07585	succinate dehydrogenase flavoprotein subunit	Achromobacter xylosoxidans	Betaproteobacteria	MVSVMKSLPRRQFDVVVVGAGGAGMRCSLQLSQAGLSVAVLSKVFPTRSHTVAAQGGVSASLGNMSEDNWYWHMYDTVKGSDWLGDQDAIEFMCREAPNAVYELEHFGMPFDRNPDGTIYQRPFGGHTANFGEKPVQRACAAADRTGHALLHTLYQRNVAARTQFFVEWMALDLLRNEAGDVVGVTALEMETGEIYILEAKTTVLATGGAGRIWAASTNAFINTGDGLGMAARAGIPLQDMEFWQFHPTGVAGAGVLITEGVRGEGGILLNKDGERFMERYAPTLKDLAPRDFVSRSMDQEIKEGRGCGPDGSYVVLKLDHLGADVINKRLPSIREIAIKFGNVDPIKEPIPVVPTIHYQMGGIPANYHGQVLTRENGENKIVNGLYAIGECAAVSVHG…	GTGGTCTCTGTCATGAAATCCTTGCCGCGCCGCCAGTTTGATGTGGTGGTCGTGGGCGCCGGCGGAGCCGGCATGCGTTGTTCGCTGCAACTGTCCCAAGCGGGCCTGTCCGTTGCGGTGCTGTCCAAAGTGTTCCCCACGCGCTCGCACACCGTGGCCGCGCAAGGCGGCGTGAGCGCCTCGCTGGGCAACATGAGCGAAGACAACTGGTACTGGCACATGTACGACACCGTCAAGGGTTCGGACTGGCTGGGCGACCAGGACGCCATCGAGTTCATGTGCCGCGAAGCTCCCAATGCCGTGTACGAACTCGAGCACTTCGGCATGCCGTTCGACCGCAACCCCGACGGCACCATCTACCAGCGTCCGTTCGGCGGCCACACCGCCAACTTCGGTGAA…	ERS451415_01530	GCF_001457475.1
2|5|0|1|9	1	BPET_RS09265_Beta_Bordetella_petrii	BPET_RS09265	succinate dehydrogenase flavoprotein subunit	Bordetella petrii	Betaproteobacteria	MVSVLNSLPRRQFDVVVVGAGGAGMRCSLQLAQAGLSVAVLSKVFPTRSHTVAAQGGVSASLGNMSEDNWYWHMYDTVKGSDWLGDQDAIEFMCREAPNAVYELEHFGMPFDRNADGTIYQRPFGGHTANFGEKPVQRACAAADRTGHALLHTLYQRNVAARTQFFVEWMALDLLRNEAGDVVGVTALEMETGDIYVLEAKTTVLATGGAGRIWAASTNAFINTGDGLGMAARAGIPLQDMEFWQFHPTGVAGAGVLITEGVRGEGGILLNKDGERFMERYAPTLKDLAPRDFVSRSMDQEIKEGRGCGPDGSYVVLKLDHLGADVINKRLPSIREIAIKFGNVDPIKEPIPVVPTIHYQMGGIPANYHGQVLTHVNGESKVVNGLYAIGECAAVSVHG…	GTGGTCTCTGTCCTGAATTCATTGCCGCGCCGCCAGTTTGATGTGGTGGTCGTCGGCGCCGGCGGAGCCGGCATGCGCTGCTCGCTGCAACTGGCCCAGGCGGGCCTGTCGGTGGCGGTCCTGTCCAAAGTCTTCCCCACGCGCTCGCACACCGTGGCGGCGCAGGGCGGCGTCAGCGCGTCGCTGGGCAACATGAGCGAAGACAACTGGTACTGGCACATGTACGACACCGTGAAGGGGTCGGACTGGCTGGGCGACCAGGACGCCATCGAGTTCATGTGCCGCGAAGCGCCCAATGCCGTGTACGAACTCGAACATTTCGGCATGCCGTTCGACCGGAATGCCGACGGCACGATCTACCAGCGTCCATTTGGTGGACACACCGCGAATTTTGGTGAA…	Bpet1822	GCF_000067205.1
9|1|0|5|2	1	ODI_RS14545_Beta_Orrella_dioscoreae	ODI_RS14545	succinate dehydrogenase flavoprotein subunit	Orrella dioscoreae	Betaproteobacteria	MVAVKKSLPRRQFDVVVVGAGGAGMRCSLQLAQAGLSVAVLSKVFPTRSHTVAAQGGIGASLGNMSEDSWYWHMYDTVKGSDWLGDQDAIEFMCREAPNAVYELEHFGMPFDRNANGTIYQRPFGGHTANFGEKPVQRACAAADRTGHALLHTLYQRNVAARTQFFVEWMALDLLRNEAGDVLGVTALEMETGEIYVLEAKTTVLATGGAGRIWAASTNAFINTGDGLGMAARAGLALQDMEFWQFHPTGVAGAGVLITEGVRGEGGILLNKDGERFMERYAPTLKDLAPRDFVSRSMDQEIKEGRGCGPDGSYVVLKLDHLGAETIQKRLPSIREIAIKFGNVDPIKEPIPVVPTIHYQMGGIPANYHGQVVDWKNGQNNVVKGLYAIGECAAVSVHG…	GTGGTCGCTGTCAAGAAATCTTTGCCGCGTCGCCAATTCGACGTGGTCGTGGTCGGTGCCGGTGGCGCCGGCATGCGCTGCTCCCTGCAACTGGCCCAGGCCGGCCTGTCGGTGGCGGTGCTCTCCAAGGTCTTCCCCACCCGTTCGCACACCGTGGCTGCCCAGGGCGGCATCGGCGCCTCGCTCGGCAACATGAGCGAAGACAGCTGGTACTGGCACATGTACGACACAGTCAAGGGTTCGGACTGGCTGGGTGACCAGGACGCCATCGAGTTCATGTGTCGCGAAGCCCCCAACGCGGTCTACGAGCTCGAGCACTTCGGCATGCCGTTCGACCGCAATGCCAACGGCACCATCTATCAGCGCCCGTTCGGCGGCCACACCGCCAACTTCGGCGAG…	ODI_02956	GCF_900089455.2
2|5|0|1|9	1	CEY11_RS18820_Beta_Candidimonas_nitroreducens	CEY11_RS18820	succinate dehydrogenase flavoprotein subunit	Candidimonas nitroreducens	Betaproteobacteria	MAAVKHTLPRRQFDVVVVGAGGAGMRCSLQLAQAGLSVAVLSKVFPTRSHTVAAQGGIGASLANMSEDNWYWHMYDTVKGSDWLGDQDAIEFMCREAPNAVYELEHFGMPFDRNANGTIYQRPFGGHTANFGEKPVQRACAAADRTGHALLHTLYQRNVAARTQFFVEWMALDLLRNEDGDVLGVTALEMETGDIYVLEAKTTVLATGGAGRIWAASTNAFINTGDGLGMAARAGLPLQDMEFWQFHPTGVAGAGVLITEGVRGEGGILLNKDGERFMERYAPTLKDLAPRDFVSRSMDQEIKEGRGCGDGSHVVLKLDHLGAETINKRLPSIREIAIRFANVDPIKEPIPVVPTIHYQMGGIPANYNGQVVTTQDGQTKIVKGLYAIGECAAVSVHGA…	GTGGCTGCTGTCAAACATACCCTACCCCGCCGTCAGTTCGATGTGGTGGTCGTAGGCGCCGGCGGGGCCGGCATGCGCTGCTCTCTGCAACTGGCGCAGGCGGGCCTGTCGGTGGCTGTGCTGTCCAAGGTGTTCCCGACCCGTTCGCACACTGTCGCCGCGCAGGGCGGCATCGGCGCATCGCTGGCCAACATGAGCGAAGACAACTGGTACTGGCACATGTACGATACCGTCAAGGGATCCGACTGGCTCGGCGACCAGGACGCCATCGAATTCATGTGCCGCGAGGCGCCTAACGCGGTCTATGAGCTCGAGCACTTCGGCATGCCCTTCGACCGCAATGCCAACGGCACCATCTATCAGCGGCCCTTCGGCGGCCACACCGCCAATTTCGGTGAA…	CEY11_18820	GCF_002209565.1
2|5|0|1|9	1	MIM_RS07025_Beta_Advenella_mimigardefordensis_DPN7	MIM_RS07025	succinate dehydrogenase flavoprotein subunit	Advenella mimigardefordensis DPN7	Betaproteobacteria	MVAINSSLPRRQFDVVVVGAGGSGMRCSLQLAQAGLSVAVLSKVFPTRSHTVAAQGGIGASLGNMSEDNWYWHMYDTVKGSDWLGDQDAIEFMCRQAPHAVYELEHFGMPFDRNANGTIYQRPFGGHTANFGEKPVQRACAAADRTGHALLHTLYQRNVAARTQFFVEWMALDLLRNDAGDVVGVTALEMETGEVYILEAKAVVLATGGAGRIWQASTNAFINTGDGLGMAARAGICLQDMEFWQFHPTGVAGAGVLITEGVRGEGGILLNKDGERFMERYAPTLKDLAPRDFVSRSMDQEIKEGRGCGPDGSYVVLKLDHLGADVINKRLPSIREIAIKFGNVDPIKEPIPVVPTIHYQMGGIPANYHGEVVTWENGEEKIVNGLYAIGECAAVSVHG…	GTGGTCGCTATCAATTCATCATTACCGCGCCGCCAGTTTGATGTAGTGGTTGTAGGTGCCGGCGGGTCCGGTATGCGCTGCTCCCTTCAATTGGCTCAGGCCGGATTATCCGTCGCCGTCCTTTCCAAGGTTTTTCCAACCCGTTCTCATACCGTTGCCGCGCAGGGTGGTATCGGTGCTTCGCTGGGTAACATGAGTGAGGATAACTGGTACTGGCACATGTACGATACCGTCAAGGGATCAGACTGGCTGGGCGACCAGGACGCCATCGAATTCATGTGCCGTCAGGCGCCTCATGCTGTTTACGAGCTCGAACACTTCGGCATGCCGTTCGATCGCAATGCCAACGGCACCATTTATCAGCGTCCTTTCGGCGGACACACTGCCAATTTCGGTGAG…	MIM_c13250	GCF_000521505.1
2|5|0|1|9	1	AAV32_RS09225_Beta_Kerstersia_gyiorum	AAV32_RS09225	succinate dehydrogenase flavoprotein subunit	Kerstersia gyiorum	Betaproteobacteria	MVAVKKSLPRRQFDVVVVGAGGAGMRCSLQLAQAGLSVAVLSKVFPTRSHTVAAQGGVSASLGNMSEDNWYWHMYDTVKGSDWLGDQDAIEFMCREAPHAVYEMEHFGMPFDRNPDGTIYQRPFGGHTANFGEKPVQRACAAADRTGHALLHTLYQRNVSARTQFFVEWMALDLIRNDEGDVLGVTALEMETGEIYILEAKTTVLATGGAGRIWAASTNAFINTGDGLGMAARAGIPLQDMEFWQFHPTGVAGAGVLITEGVRGEGGILLNKDGERFMERYAPTLKDLAPRDFVSRSMDQEIKEGRGCGPDGSYVVLKLDHLGADVIKKRLPSIRDIAIKFANVDPIKEPIPVVPTIHYQMGGIPTNFYGQVMDRKNGENQVVNGLYAIGECAATSVHG…	GTGGTCGCTGTCAAAAAATCTCTTCCGCGCCGCCAGTTTGACGTTGTCGTCGTGGGTGCCGGCGGCGCCGGCATGCGTTGTTCCCTGCAACTTGCACAGGCGGGCCTGTCCGTGGCCGTGCTGTCCAAGGTTTTTCCAACCCGCTCGCATACCGTTGCTGCCCAAGGCGGCGTCAGCGCTTCGCTGGGCAATATGAGCGAAGACAACTGGTACTGGCACATGTACGACACCGTCAAGGGGTCGGATTGGCTGGGCGACCAGGATGCCATCGAGTTCATGTGCCGTGAGGCTCCTCACGCCGTGTACGAAATGGAACACTTCGGCATGCCTTTCGACCGCAACCCGGACGGCACCATTTACCAGCGTCCGTTCGGCGGGCATACGGCCAACTTCGGTGAA…	AAV32_09165	GCF_000988095.1
9|1|0|5|2	1	V757_RS20350_Beta_Pelistega_indica	V757_RS20350	succinate dehydrogenase flavoprotein subunit	Pelistega indica	Betaproteobacteria	MTAILSSLPRRKFDVVVIGAGGAGMRCSLQLAQAGLSVAVLSKVFPTRSHTVAAQGGISASLGNMSEDHWQWHMYDTVKGSDWLGDQDAIEFLCREAPNAVYELEHFGMPFDRNPDGTIYQRPFGGHTSHFGEKPVQRACAAADRTGHALLHTLYQRNVASRTHFFVEWMALDLIRNDDGDVLGVTALEMETGDIYILEAKTTVLATGGAGRIWAASTNAFINTGDGLGMVARAGIPLQDMEFWQFHPTGVAGAGVLITEGVRGEGGILLNKDGERFMERYAPNLKDLAPRDFVSRSMDQEIKEGRGCGPDGNYVVLKLDHLGADVINKRLPSIREIAIRFGNVDPIKEPIPVVPTIHYQMGGIPANYHGQVLQWDAASQSNKVVNGLYAIGECAAVSV…	ATGACAGCAATTCTTTCTTCTTTACCTCGCCGTAAATTTGACGTGGTAGTTATAGGTGCGGGTGGTGCTGGTATGCGCTGTTCATTACAGCTAGCTCAAGCTGGTCTATCTGTTGCCGTTTTATCAAAAGTTTTCCCAACTCGTTCACATACTGTTGCCGCACAAGGTGGTATTAGTGCTTCTTTGGGGAATATGTCTGAAGACCATTGGCAATGGCATATGTACGATACAGTCAAAGGGTCTGACTGGTTAGGTGACCAAGATGCGATTGAATTCTTGTGTCGCGAAGCACCAAATGCTGTGTACGAATTAGAGCATTTTGGTATGCCTTTTGACCGTAACCCTGACGGTACTATTTACCAACGTCCTTTTGGTGGTCATACGTCTCATTTCGGTGAA…	V757_05435	GCF_000506865.1
2|5|0|1|9	1	A3GA_RS0102415_Beta_Oligella_urethralis_DSM_7531	A3GA_RS0102415	succinate dehydrogenase flavoprotein subunit	Oligella urethralis DSM 7531	Betaproteobacteria	MVAIHSSLPRRQFDVVVVGAGGAGMRCSLQLAQAGLSVAVLSKVFPTRSHTVAAQGGVSASLGNMSEDHWEWHMYDTVKGSDWLGDQDAIEFLCREAPNAVYELEHFGMPFDRNPDGTIYQRPFGGHTANHGEKPVQRACAVADRTGHALLHTLYQRNVAARTQFFVEWMALDLLRNEDGDVLGVTALEMETGDIYILEGKATVLATGGAGRIWAASTNAFINTGDGLGMAARAGIPLQDLEFWQFHPTGVAGAGVLITEGVRGEGGILLNKDGERFMERYAPTLKDLAPRDFVSRSMDQEIKEGRGCGPNADHVLLKLDHLGADVINKRLPSIREIAIRFGNVDPIKDPIPVVPTIHYQMGGLPTNIQGQVLDYVNGENKVINGLYAVGECAAVSVHG…	GTGGTTGCAATTCATTCTTCTTTACCCCGTCGTCAATTTGACGTGGTTGTCGTGGGTGCCGGTGGTGCCGGTATGCGCTGTTCATTACAATTAGCTCAGGCTGGCTTGTCTGTTGCTGTTTTATCTAAAGTTTTCCCGACTCGTTCGCACACGGTGGCAGCTCAAGGTGGTGTTAGTGCTTCGCTTGGCAATATGAGTGAGGACCATTGGGAATGGCATATGTATGATACGGTTAAGGGCTCCGACTGGTTAGGTGACCAGGATGCGATTGAGTTCCTTTGCCGTGAAGCACCGAATGCGGTGTATGAGTTAGAGCACTTTGGTATGCCATTTGACCGTAACCCCGACGGTACGATTTATCAGCGTCCATTTGGTGGTCACACTGCGAATCATGGTGAA…	-	GCF_000372065.1
9|1|0|5|2	1	UZ73_RS05420_Beta_Alcaligenes_faecalis	UZ73_RS05420	succinate dehydrogenase flavoprotein subunit	Alcaligenes faecalis	Betaproteobacteria	MASITKSLPRRQFDVVVVGAGGAGMRCSLQLAQAGLSVAVLSKVFPTRSHTVAAQGGVSASLGNMSEDHWYWHMYDTVKGSDWLGDQDAIEFMCREAPHAVYELEHFGMPFDRNQDGTIYQRPFGGHTANFGEKPVQRACAAADRTGHAMLHTLYQRNVAARTQFFVEWMALDLLRNEAGDVLGVTALEMETGEIYVLEGKRVVLATGGAGRIWAASTNAFINTGDGLGMAARAGLPLQDMEFWQFHPTGVAGAGVLITEGVRGEGGILLNKDGERFMERYAPTLKDLAPRDFVSRSMDQEIKEGRGCGDGSYVVLKLDHLGADVIKKRLPSIREIAIKFGNVDPIKDPIPVVPTIHYQMGGIPTNYYGQVVTQTPTGENKIVNGLYAIGECAATSVHG…	GTGGCTTCCATCACAAAATCTTTGCCCCGCCGTCAGTTTGACGTAGTGGTGGTCGGTGCCGGTGGCGCCGGTATGCGTTGTTCCCTGCAATTGGCTCAGGCCGGCTTGTCCGTTGCCGTGCTCAGCAAGGTGTTCCCAACCCGCTCCCACACCGTGGCGGCTCAAGGTGGCGTCAGTGCCTCCCTGGGCAACATGAGCGAGGATCACTGGTACTGGCACATGTACGACACCGTTAAAGGTTCGGACTGGCTGGGTGACCAGGACGCCATCGAATTCATGTGCCGTGAAGCTCCACACGCTGTGTACGAGCTTGAGCACTTCGGTATGCCGTTTGACCGTAACCAGGACGGCACGATTTACCAGCGTCCATTTGGTGGTCACACCGCCAACTTCGGTGAA…	UZ73_05420	GCF_000967305.2
9|1|0|5|2	1	BN940_RS12655_Beta_Castellaniella_defragrans_65Phen	BN940_RS12655	succinate dehydrogenase flavoprotein subunit	Castellaniella defragrans 65Phen	Betaproteobacteria	MAAVKKSLPRRQFDVVVVGAGGAGLRCSLQLAQAGLSVAVLTKVFPTRSHTVAAQGGVSASLGNMSEDHWQWHMYDTVKGSDWLGDQDAIEFMVREAPNAVYELEHFGMPFDRNPDGTIYQRPFGGHTSHFGEKPVQRACAAADRTGHAMLHTLYQRNVAARTQFFVEWMALDLLRNNDGDVLGVTAMEMETGEIYVLEAKHTVLATGGAGRIWAATTNAFINTGDGLGMAARAGIPLQDMEFWQFHPTGVAGAGVLITEGVRGEGGFLLNKDGERFMERYAPQLKDLAPRDFVSRSMDQEIKEGRGCGDGSYVLLKLDHLGAETITKRLPSIREIAIKFANIDPIKDPIPVVPTIHYQMGGIPANYHGQVVTRVNGQEKIVNGLYAIGECAATSVHGA…	GTGGCCGCTGTCAAAAAATCCCTTCCGCGCCGCCAGTTCGATGTGGTGGTCGTCGGTGCCGGCGGCGCCGGCCTGCGTTGTTCGCTGCAGCTGGCCCAGGCCGGCCTGTCCGTGGCCGTGCTCACCAAGGTCTTCCCCACGCGCTCGCACACCGTGGCCGCCCAGGGCGGCGTCAGCGCCTCGCTGGGCAACATGAGCGAAGACCACTGGCAATGGCACATGTACGACACCGTCAAGGGCTCCGACTGGCTCGGCGACCAGGACGCGATCGAATTCATGGTCCGCGAAGCGCCCAACGCCGTGTACGAGCTCGAACACTTCGGCATGCCCTTCGACCGCAACCCGGACGGCACCATCTATCAGCGCCCGTTCGGCGGCCACACCTCGCACTTCGGCGAA…	BN940_13126	GCF_000612685.1
9|1|0|5|2	1	TASI_RS04985_Beta_Taylorella_asinigenitalis_MCE3	TASI_RS04985	succinate dehydrogenase flavoprotein subunit	Taylorella asinigenitalis MCE3	Betaproteobacteria	MSTVLSSLPRRKFDVVVVGAGGSGMRCSLQLAQAGLNVAVLSKVFPTRSHTVAAQGGIGASLGNMSEDNWYWHMYDTVKGSDWLGDQDAIEFMCRQAPEAVYELEHYGMPFDRNPDGTIYQRPFGGHTANFGEKPVQRACAAADRTGHALLHTLYQRNVASRTHFFVEWMALDLIRNDDGDVLGVTALEMETGDIYVLEAKRTVLATGGAGRIWAASTNAFINTGDGLGMAARAGIALQDMEFWQFHPTGVAGAGVLITEGVRGEGGILLNKDGERFMERYAPTLKDLAPRDFVSRSMDQEIKEGRGVGDGTHVALKLDHLGEDVIKKRLPSIREIAIRFANVDPIKEPIPVVPTIHYQMGGIPANYHGQVVEWKNGEEKIVNGLYAIGECSAVSVHGA…	ATGTCTACTGTTCTTTCTTCTTTACCTCGTCGCAAATTTGATGTTGTGGTAGTAGGGGCAGGCGGTTCAGGCATGCGTTGTTCCTTACAACTTGCTCAAGCAGGTCTTAATGTCGCTGTGCTCTCAAAAGTATTTCCAACTCGTTCTCATACAGTTGCAGCTCAAGGTGGTATTGGTGCTTCTTTAGGAAATATGTCTGAGGATAATTGGTATTGGCATATGTACGATACTGTAAAGGGTTCTGATTGGCTCGGAGATCAGGATGCTATTGAATTTATGTGTCGTCAGGCTCCCGAAGCCGTTTATGAATTAGAGCATTATGGAATGCCTTTTGATCGCAACCCAGACGGTACTATTTATCAACGCCCATTTGGCGGTCATACAGCTAATTTTGGTGAA…	TASI_1021	GCF_000226625.1
9|1|0|5|2	1	Q335_RS0108485_Beta_Brackiella_oedipodis_DSM_13743	Q335_RS0108485	succinate dehydrogenase flavoprotein subunit	Brackiella oedipodis DSM 13743	Betaproteobacteria	MAEINSSLPRRQFDVIVVGAGGSGMRCSLQLAQAGLSVAVLTKVFPTRSHTVAAQGGISASLGNMSEDHWKWHLYDTVKGSDWLGDQDAIEFMVRQAPKAVYELEHFGMPFDRNPDGTIYQRPFGGHTANYGEKPVQRACAAADRTGHALLHTLYQRNVAAKTHFFVEWMALDLIRNDAGDVLGVTALEMETGDIYILEAKATVLATGGAGRIWAATTNAFINTGDGLGMAARAGIELEDMEFWQFHPTGVYGAGVLITEGVRGEGGYLLNKDGERFMERYAPTLLDLAPRDFVSRSMDQEIKEGRGCGEDGAYVLLKLDHLGEETIKKRLPSIRDIAIKFANVDPIKDPIPVVPTIHYQMGGIPANYHGQVVTWKDGKNQVVNGLYAIGECAAVSIHG…	GTGGCCGAAATTAATTCTTCTTTACCTCGTCGTCAATTTGATGTCATCGTCGTGGGTGCGGGTGGCTCTGGTATGCGTTGCTCATTGCAACTGGCTCAAGCAGGTTTGTCTGTGGCCGTGCTCACCAAAGTATTCCCGACGCGTTCTCACACTGTCGCCGCTCAAGGGGGTATTAGTGCTTCCTTGGGTAATATGTCAGAAGACCACTGGAAGTGGCACCTTTACGATACCGTTAAGGGTTCTGACTGGTTAGGCGACCAAGACGCCATTGAATTTATGGTGCGTCAAGCCCCTAAAGCCGTCTATGAGCTTGAGCACTTTGGTATGCCGTTTGACCGCAACCCAGACGGTACCATTTATCAACGTCCTTTCGGTGGTCATACCGCCAACTACGGCGAA…	-	GCF_000621025.1
2|5|0|1|9	1	ON18_RS09205_Beta_Pusillimonas_noertemannii_BS8	ON18_RS09205	succinate dehydrogenase flavoprotein subunit	Pusillimonas noertemannii BS8	Betaproteobacteria	MAAVKHSLPRRQFDVVVVGAGGAGMRCSLQLAQAGLSVAVLSKVFPTRSHTVAAQGGVSASLGNMSEDSWYWHMYDTVKGSDWLGDQDAIEFMCREAPNAVYELEHFGMPFDRNPDGTIYQRPFGGHTANFGEKPVQRACAAADRTGHAMLHTLYQRNVAARTQFFVEWMALDLLRNEAGDVLGVTALELETGDIYVLEAKQTVLATGGAGRIWAASTNAFINTGDGLGMAARAGLPLEDMEFWQFHPTGVAGAGVLITEGVRGEGGILLNKDGERFMERYAPTLKDLAPRDFVSRSMDQEIKEGRGCGPNGDHILLKLDHIGAETIMKRLPSIREIAIKFGNVDPIKDPIPVIPTIHYQMGGLPTNIYGQVMDWRNGENKPVQGLYAVGECAATSVHG…	GTGGCTGCTGTCAAACATTCCCTACCTCGCCGCCAATTCGATGTGGTGGTCGTAGGTGCCGGCGGGGCCGGCATGCGTTGCTCGCTGCAACTGGCGCAAGCGGGCCTGTCGGTCGCCGTATTGTCCAAGGTCTTTCCCACCCGCTCGCACACCGTTGCGGCGCAGGGCGGCGTCAGCGCCTCGCTGGGCAACATGAGCGAAGACAGCTGGTACTGGCACATGTACGATACCGTCAAGGGTTCCGACTGGCTCGGCGACCAGGACGCCATCGAATTCATGTGCCGTGAAGCGCCCAACGCCGTGTACGAGCTCGAGCATTTCGGCATGCCGTTCGACCGCAACCCCGACGGCACCATCTACCAGCGTCCCTTCGGCGGCCACACGGCCAATTTCGGCGAA…	C433_RS0109400	GCF_000308195.1
2|5|0|1|9	1	IX83_RS01685_Beta_Basilea_psittacipulmonis_DSM_24701	IX83_RS01685	succinate dehydrogenase flavoprotein subunit	Basilea psittacipulmonis DSM 24701	Betaproteobacteria	MKGLTSATIPRRHFDAVVVGAGGAGMRCSLQLAQAGLKVAVLSKVFPTRSHTVAAQGGIGASLGNMSEDNWYWHMYDTVKGSDWLGDQDAIEFMCREATSAVYELEHFGMPFDRNADGTIYQRPFGGHTANFGEKPVQRACAAADRTGHALLHTLYQRNVAARTQFFVEWMALDLVRDADGAVVGVTALEMETGDIYLFEAKQTVLATGGAGRIWAASTNAFINTGDGLGMVARAGIPLQDMEFWQFHPTGVSGAGVLITEGVRGEGGYLLNKDGERFMERYAPTLKDLAPRDFVSRSMDQEIKEGRGCGPNKDHVLLKLDHLGEEVIKKRLPSIREIAIRFGNVDPCKDPIPVVPTIHYMMGGIPANYHGQVVTWKDGKEEVVPGLYAVGECAAVSVH…	ATGAAGGGATTGACTAGTGCTACGATTCCTCGTCGTCATTTTGATGCGGTTGTGGTAGGAGCAGGTGGTGCTGGTATGCGTTGTTCTTTGCAACTTGCCCAAGCAGGTCTAAAAGTTGCTGTACTCTCAAAAGTATTCCCCACTCGTTCGCACACGGTTGCAGCCCAAGGCGGTATTGGTGCGTCTTTAGGGAATATGAGCGAGGATAATTGGTATTGGCACATGTATGATACCGTGAAAGGTTCGGATTGGTTAGGTGACCAAGATGCCATCGAATTTATGTGTCGTGAAGCAACCAGTGCGGTATATGAGTTAGAACATTTTGGTATGCCATTTGACCGTAATGCTGATGGTACGATTTATCAGCGTCCTTTCGGTGGTCATACCGCGAATTTTGGT…	IX83_01775	GCF_000743945.1
2|5|0|1|9	1	BVH73_RS11620_Beta_Thiomonas_intermedia	BVH73_RS11620	succinate dehydrogenase flavoprotein subunit	Thiomonas intermedia	Betaproteobacteria	MQVSNRKFDVVVVGAGGSGMRCALQLARAGLDVAVLSKVFPTRSHTVAAQGGVAASLGNMSEDDWYWHMFDTVKGSDYLGDQDAIEFMCREANSAVYELEHFGMPFDRNPDGTIYQRPFGGHTANFGEKAVQRACASADRTGHAMLHTLYQQNVEARTHFFVEWMALDLIRDAEGDVLGVVALEMETGDVTIFEGKATVLATGGAGRIFAASTNAFINTGDGLGMAARAGLPLQDMEFWQFHPTGVAGAGVLITEGVRGEGGILLNANGERFMERYAPTYKDLAPRDFVSRSMDQEIKEGRGAGPRKDHVLLKLDHLGAETIMKRLPSIREIAIRFANVDPIKEPIPVVPTIHYQMGGIPANIHSQVVMPQGDNPAAVVGGLYAIGECSCVSVHGANRL…	ATGCAGGTCAGTAATCGCAAATTCGATGTGGTGGTGGTGGGGGCAGGGGGCTCGGGGATGCGCTGCGCCCTGCAACTGGCGAGGGCCGGGCTGGACGTCGCGGTGCTCTCCAAGGTGTTTCCGACGCGCTCGCACACGGTGGCCGCGCAGGGCGGGGTGGCCGCCTCCCTGGGCAATATGAGTGAGGACGACTGGTACTGGCACATGTTCGACACCGTCAAAGGGTCGGACTACCTGGGCGACCAGGACGCCATCGAGTTCATGTGCCGCGAGGCCAACAGCGCGGTGTACGAGCTCGAACATTTCGGCATGCCGTTCGACCGCAACCCGGACGGCACCATTTATCAGCGACCCTTCGGCGGTCATACCGCCAACTTCGGCGAGAAGGCGGTGCAGCGC…	-	GCF_002028405.1
9|1|0|5|2	1	BPSS1718_Beta_Burkholderia_pseudomallei_K96243	BPSS1718	succinate dehydrogenase flavoprotein subunit	Burkholderia pseudomallei K96243	Betaproteobacteria	MAAIKTSLPRRKFDVVIVGAGGSGMRASLQLSRAGLSVCVLSKVFPTRSHTVAAQGGIGASLGNMSEDNWHYHFYDTIKGSDWLGDQDAIEFMCREAPNVVYELEHFGMPFDRNADGTIYQRPFGGHTANYGEKPVQRACAAADRTGHALLHTLYQQNVAAKTQFFVEWMALDLIRDADGDVLGVTALEMETGDVYILEGKTTLFATGGAGRIFAASTNAFINTGDGLGMAARSGIALQDMEFWQFHPTGVAGAGVLITEGVRGEGGILRNANGERFMERYAPTLKDLAPRDFVSRSMDQEIKEGRGVGPNKDHVLLDLSHIGAETIMKRLPSIREIALKFANVDCIKEPIPVVPTIHYQMGGIPTNIHGQVVGTSRDHKEPINGFYAVGECSCVSVHG…	ATGGCTGCAATCAAAACTTCCCTGCCGCGTCGCAAGTTCGACGTGGTGATCGTCGGCGCGGGCGGCTCGGGGATGCGCGCGTCGCTGCAACTGTCGCGCGCGGGCCTCTCCGTATGCGTGCTCTCGAAGGTGTTCCCGACCCGTTCGCACACGGTCGCCGCGCAAGGCGGGATCGGCGCGTCGCTCGGCAACATGAGCGAAGACAACTGGCACTACCACTTCTACGACACGATCAAGGGCTCCGACTGGCTCGGCGATCAGGACGCGATCGAGTTCATGTGCCGCGAGGCGCCGAACGTCGTGTACGAGCTCGAGCACTTCGGCATGCCGTTCGACCGTAACGCGGACGGCACGATCTACCAGCGTCCGTTCGGCGGCCACACGGCCAACTACGGCGAG…	-	GCF_000011545.1
2|5|0|1|9	1	BW23_RS06890_Beta_Burkholderia_ubonensis_MSMB22	BW23_RS06890	succinate dehydrogenase flavoprotein subunit	Burkholderia ubonensis MSMB22	Betaproteobacteria	MAAIKTSLPRRKFDVVIVGAGGSGLRAALQLSRAGLSVCVLSKVFPTRSHTVAAQGGIGASLGNMSEDNWHYHFYDTIKGSDWLGDQDAIEFMCREAPNVVYELEHFGMPFDRNADGTIYQRPFGGHTANYGEKPVQRACAAADRTGHALLHTLYQQNVAAKTQFFVEWMALDLIRDADGDVLGVTALEMETGDVYILEGKTTLFATGGAGRIFAASTNAFINTGDGLGMAARSGIALQDMEFWQFHPTGVAGAGVLITEGVRGEGGILRNANGERFMERYAPTLKDLAPRDFVSRSMDQEIKEGRGVGPNKDHVLLDLSHIGAETIMKRLPSIREIALKFANVDCIKEPIPVVPTIHYQMGGIPTNIHGQVVGTSRDHKEPINGFYAVGECSCVSVHG…	ATGGCTGCAATCAAAACTTCCCTCCCGCGTCGCAAGTTCGACGTCGTGATCGTCGGCGCGGGCGGCTCCGGCTTGCGTGCGGCGCTGCAACTGTCGCGCGCGGGCCTGTCGGTCTGCGTGCTGTCGAAGGTGTTCCCGACGCGTTCGCACACGGTCGCCGCACAGGGCGGGATCGGCGCATCGCTCGGCAACATGAGCGAAGACAACTGGCACTATCACTTCTACGACACGATCAAGGGCTCCGACTGGCTCGGCGACCAGGACGCGATCGAGTTCATGTGCCGTGAAGCGCCGAACGTCGTGTACGAGCTCGAGCACTTCGGCATGCCGTTCGACCGCAACGCGGACGGCACGATCTACCAGCGCCCGTTCGGCGGCCACACCGCGAACTACGGCGAG…	BW23_4692	GCF_000959245.1
9|1|0|5|2	1	APZ15_RS19605_Beta_Burkholderia_cepacia_ATCC_25416	APZ15_RS19605	succinate dehydrogenase flavoprotein subunit	Burkholderia cepacia ATCC 25416	Betaproteobacteria	MAAIKTNLPRRKFDVVIVGAGGSGLRAALQLSRAGLSVGVLSKVFPTRSHTVAAQGGIGASLGNMSEDNWHFHFYDTIKGSDWLGDQDAIEFMCREAPNVVYELEHFGMPFDRNADGTIYQRPFGGHTANYGEKPVQRACAAADRTGHALLHTLYQQNVEAKTQFFVEWMALDLIRDADGDVLGVTALEMETGDVYIMEGKTTLFATGGAGRIFAASTNAFINTGDGLGMAARSGIALQDMEFWQFHPTGVAGAGVLITEGVRGEGGILRNANGERFMERYAPTLKDLAPRDFVSRSMDQEIKEGRGVGPNKDHVLLDLSHIGAETIMKRLPSIREIALKFANVDAIKEPIPVVPTIHYQMGGIPTNIHGQVVGTSRGHKDPVNGFYAVGECSCVSVHG…	ATGGCTGCAATCAAAACTAATCTCCCGCGCCGCAAGTTTGACGTCGTGATCGTCGGCGCGGGCGGCTCCGGCTTGCGCGCGGCGCTGCAACTGTCGCGCGCGGGCCTGTCGGTCGGCGTGCTGTCGAAGGTGTTCCCGACGCGTTCGCACACGGTGGCCGCGCAGGGCGGTATCGGTGCGTCGCTCGGCAACATGAGCGAAGACAACTGGCACTTCCACTTCTACGACACGATCAAGGGCTCCGACTGGCTCGGCGACCAGGACGCGATCGAGTTCATGTGCCGTGAAGCGCCGAACGTCGTGTACGAACTCGAGCACTTCGGCATGCCGTTCGACCGCAACGCGGACGGCACGATCTACCAGCGCCCGTTCGGCGGCCACACCGCGAACTACGGCGAG…	APZ15_19605	GCF_001411495.1
2|5|0|1	1	BG60_RS30920_Beta_Caballeronia_zhejiangensis	BG60_RS30920	succinate dehydrogenase flavoprotein subunit	Caballeronia zhejiangensis	Betaproteobacteria	MAAIKTSLPRRRFDVVIVGAGGSGMRASLQLARAGLSVAVLSKVFPTRSHTVAAQGGIGASLGNMSEDNWHYHFYDTIKGSDWLGDQDAIEFMCREAPNAVYELEHMGMPFDRNADGTIYQRPFGGHTANYGEKPVQRACAAADRTGHALLHTLYQQNVAAKTHFFVEWMALDLIRDAEGDVLGVTALEMETGEVYILEGKTTLFATGGAGRIFAASTNAFINTGDGLGMAARSGIALQDMEFWQFHPTGVAGAGVLITEGVRGEGGILRNSNGDRFMERYAPTLKDLAPRDFVSRSMDQEIKEGRGVGPNKDHVLLDLSHIGAETIMKRLPSIREIALKFANVDCIKEPIPVVPTIHYQMGGIPTNMHGQVVGTAKGYNDPINGFYAVGECSCVSVHG…	ATGGCTGCAATCAAGACTTCCCTGCCGCGTCGCCGTTTCGACGTGGTCATCGTCGGCGCGGGCGGATCGGGCATGCGCGCATCGCTCCAGCTCGCGCGTGCGGGTTTGTCCGTCGCGGTGCTGTCGAAGGTGTTCCCGACCCGTTCGCACACGGTCGCGGCGCAAGGCGGCATCGGCGCATCGCTCGGCAATATGAGCGAAGACAACTGGCATTACCACTTCTACGACACCATCAAGGGTTCCGACTGGCTCGGCGACCAGGACGCCATCGAGTTCATGTGCCGCGAAGCACCGAACGCGGTGTATGAGCTGGAACACATGGGCATGCCGTTCGACCGTAATGCGGATGGCACCATTTATCAGCGCCCGTTCGGCGGCCACACGGCCAACTACGGCGAG…	BG60_26725	GCF_000698575.1
2|5|0|1|9	1	BXE_RS22730_Beta_Paraburkholderia_xenovorans_LB400	BXE_RS22730	succinate dehydrogenase flavoprotein subunit	Paraburkholderia xenovorans LB400	Betaproteobacteria	MAAIKNSLPRRKFDVVIVGAGGSGMRASLQLARAGLSVCVLSKVFPTRSHTVAAQGGIGASLGNMSEDNWHYHFYDTIKGSDWLGDQDAIEYMCREAPNAVYELEHFGMPFDRNADGTIYQRPFGGHTANYGEKPVQRACAAADRTGHALLHTLYQQNVAAKTQFFVEWMALDLIRDAEGDVLGVTALEMETGDVYILEGKTTLFATGGAGRIFAASTNAFINTGDGLGMAARSGIALQDMEFWQFHPTGVAGAGVLITEGVRGEGGILRNSNGERFMERYAPTLKDLAPRDFVSRSMDQEIKEGRGVGPNKDHVLLDLSHIGAETIMKRLPSIREIALKFANVDCIKEPIPVVPTIHYQMGGIPTNIHGQVVGTSKGAEDPVNGFYAVGECSCVSVHG…	ATGGCTGCAATCAAGAATTCTCTGCCGCGTCGCAAGTTTGACGTGGTTATCGTCGGCGCAGGCGGCTCGGGGATGCGCGCTTCGCTGCAACTCGCGCGCGCCGGTCTGTCGGTCTGCGTGCTGTCCAAAGTGTTCCCGACGCGTTCGCACACGGTTGCTGCCCAGGGCGGCATCGGCGCTTCGCTCGGCAACATGAGCGAAGACAACTGGCACTATCACTTCTACGACACGATCAAGGGTTCCGACTGGCTCGGCGACCAGGACGCGATCGAGTACATGTGCCGCGAAGCGCCGAACGCAGTCTACGAACTCGAACACTTCGGCATGCCGTTCGACCGTAATGCAGACGGCACGATTTACCAACGCCCGTTCGGCGGCCATACCGCGAACTACGGCGAA…	Bxe_B2893	GCF_000013645.1
9|1|0|5|2	1	LV28_RS39005_Beta_Pandoraea_pnomenusa	LV28_RS39005	succinate dehydrogenase flavoprotein subunit	Pandoraea pnomenusa	Betaproteobacteria	MAAIKNSLPRRRFDVVIVGAGGSGMRASLQLAKAGLSVAVLSKVFPTRSHTVAAQGGIGASLGNMSEDNWHYHFYDTIKGSDWLGDQDAIEFMCRQAPNAVYELEHFGMPFDRNPDGTIYQRPFGGHTANYGEKPVQRACAAADRTGHALLHTLYQQNVAAKTHFFVEWMALDLIRNEEGDVLGVSALELETGDVYLLEGKCTLFATGGAGRVYAASTNAFINTGDGLGMAARAGIPLEDMEFWQFHPTGVAGAGVLITEGVRGEGGILRNSNGERFMERYAPTLKDLAPRDFVSRSMDQEIKEGRGCGPNGDYVLLDLSHIGAETIMKRLPSIREIALKFANVDAIKEPIPVVPTIHYQMGGIPTNYNGQVVMQKDGASVPVNGFYAVGECSCVSVHG…	ATGGCTGCAATCAAAAATTCGCTGCCGCGCCGCCGCTTTGACGTTGTCATCGTGGGCGCAGGCGGTTCGGGCATGCGTGCGTCGCTGCAACTGGCCAAGGCCGGTCTGTCGGTCGCCGTGCTGTCCAAGGTGTTCCCCACCCGTTCGCATACCGTCGCCGCACAGGGCGGCATTGGTGCTTCGCTCGGCAACATGAGCGAAGACAACTGGCACTATCACTTCTACGACACCATCAAGGGTTCCGACTGGCTCGGCGACCAGGATGCGATCGAGTTCATGTGCCGCCAGGCGCCGAACGCCGTCTACGAGCTCGAGCACTTCGGCATGCCGTTCGACCGTAACCCGGACGGCACGATCTACCAGCGCCCGTTCGGCGGCCACACGGCCAACTATGGCGAG…	LV28_23895	GCF_000767615.3
9|1|0|5|2	1	RMET_RS12465_Beta_Cupriavidus_metallidurans_CH34	RMET_RS12465	succinate dehydrogenase flavoprotein subunit	Cupriavidus metallidurans CH34	Betaproteobacteria	MVAVKTGLPRRKFDVVIVGAGGAGMRASLQLAEAGLNVAVLSKVFPTRSHTVAAQGGIGASLGNMSEDNWHYHFYDTIKGSDWLGDQDAIEFMCREAPKVVYELEHFGMPFDRNADGTIYQRPFGGHTANYGEKPVQRACAAADRTGHALLHTLYQRNVRAKTHFFVEWMALDLIRDEDGDVLGVTALEMETGEVYILEAKTTLFATGGAGRIYAASTNAFINTGDGLGMAARAGVPLEDMEFWQFHPTGVAGAGVLITEGVRGEGGILRNKDGERFMERYAPTLKDLAPRDFVSRSMDQEIKEGRGCGPNGDYVLLDLTHVGAETIMKRLPSIREIGMKFANVDAIKEPIPVVPTIHYQMGGIPTNFHGQVVVPKNGNPNEVVNGFYAIGECSCVSVH…	ATGGTCGCAGTCAAGACTGGATTGCCGCGTCGCAAATTTGACGTGGTCATCGTCGGGGCGGGCGGCGCCGGGATGCGCGCATCCCTCCAGCTCGCGGAAGCCGGCCTGAACGTGGCCGTGCTGTCGAAGGTTTTCCCGACGCGCTCGCACACCGTGGCGGCGCAGGGCGGTATCGGTGCTTCGCTTGGCAACATGAGCGAAGACAACTGGCACTATCACTTCTACGACACCATCAAGGGCTCGGACTGGCTGGGCGACCAGGACGCCATCGAGTTCATGTGTCGTGAAGCACCGAAGGTCGTGTACGAACTCGAACACTTCGGCATGCCGTTCGACCGTAACGCCGATGGCACGATTTACCAGCGTCCGTTCGGCGGCCACACCGCCAACTACGGCGAA…	Rmet_2484	GCF_000196015.1
[truncated: 763 more rows]

## Sheet: Supplemental table 4
Number	GenBank ID	position	gene	locus_tag	product	strain	taxonomy	aa seq.	nt seq.	old_locus_tag	RefSeq acc. No.	cluster id	number of cluster member	clade id	operon id (sorted)	operon id	moitf
[truncated: 47 more rows]

## Sheet: note for tables
Supplemental Table 4
Motifs were assinged by a web search for Pfam (http://pfam.xfam.org) by selecting strains with representative operons for each clade and querying the whole amino acid sequence.
